# Supplementary material for: Multi-omics approaches reveal the mechanisms underlying the interaction between cyst fluid of Echinococcus granulosus and host immune cells
Source: Front Immunol. 2025 Aug 20;16:1598028. doi: 10.3389/fimmu.2025.1598028 (PMC12405415; doi:10.3389/fimmu.2025.1598028)
Supplement: Supplementary file 1 [file DataSheet1.xlsx]

## Sheet: Sheet1
Gene_ID	EgCF1:read count	EgCF1:fpkm	EgCF2:read count	EgCF2:fpkm	EgCF3:read count	EgCF3:fpkm	EgP1:read count	EgP1:fpkm	EgP2:read count	EgP2:fpkm	EgP3:read count	EgP3:fpkm	control1:read count	control1:fpkm	control2:read count	control2:fpkm	control3:read count	control3:fpkm	Chromosome	Start Site	End Site	Direction	Length	Name	GO	KEGG	EC	eggNOG Class	eggNOG	Description	Entrez_geneID	UniProtAC	BP	CC	MF	Pathway
ENSMUSG00000000001	4281	69.8704	3487	67.8116	3833	69.0791	3477	63.8634	4124	66.1489	3531	66.5999	4532	72.2277	4487	62.1954	2600	46.994	3	108014596	108053462	-	3262	Gnai3	GO:0000139;GO:0000166;GO:0001664;GO:0003924;GO:0005515;GO:0005525;GO:0005737;GO:0005789;GO:0005794;GO:0005813;GO:0005815;GO:0005834;GO:0005856;GO:0005886;GO:0006906;GO:0007049;GO:0007165;GO:0007186;GO:0007188;GO:0007193;GO:0007212;GO:0016020;GO:0016239;GO:0019001;GO:0019003;GO:0019904;GO:0030496;GO:0031683;GO:0031821;GO:0032794;GO:0032930;GO:0033864;GO:0042588;GO:0045121;GO:0046039;GO:0046872;GO:…	K04630	-	T;D;V	KOG0082;35A3J;38C4P;3BASG;3CUQY;3JCC9;480YQ;48Z4R;4PZJE	guanine nucleotide binding protein (G protein), alpha inhibiting 3 [Source:MGI Symbol;Acc:MGI:95773]	14679	Q9DC51	GO:0006906//vesicle fusion;GO:0007049//cell cycle;GO:0007165//signal transduction;GO:0007186//G protein-coupled receptor signaling pathway;GO:0007188//adenylate cyclase-modulating G protein-coupled receptor signaling pathway;GO:0007193//adenylate cyclase-inhibiting G protein-coupled receptor signaling pathway;GO:0007212//dopamine receptor signaling pathway;GO:0016239//positive regulation of macro…	GO:0000139//Golgi membrane;GO:0005737//cytoplasm;GO:0005789//endoplasmic reticulum membrane;GO:0005794//Golgi apparatus;GO:0005813//centrosome;GO:0005815//microtubule organizing center;GO:0005834//heterotrimeric G-protein complex;GO:0005856//cytoskeleton;GO:0005886//plasma membrane;GO:0016020//membrane;GO:0030496//midbody;GO:0042588//zymogen granule;GO:0045121//membrane raft;GO:0110165//cellular …	GO:0000166//nucleotide binding;GO:0001664//G protein-coupled receptor binding;GO:0003924//GTPase activity;GO:0005515//protein binding;GO:0005525//GTP binding;GO:0019001//guanyl nucleotide binding;GO:0019003//GDP binding;GO:0019904//protein domain specific binding;GO:0031683//G-protein beta/gamma-subunit complex binding;GO:0031821//G protein-coupled serotonin receptor binding;GO:0032794//GTPase ac…	ko05207(Chemical carcinogenesis - receptor activation);ko05200(Pathways in cancer);ko05170(Human immunodeficiency virus 1 infection);ko05163(Human cytomegalovirus infection);ko05145(Toxoplasmosis);ko05142(Chagas disease);ko05133(Pertussis);ko05034(Alcoholism);ko05032(Morphine addiction);ko05030(Cocaine addiction);ko05012(Parkinson disease);ko04971(Gastric acid secretion);ko04935(Growth hormone sy…
ENSMUSG00000000003	0	0	0	0	0	0	0	0	0	0	0	0	0	0	0	0	0	0	X	76881507	76897229	-	902	Pbsn	GO:0005549;GO:0005576;GO:0005615;GO:0036094	-	-	S	2TDZD;35SKW;3ANRD;3C129;3DHBV;3JHYU;48FVN;49D1A;4Q92E	probasin [Source:MGI Symbol;Acc:MGI:1860484]	54192	O08976;Q3UV89	-	GO:0005576//extracellular region;GO:0005615//extracellular space;	GO:0005549//odorant binding;GO:0036094//small molecule binding;	-
ENSMUSG00000000028	308	4.67704	239	4.32436	263	4.40997	325	5.55396	360	5.37253	328	5.75601	353	5.23433	456	5.88084	386	6.49124	16	18599197	18630737	-	3506	Cdc45	GO:0000727;GO:0003682;GO:0003688;GO:0003697;GO:0005634;GO:0005654;GO:0005813;GO:0006260;GO:0006268;GO:0006270;GO:0007049;GO:0031261;GO:0036064;GO:0071162;GO:1902977	K06628	-	S;L	KOG2475;3598Y;38DF5;3BGTT;3CREP;3J1ZS;4839H;48WEG;4Q39T	cell division cycle 45 [Source:MGI Symbol;Acc:MGI:1338073]	12544	Q9Z1X9;Q3UI99	GO:0000727//double-strand break repair via break-induced replication;GO:0006260//DNA replication;GO:0006268//DNA unwinding involved in DNA replication;GO:0006270//DNA replication initiation;GO:0007049//cell cycle;GO:1902977//mitotic DNA replication preinitiation complex assembly;	GO:0005634//nucleus;GO:0005654//nucleoplasm;GO:0005813//centrosome;GO:0031261//DNA replication preinitiation complex;GO:0036064//ciliary basal body;GO:0071162//CMG complex;	GO:0003682//chromatin binding;GO:0003688//DNA replication origin binding;GO:0003697//single-stranded DNA binding;	ko04110(Cell cycle)
ENSMUSG00000000037	2	0.0166451	5	0.0495826	4	0.03676	3	0.028098	1	0.00817921	5	0.0480898	2	0.0162537	1	0.00706822	2	0.0184334	X	159865521	160041209	+	6397	Scml2	GO:0000785;GO:0001741;GO:0003682;GO:0005515;GO:0005634;GO:0006355;GO:0006915;GO:0008104;GO:0009653;GO:0031519;GO:0034502;GO:0036353;GO:0042393;GO:0045892	K11465	-	S;K	KOG3766;3598A;39T6T;3BDPQ;3CZGG;3J1G7;486ZB;49882;4Q6YI	Scm polycomb group protein like 2 [Source:MGI Symbol;Acc:MGI:1340042]	107815	I6L9E4;B1AVB5;Q8BYC8	GO:0006355//regulation of transcription, DNA-templated;GO:0006915//apoptotic process;GO:0008104//protein localization;GO:0009653//anatomical structure morphogenesis;GO:0034502//protein localization to chromosome;GO:0036353//histone H2A-K119 monoubiquitination;GO:0045892//negative regulation of transcription, DNA-templated;	GO:0000785//chromatin;GO:0001741//XY body;GO:0005634//nucleus;GO:0031519//PcG protein complex;	GO:0003682//chromatin binding;GO:0005515//protein binding;GO:0042393//histone binding;	-
ENSMUSG00000000049	7	0.233799	9	0.358171	7	0.258167	14	0.526224	18	0.590843	1	0.0385986	27	0.88059	0	0	0	0	11	108234180	108305222	+	1594	Apoh	GO:0001937;GO:0005543;GO:0005576;GO:0005615;GO:0005737;GO:0005886;GO:0006641;GO:0007596;GO:0007597;GO:0008201;GO:0008289;GO:0009986;GO:0010596;GO:0010898;GO:0016525;GO:0030193;GO:0030195;GO:0031100;GO:0031639;GO:0033033;GO:0034197;GO:0034361;GO:0034364;GO:0034392;GO:0042627;GO:0042802;GO:0051006;GO:0051917;GO:0051918;GO:0060230;GO:0060268	K17305	-	S;T;V	KOG4297;35E4W;399JH;3BEXI;3CVUH;3J7YD;489BB;497EZ;4PUPB	apolipoprotein H [Source:MGI Symbol;Acc:MGI:88058]	11818	Q01339;Q9CY42	GO:0001937//negative regulation of endothelial cell proliferation;GO:0006641//triglyceride metabolic process;GO:0007596//blood coagulation;GO:0007597//blood coagulation, intrinsic pathway;GO:0010596//negative regulation of endothelial cell migration;GO:0010898//positive regulation of triglyceride catabolic process;GO:0016525//negative regulation of angiogenesis;GO:0030193//regulation of blood coa…	GO:0005576//extracellular region;GO:0005615//extracellular space;GO:0005737//cytoplasm;GO:0005886//plasma membrane;GO:0009986//cell surface;GO:0034361//very-low-density lipoprotein particle;GO:0034364//high-density lipoprotein particle;GO:0042627//chylomicron;	GO:0005543//phospholipid binding;GO:0008201//heparin binding;GO:0008289//lipid binding;GO:0042802//identical protein binding;GO:0060230//lipoprotein lipase activator activity;	ko04979(Cholesterol metabolism)
ENSMUSG00000000056	2594	28.7355	2136	28.1938	2261	27.6572	2128	26.5289	2404	26.1721	2353	30.123	2577	27.8759	3093	29.0993	2465	30.2403	11	121128079	121146682	+	4806	Narf	GO:0003674;GO:0005521;GO:0005634;GO:0005638;GO:0005654;GO:0005730;GO:0008150;GO:0031981	-	-	C;Y	KOG2439;35G14;39RMZ;3BF51;3E477;3JEDQ;483HD;4949G;4Q246	nuclear prelamin A recognition factor [Source:MGI Symbol;Acc:MGI:1914858]	67608	Q9CYQ7	GO:0008150//biological_process;	GO:0005634//nucleus;GO:0005638//lamin filament;GO:0005654//nucleoplasm;GO:0005730//nucleolus;GO:0031981//nuclear lumen;	GO:0003674//molecular_function;GO:0005521//lamin binding;	-
ENSMUSG00000000058	8	0.12771	13	0.247277	6	0.105766	18	0.323376	5	0.0784444	6	0.110692	9	0.140296	12	0.162694	4	0.0707158	6	17281184	17289114	+	3335	Cav2	GO:0000139;GO:0000149;GO:0001935;GO:0001937;GO:0001938;GO:0002080;GO:0002095;GO:0005515;GO:0005634;GO:0005635;GO:0005637;GO:0005737;GO:0005783;GO:0005794;GO:0005811;GO:0005829;GO:0005886;GO:0005887;GO:0005901;GO:0005925;GO:0006897;GO:0006906;GO:0007005;GO:0007029;GO:0007088;GO:0007179;GO:0007268;GO:0008283;GO:0008286;GO:0009986;GO:0014856;GO:0014859;GO:0016020;GO:0016021;GO:0016050;GO:0019065;GO:…	K12958	-	T;U	2RZYX;35BKS;3A0GR;3BPY8;3D6BE;3JAG6;48972;494MJ;4PWDA	caveolin 2 [Source:MGI Symbol;Acc:MGI:107571]	12390	Q9WVC3	GO:0001935//endothelial cell proliferation;GO:0001937//negative regulation of endothelial cell proliferation;GO:0001938//positive regulation of endothelial cell proliferation;GO:0006897//endocytosis;GO:0006906//vesicle fusion;GO:0007005//mitochondrion organization;GO:0007029//endoplasmic reticulum organization;GO:0007088//regulation of mitotic nuclear division;GO:0007179//transforming growth fact…	GO:0000139//Golgi membrane;GO:0002080//acrosomal membrane;GO:0002095//caveolar macromolecular signaling complex;GO:0005634//nucleus;GO:0005635//nuclear envelope;GO:0005637//nuclear inner membrane;GO:0005737//cytoplasm;GO:0005783//endoplasmic reticulum;GO:0005794//Golgi apparatus;GO:0005811//lipid droplet;GO:0005829//cytosol;GO:0005886//plasma membrane;GO:0005887//integral component of plasma memb…	GO:0000149//SNARE binding;GO:0005515//protein binding;GO:0019901//protein kinase binding;GO:0019905//syntaxin binding;GO:0030674//protein-macromolecule adaptor activity;GO:0031435//mitogen-activated protein kinase kinase kinase binding;GO:0031748//D1 dopamine receptor binding;GO:0042803//protein homodimerization activity;GO:0046982//protein heterodimerization activity;GO:0051219//phosphoprotein b…	ko05418(Fluid shear stress and atherosclerosis);ko05205(Proteoglycans in cancer);ko05100(Bacterial invasion of epithelial cells);ko05020(Prion disease);ko04510(Focal adhesion);ko04144(Endocytosis)
ENSMUSG00000000078	6978	84.6057	5731	82.7948	6080	81.4014	6317	86.1943	6945	82.7555	6280	87.9946	6784	80.3194	6865	70.6909	4697	63.0681	13	5911481	5920393	+	4391	Klf6	GO:0000978;GO:0001228;GO:0001650;GO:0005654;GO:0005730;GO:0005829;GO:0043231;GO:0045944;GO:1990837	K09207	-	S;K	35BVD;39F45;3BC0U;3D15Q;3JE6N;4883K;48ZHP;4Q4ED	Kruppel-like factor 6 [Source:MGI Symbol;Acc:MGI:1346318]	23849	Q8BPQ2	GO:0045944//positive regulation of transcription by RNA polymerase II;	GO:0001650//fibrillar center;GO:0005654//nucleoplasm;GO:0005730//nucleolus;GO:0005829//cytosol;GO:0043231//intracellular membrane-bounded organelle;	GO:0000978//RNA polymerase II cis-regulatory region sequence-specific DNA binding;GO:0001228//DNA-binding transcription activator activity, RNA polymerase II-specific;GO:1990837//sequence-specific double-stranded DNA binding;	-
ENSMUSG00000000085	556	3.82888	477	3.91398	448	3.4067	404	3.13095	523	3.5396	443	3.52556	474	3.18743	593	3.46821	484	3.69115	4	120262478	120387383	+	7731	Scmh1	GO:0001673;GO:0003682;GO:0005515;GO:0005634;GO:0006338;GO:0006355;GO:0007283;GO:0009952;GO:0010369;GO:0031507;GO:0042393;GO:0045892	K11461	-	S;K	KOG3766;35JJM;39T6T;3BDPQ;3CZGG;3JAD9;486ZB;49882;4PU5A	sex comb on midleg homolog 1 [Source:MGI Symbol;Acc:MGI:1352762]	29871	Q8K214	GO:0006338//chromatin remodeling;GO:0006355//regulation of transcription, DNA-templated;GO:0007283//spermatogenesis;GO:0009952//anterior/posterior pattern specification;GO:0031507//heterochromatin assembly;GO:0045892//negative regulation of transcription, DNA-templated;	GO:0001673//male germ cell nucleus;GO:0005634//nucleus;GO:0010369//chromocenter;	GO:0003682//chromatin binding;GO:0005515//protein binding;GO:0042393//histone binding;	-
ENSMUSG00000000088	447	11.327	388	11.715	376	10.5209	445	12.6901	493	12.2775	394	11.538	503	12.4463	548	11.7934	536	15.0415	9	57428557	57439709	+	2101	Cox5a	GO:0004129;GO:0005515;GO:0005739;GO:0005743;GO:0005751;GO:0006119;GO:0006123;GO:0016020;GO:0031966;GO:0043209;GO:0046872;GO:1902600	K02264	-	O;C	KOG4077;35K7K;3A45U;3BPHG;3D79A;3JB3T;483IV;495J8;4Q4BX	cytochrome c oxidase subunit 5A [Source:MGI Symbol;Acc:MGI:88474]	12858	P12787	GO:0006119//oxidative phosphorylation;GO:0006123//mitochondrial electron transport, cytochrome c to oxygen;GO:1902600//proton transmembrane transport;	GO:0005739//mitochondrion;GO:0005743//mitochondrial inner membrane;GO:0005751//mitochondrial respiratory chain complex IV;GO:0016020//membrane;GO:0031966//mitochondrial membrane;GO:0043209//myelin sheath;	GO:0004129//cytochrome-c oxidase activity;GO:0005515//protein binding;GO:0046872//metal ion binding;	ko05415(Diabetic cardiomyopathy);ko05208(Chemical carcinogenesis - reactive oxygen species);ko05022(Pathways of neurodegeneration - multiple diseases);ko05020(Prion disease);ko05016(Huntington disease);ko05014(Amyotrophic lateral sclerosis);ko05012(Parkinson disease);ko05010(Alzheimer disease);ko04932(Non-alcoholic fatty liver disease);ko04714(Thermogenesis);ko04260(Cardiac muscle contraction);ko…
ENSMUSG00000000093	7	0.102779	4	0.0699791	9	0.145917	14	0.23133	10	0.144298	2	0.0339361	8	0.114699	4	0.0498791	4	0.0650406	11	85723377	85732774	+	3626	Tbx2	GO:0000122;GO:0000978;GO:0000981;GO:0001227;GO:0001708;GO:0001947;GO:0003007;GO:0003148;GO:0003151;GO:0003203;GO:0003272;GO:0003677;GO:0003700;GO:0005515;GO:0005634;GO:0005667;GO:0005737;GO:0006355;GO:0006357;GO:0006915;GO:0007219;GO:0007521;GO:0008016;GO:0008543;GO:0022008;GO:0032526;GO:0035050;GO:0035909;GO:0036302;GO:0042733;GO:0042826;GO:0043474;GO:0043565;GO:0045892;GO:0045893;GO:0045944;GO:…	K10176	-	K	KOG3585;35D37;38XFZ;3BAHC;3CRUC;3J5PI;48402;49298;4PU29	T-box 2 [Source:MGI Symbol;Acc:MGI:98494]	21385	Q60707;Q3UET7	GO:0000122//negative regulation of transcription by RNA polymerase II;GO:0001708//cell fate specification;GO:0001947//heart looping;GO:0003007//heart morphogenesis;GO:0003148//outflow tract septum morphogenesis;GO:0003151//outflow tract morphogenesis;GO:0003203//endocardial cushion morphogenesis;GO:0003272//endocardial cushion formation;GO:0006355//regulation of transcription, DNA-templated;GO:00…	GO:0005634//nucleus;GO:0005667//transcription regulator complex;GO:0005737//cytoplasm;	GO:0000978//RNA polymerase II cis-regulatory region sequence-specific DNA binding;GO:0000981//DNA-binding transcription factor activity, RNA polymerase II-specific;GO:0001227//DNA-binding transcription repressor activity, RNA polymerase II-specific;GO:0003677//DNA binding;GO:0003700//DNA-binding transcription factor activity;GO:0005515//protein binding;GO:0042826//histone deacetylase binding;GO:0…	-
ENSMUSG00000000094	0	0	0	0	0	0	1	0.0176167	1	0.0153844	0	0	0	0	0	0	0	0	11	85777248	85806923	+	3401	Tbx4	GO:0000978;GO:0000981;GO:0001525;GO:0001708;GO:0002009;GO:0003677;GO:0003700;GO:0005515;GO:0005634;GO:0006355;GO:0006357;GO:0030324;GO:0030326;GO:0035108;GO:0035116;GO:0045893;GO:0048705;GO:1990401	K10178	-	K	KOG3585;35FH3;38G9M;3BHA6;3CYEI;3J91P;485GT;495AM;4PXDQ	T-box 4 [Source:MGI Symbol;Acc:MGI:102556]	21387	P70325;Q8BSY3	GO:0001525//angiogenesis;GO:0001708//cell fate specification;GO:0002009//morphogenesis of an epithelium;GO:0006355//regulation of transcription, DNA-templated;GO:0006357//regulation of transcription by RNA polymerase II;GO:0030324//lung development;GO:0030326//embryonic limb morphogenesis;GO:0035108//limb morphogenesis;GO:0035116//embryonic hindlimb morphogenesis;GO:0045893//positive regulation o…	GO:0005634//nucleus;	GO:0000978//RNA polymerase II cis-regulatory region sequence-specific DNA binding;GO:0000981//DNA-binding transcription factor activity, RNA polymerase II-specific;GO:0003677//DNA binding;GO:0003700//DNA-binding transcription factor activity;GO:0005515//protein binding;	-
ENSMUSG00000000103	0	0	0	0	0	0	0	0	0	0	0	0	0	0	0	0	0	0	Y	2106015	2170409	-	3107	Zfy2	GO:0000977;GO:0000981;GO:0003677;GO:0005634;GO:0006355;GO:0006357;GO:0007283;GO:0007286;GO:0009048;GO:0046872;GO:0051598	-	-	K	38HDY;3BGJD;3CS8U;480K0;48WZT	zinc finger protein 2, Y-linked [Source:MGI Symbol;Acc:MGI:99213]	22768	P20662	GO:0006355//regulation of transcription, DNA-templated;GO:0006357//regulation of transcription by RNA polymerase II;GO:0007283//spermatogenesis;GO:0007286//spermatid development;GO:0009048//dosage compensation by inactivation of X chromosome;GO:0051598//meiotic recombination checkpoint signaling;	GO:0005634//nucleus;	GO:0000977//RNA polymerase II transcription regulatory region sequence-specific DNA binding;GO:0000981//DNA-binding transcription factor activity, RNA polymerase II-specific;GO:0003677//DNA binding;GO:0046872//metal ion binding;	-
ENSMUSG00000000120	6	0.0926975	0	0	3	0.0511797	1	0.0173866	0	0	2	0.0357087	3	0.0452589	14	0.183696	6	0.102657	11	95459644	95478561	-	3446	Ngfr	GO:0001540;GO:0001678;GO:0001942;GO:0005035;GO:0005168;GO:0005515;GO:0005516;GO:0005634;GO:0005635;GO:0005654;GO:0005737;GO:0005739;GO:0005791;GO:0005794;GO:0005886;GO:0005911;GO:0006886;GO:0006915;GO:0006919;GO:0007165;GO:0007266;GO:0007399;GO:0007411;GO:0007417;GO:0007623;GO:0008543;GO:0009611;GO:0009897;GO:0009986;GO:0010468;GO:0010941;GO:0010976;GO:0010977;GO:0014069;GO:0015026;GO:0016020;GO:…	K02583	-	S;T	2QWPN;35H0R;39UWB;3BES9;3CWID;3J349;485KB;48ZXN;4Q2BA	nerve growth factor receptor (TNFR superfamily, member 16) [Source:MGI Symbol;Acc:MGI:97323]	18053	Q9Z0W1	GO:0001678//cellular glucose homeostasis;GO:0001942//hair follicle development;GO:0006886//intracellular protein transport;GO:0006915//apoptotic process;GO:0006919//activation of cysteine-type endopeptidase activity involved in apoptotic process;GO:0007165//signal transduction;GO:0007266//Rho protein signal transduction;GO:0007399//nervous system development;GO:0007411//axon guidance;GO:0007417//…	GO:0005634//nucleus;GO:0005635//nuclear envelope;GO:0005654//nucleoplasm;GO:0005737//cytoplasm;GO:0005739//mitochondrion;GO:0005791//rough endoplasmic reticulum;GO:0005794//Golgi apparatus;GO:0005886//plasma membrane;GO:0005911//cell-cell junction;GO:0009897//external side of plasma membrane;GO:0009986//cell surface;GO:0014069//postsynaptic density;GO:0016020//membrane;GO:0016021//integral compon…	GO:0001540//amyloid-beta binding;GO:0005035//death receptor activity;GO:0005168//neurotrophin TRKA receptor binding;GO:0005515//protein binding;GO:0005516//calmodulin binding;GO:0015026//coreceptor activity;GO:0031267//small GTPase binding;GO:0031625//ubiquitin protein ligase binding;GO:0042802//identical protein binding;GO:0043121//neurotrophin binding;GO:0044877//protein-containing complex bind…	ko05202(Transcriptional misregulation in cancer);ko04722(Neurotrophin signaling pathway);ko04215(Apoptosis - multiple species);ko04151(PI3K-Akt signaling pathway);ko04060(Cytokine-cytokine receptor interaction);ko04015(Rap1 signaling pathway);ko04014(Ras signaling pathway);ko04010(MAPK signaling pathway)
ENSMUSG00000000125	14	0.242311	27	0.556818	16	0.305792	15	0.29217	25	0.425247	15	0.30003	19	0.321118	15	0.220491	31	0.594194	11	103664976	103708783	+	3076	Wnt3	GO:0000902;GO:0001707;GO:0005102;GO:0005109;GO:0005125;GO:0005515;GO:0005576;GO:0005615;GO:0005737;GO:0005788;GO:0007165;GO:0007267;GO:0007275;GO:0007276;GO:0007411;GO:0009887;GO:0009948;GO:0009950;GO:0009952;GO:0010467;GO:0010468;GO:0010628;GO:0016055;GO:0019904;GO:0030177;GO:0030182;GO:0031012;GO:0035115;GO:0035116;GO:0044338;GO:0044339;GO:0045165;GO:0048018;GO:0048646;GO:0048697;GO:0048843;GO:…	K00312	-	M;T	KOG3913;35NJ1;38FGN;3BA3V;3CS34;3J9JE;47ZKW;494CT;4PYBY	wingless-type MMTV integration site family, member 3 [Source:MGI Symbol;Acc:MGI:98955]	22415	P17553;A2A649;Q3TQ59	GO:0000902//cell morphogenesis;GO:0001707//mesoderm formation;GO:0007165//signal transduction;GO:0007267//cell-cell signaling;GO:0007275//multicellular organism development;GO:0007276//gamete generation;GO:0007411//axon guidance;GO:0009887//animal organ morphogenesis;GO:0009948//anterior/posterior axis specification;GO:0009950//dorsal/ventral axis specification;GO:0009952//anterior/posterior patt…	GO:0005576//extracellular region;GO:0005615//extracellular space;GO:0005737//cytoplasm;GO:0005788//endoplasmic reticulum lumen;GO:0031012//extracellular matrix;	GO:0005102//signaling receptor binding;GO:0005109//frizzled binding;GO:0005125//cytokine activity;GO:0005515//protein binding;GO:0019904//protein domain specific binding;GO:0048018//receptor ligand activity;	ko05226(Gastric cancer);ko05225(Hepatocellular carcinoma);ko05224(Breast cancer);ko05217(Basal cell carcinoma);ko05206(MicroRNAs in cancer);ko05205(Proteoglycans in cancer);ko05200(Pathways in cancer);ko05165(Human papillomavirus infection);ko05022(Pathways of neurodegeneration - multiple diseases);ko05010(Alzheimer disease);ko04934(Cushing syndrome);ko04916(Melanogenesis);ko04550(Signaling pathw…
ENSMUSG00000000126	0	0	0	0	0	0	1	0.0179977	0	0	0	0	1	0.0156165	0	0	1	0.0177108	11	59197754	59224378	+	3329	Wnt9a	GO:0002062;GO:0005102;GO:0005109;GO:0005125;GO:0005515;GO:0005576;GO:0005615;GO:0007224;GO:0007275;GO:0008285;GO:0009887;GO:0016055;GO:0030182;GO:0030855;GO:0030858;GO:0032331;GO:0035115;GO:0043154;GO:0045165;GO:0045880;GO:0048018;GO:0048704;GO:0048856;GO:0051216;GO:0060070;GO:0060548;GO:0061037	K01064	-	M;T	KOG3913;35EE3;38FHI;3BBNN;3CSCK;3J4X1;486B8;495V5;4Q4PC	wingless-type MMTV integration site family, member 9A [Source:MGI Symbol;Acc:MGI:2446084]	216795	Q8R5M2	GO:0002062//chondrocyte differentiation;GO:0007224//smoothened signaling pathway;GO:0007275//multicellular organism development;GO:0008285//negative regulation of cell population proliferation;GO:0009887//animal organ morphogenesis;GO:0016055//Wnt signaling pathway;GO:0030182//neuron differentiation;GO:0030855//epithelial cell differentiation;GO:0030858//positive regulation of epithelial cell dif…	GO:0005576//extracellular region;GO:0005615//extracellular space;	GO:0005102//signaling receptor binding;GO:0005109//frizzled binding;GO:0005125//cytokine activity;GO:0005515//protein binding;GO:0048018//receptor ligand activity;	ko05226(Gastric cancer);ko05225(Hepatocellular carcinoma);ko05224(Breast cancer);ko05217(Basal cell carcinoma);ko05205(Proteoglycans in cancer);ko05200(Pathways in cancer);ko05165(Human papillomavirus infection);ko05022(Pathways of neurodegeneration - multiple diseases);ko05010(Alzheimer disease);ko04934(Cushing syndrome);ko04916(Melanogenesis);ko04550(Signaling pathways regulating pluripotency o…
ENSMUSG00000000127	24	0.273022	23	0.311758	25	0.314041	25	0.320055	42	0.46956	23	0.302372	38	0.42212	21	0.20289	15	0.188972	17	64170057	64446491	+	4680	Fer	GO:0000166;GO:0000226;GO:0000785;GO:0001932;GO:0003779;GO:0004672;GO:0004713;GO:0004715;GO:0005102;GO:0005154;GO:0005515;GO:0005524;GO:0005634;GO:0005737;GO:0005829;GO:0005856;GO:0005886;GO:0005938;GO:0006468;GO:0006935;GO:0007155;GO:0007165;GO:0007169;GO:0007260;GO:0007281;GO:0008092;GO:0008157;GO:0008283;GO:0008284;GO:0008289;GO:0008584;GO:0010591;GO:0010762;GO:0015629;GO:0015630;GO:0016020;GO:…	K08889	EC:2.7.10.2	T;K;L	KOG0194;359MH;38HSB;3B9EV;3CTSU;3J3EI;480JQ;48VTK;4PWD7	fer (fms/fps related) protein kinase [Source:MGI Symbol;Acc:MGI:105917]	14158	P70451;Q3TZJ5;Q3TME9	GO:0000226//microtubule cytoskeleton organization;GO:0001932//regulation of protein phosphorylation;GO:0006468//protein phosphorylation;GO:0006935//chemotaxis;GO:0007155//cell adhesion;GO:0007165//signal transduction;GO:0007169//transmembrane receptor protein tyrosine kinase signaling pathway;GO:0007260//tyrosine phosphorylation of STAT protein;GO:0007281//germ cell development;GO:0008283//cell p…	GO:0000785//chromatin;GO:0005634//nucleus;GO:0005737//cytoplasm;GO:0005829//cytosol;GO:0005856//cytoskeleton;GO:0005886//plasma membrane;GO:0005938//cell cortex;GO:0015629//actin cytoskeleton;GO:0015630//microtubule cytoskeleton;GO:0016020//membrane;GO:0030027//lamellipodium;GO:0030054//cell junction;GO:0031234//extrinsic component of cytoplasmic side of plasma membrane;GO:0042995//cell projectio…	GO:0000166//nucleotide binding;GO:0003779//actin binding;GO:0004672//protein kinase activity;GO:0004713//protein tyrosine kinase activity;GO:0004715//non-membrane spanning protein tyrosine kinase activity;GO:0005102//signaling receptor binding;GO:0005154//epidermal growth factor receptor binding;GO:0005515//protein binding;GO:0005524//ATP binding;GO:0008092//cytoskeletal protein binding;GO:000815…	ko04520(Adherens junction)
ENSMUSG00000000131	2932	9.22562	2500	9.37293	2649	9.20393	2383	8.4383	2772	8.57197	2613	9.50164	2807	8.62462	3617	9.66573	2943	10.2552	7	125700887	125799673	-	16920	Xpo6	GO:0005049;GO:0005634;GO:0005654;GO:0005730;GO:0005737;GO:0005829;GO:0005886;GO:0006611;GO:0006886;GO:0006913;GO:0015031;GO:0031267;GO:0032991;GO:0033036;GO:0071702	K25204	-	Y;U	KOG2020;35J1A;39RM0;3BDGE;3CXNJ;3J2PM;4834I;4957T;4PT8U	exportin 6 [Source:MGI Symbol;Acc:MGI:2429950]	74204	Q924Z6	GO:0006611//protein export from nucleus;GO:0006886//intracellular protein transport;GO:0006913//nucleocytoplasmic transport;GO:0015031//protein transport;GO:0033036//macromolecule localization;GO:0071702//organic substance transport;	GO:0005634//nucleus;GO:0005654//nucleoplasm;GO:0005730//nucleolus;GO:0005737//cytoplasm;GO:0005829//cytosol;GO:0005886//plasma membrane;GO:0032991//protein-containing complex;	GO:0005049//nuclear export signal receptor activity;GO:0031267//small GTPase binding;	ko03013(Nucleocytoplasmic transport)
ENSMUSG00000000134	1439	8.27247	1174	8.04167	1237	7.85242	1172	7.5823	1334	7.53678	1042	6.9226	1273	7.14609	1596	7.79222	1410	8.97664	X	7628799	7641441	+	9261	Tfe3	GO:0000976;GO:0000978;GO:0000981;GO:0001228;GO:0002250;GO:0002376;GO:0003677;GO:0003700;GO:0005634;GO:0005654;GO:0005667;GO:0005737;GO:0005829;GO:0006355;GO:0006357;GO:0006959;GO:0045670;GO:0045785;GO:0045893;GO:0045944;GO:0046982;GO:0046983;GO:0090336;GO:0120163;GO:1990837	K09105	-	S;K	KOG1318;35DRE;38H9B;3BBTU;3D1QM;3J556;484YH;491Q3;4PSES	transcription factor E3 [Source:MGI Symbol;Acc:MGI:98511]	209446	Q64092;A2AEW1;Q8K420	GO:0002250//adaptive immune response;GO:0002376//immune system process;GO:0006355//regulation of transcription, DNA-templated;GO:0006357//regulation of transcription by RNA polymerase II;GO:0006959//humoral immune response;GO:0045670//regulation of osteoclast differentiation;GO:0045785//positive regulation of cell adhesion;GO:0045893//positive regulation of transcription, DNA-templated;GO:0045944…	GO:0005634//nucleus;GO:0005654//nucleoplasm;GO:0005667//transcription regulator complex;GO:0005737//cytoplasm;GO:0005829//cytosol;	GO:0000976//transcription cis-regulatory region binding;GO:0000978//RNA polymerase II cis-regulatory region sequence-specific DNA binding;GO:0000981//DNA-binding transcription factor activity, RNA polymerase II-specific;GO:0001228//DNA-binding transcription activator activity, RNA polymerase II-specific;GO:0003677//DNA binding;GO:0003700//DNA-binding transcription factor activity;GO:0046982//prot…	ko05211(Renal cell carcinoma);ko05202(Transcriptional misregulation in cancer);ko04137(Mitophagy - animal)
ENSMUSG00000000142	346	3.34558	316	3.64072	315	3.3633	242	2.63336	273	2.59427	232	2.59246	287	2.70984	391	3.2109	355	3.80141	11	108811175	108841609	+	5506	Axin2	GO:0001649;GO:0001756;GO:0001934;GO:0001957;GO:0003139;GO:0003413;GO:0005515;GO:0005634;GO:0005737;GO:0005813;GO:0005886;GO:0008013;GO:0008104;GO:0008219;GO:0008283;GO:0008285;GO:0010718;GO:0010942;GO:0016055;GO:0019899;GO:0019901;GO:0030111;GO:0030282;GO:0030877;GO:0031625;GO:0032423;GO:0032436;GO:0032991;GO:0033687;GO:0033689;GO:0042476;GO:0043161;GO:0043570;GO:0045600;GO:0045668;GO:0045860;GO:…	K04385	-	S;T	KOG3589;35G0S;38CHU;3BDRV;3CR6Y;3J9ZM;48AWE;4945K;4Q2B8	axin 2 [Source:MGI Symbol;Acc:MGI:1270862]	12006	O88566;Q3UQK5	GO:0001649//osteoblast differentiation;GO:0001756//somitogenesis;GO:0001934//positive regulation of protein phosphorylation;GO:0001957//intramembranous ossification;GO:0003139//secondary heart field specification;GO:0003413//chondrocyte differentiation involved in endochondral bone morphogenesis;GO:0008104//protein localization;GO:0008219//cell death;GO:0008283//cell population proliferation;GO:0…	GO:0005634//nucleus;GO:0005737//cytoplasm;GO:0005813//centrosome;GO:0005886//plasma membrane;GO:0030877//beta-catenin destruction complex;GO:0032991//protein-containing complex;	GO:0005515//protein binding;GO:0008013//beta-catenin binding;GO:0019899//enzyme binding;GO:0019901//protein kinase binding;GO:0031625//ubiquitin protein ligase binding;GO:0060090//molecular adaptor activity;GO:0070411//I-SMAD binding;	ko05226(Gastric cancer);ko05225(Hepatocellular carcinoma);ko05224(Breast cancer);ko05217(Basal cell carcinoma);ko05213(Endometrial cancer);ko05210(Colorectal cancer);ko05200(Pathways in cancer);ko05165(Human papillomavirus infection);ko05022(Pathways of neurodegeneration - multiple diseases);ko05010(Alzheimer disease);ko04934(Cushing syndrome);ko04550(Signaling pathways regulating pluripotency of…
ENSMUSG00000000148	525	4.52349	478	4.90733	432	4.11015	383	3.71374	424	3.59034	345	3.43527	490	4.12265	661	4.83693	506	4.8282	5	140690766	140705134	+	6179	Brat1	GO:0001934;GO:0005515;GO:0005634;GO:0005654;GO:0005737;GO:0006006;GO:0006915;GO:0006974;GO:0008283;GO:0010212;GO:0016477;GO:0030307;GO:0051646	K23112	-	S	2QRW9;35EI4;39TIP;3BCKA;3CX75;3J4I1;486KX;49118;4Q13C	BRCA1-associated ATM activator 1 [Source:MGI Symbol;Acc:MGI:1891679]	231841	Q8C3R1	GO:0001934//positive regulation of protein phosphorylation;GO:0006006//glucose metabolic process;GO:0006915//apoptotic process;GO:0006974//cellular response to DNA damage stimulus;GO:0008283//cell population proliferation;GO:0010212//response to ionizing radiation;GO:0016477//cell migration;GO:0030307//positive regulation of cell growth;GO:0051646//mitochondrion localization;	GO:0005634//nucleus;GO:0005654//nucleoplasm;GO:0005737//cytoplasm;	GO:0005515//protein binding;	-
ENSMUSG00000000149	380	5.9224	302	5.60822	280	4.81872	251	4.40237	351	5.37622	247	4.44876	349	5.31136	406	5.37396	370	6.38611	5	140744163	140816186	-	3416	Gna12	GO:0000166;GO:0001664;GO:0001701;GO:0003924;GO:0005525;GO:0005737;GO:0005834;GO:0005886;GO:0007165;GO:0007186;GO:0007188;GO:0007266;GO:0008217;GO:0008360;GO:0009410;GO:0010259;GO:0010762;GO:0016020;GO:0016328;GO:0019001;GO:0019888;GO:0030154;GO:0031526;GO:0031683;GO:0031752;GO:0032006;GO:0032434;GO:0032516;GO:0035556;GO:0042733;GO:0043005;GO:0043025;GO:0046872;GO:0051721;GO:1904706;GO:1904753	K04346	-	T;D;V	KOG0082;35CFY;38E4Q;3B9RI;3CU70;3J5XR;480B8;494J8;4PU92	guanine nucleotide binding protein, alpha 12 [Source:MGI Symbol;Acc:MGI:95767]	14673	P27600	GO:0001701//in utero embryonic development;GO:0007165//signal transduction;GO:0007186//G protein-coupled receptor signaling pathway;GO:0007188//adenylate cyclase-modulating G protein-coupled receptor signaling pathway;GO:0007266//Rho protein signal transduction;GO:0008217//regulation of blood pressure;GO:0008360//regulation of cell shape;GO:0009410//response to xenobiotic stimulus;GO:0010259//mul…	GO:0005737//cytoplasm;GO:0005834//heterotrimeric G-protein complex;GO:0005886//plasma membrane;GO:0016020//membrane;GO:0016328//lateral plasma membrane;GO:0031526//brush border membrane;GO:0043005//neuron projection;GO:0043025//neuronal cell body;	GO:0000166//nucleotide binding;GO:0001664//G protein-coupled receptor binding;GO:0003924//GTPase activity;GO:0005525//GTP binding;GO:0019001//guanyl nucleotide binding;GO:0019888//protein phosphatase regulator activity;GO:0031683//G-protein beta/gamma-subunit complex binding;GO:0031752//D5 dopamine receptor binding;GO:0046872//metal ion binding;GO:0051721//protein phosphatase 2A binding;	ko05200(Pathways in cancer);ko05163(Human cytomegalovirus infection);ko04928(Parathyroid hormone synthesis, secretion and action);ko04810(Regulation of actin cytoskeleton);ko04730(Long-term depression);ko04270(Vascular smooth muscle contraction);ko04072(Phospholipase D signaling pathway);ko04071(Sphingolipid signaling pathway);ko04022(cGMP-PKG signaling pathway);ko04010(MAPK signaling pathway)
ENSMUSG00000000154	2	0.0626713	6	0.224024	1	0.0346018	8	0.282116	4	0.123184	3	0.108639	7	0.214192	3	0.0798388	2	0.0694048	7	143027473	143053071	+	1699	Slc22a18	GO:0005635;GO:0005737;GO:0016020;GO:0016021;GO:0016324;GO:0022857;GO:0031625;GO:0042908;GO:0055085;GO:1990961	K08214	-	P;G;E	2QT94;35AT0;38Q9J;3BEM0;3CRWE;3J5VM;47YZ2;492QD;4Q2MD	solute carrier family 22 (organic cation transporter), member 18 [Source:MGI Symbol;Acc:MGI:1336884]	18400	Q78KK3;A0A0R4J0P7	GO:0042908//xenobiotic transport;GO:0055085//transmembrane transport;GO:1990961//xenobiotic detoxification by transmembrane export across the plasma membrane;	GO:0005635//nuclear envelope;GO:0005737//cytoplasm;GO:0016020//membrane;GO:0016021//integral component of membrane;GO:0016324//apical plasma membrane;	GO:0022857//transmembrane transporter activity;GO:0031625//ubiquitin protein ligase binding;	-
ENSMUSG00000000157	0	0	0	0	1	0.0135958	1	0.0138562	3	0.0363014	3	0.042687	2	0.024046	0	0	0	0	16	96223488	96244819	-	4324	Itgb2l	GO:0001540;GO:0002523;GO:0005178;GO:0005886;GO:0005925;GO:0006954;GO:0007155;GO:0007159;GO:0007160;GO:0007229;GO:0008305;GO:0009986;GO:0016020;GO:0016021;GO:0016477;GO:0019901;GO:0030101;GO:0030141;GO:0030369;GO:0030593;GO:0031072;GO:0032930;GO:0033627;GO:0034113;GO:0034687;GO:0038023;GO:0043113;GO:0043315;GO:0043542;GO:0044853;GO:0044877;GO:0045123;GO:0045429;GO:0045766;GO:0050730;GO:0050839;GO:…	K06464	-	M;T;W	KOG1226;359JS;38DSI;3BA6T;3D3JZ;3J2HP;484MI;4957C;4Q1XE	integrin beta 2-like [Source:MGI Symbol;Acc:MGI:1277979]	16415	Q3UV74	GO:0002523//leukocyte migration involved in inflammatory response;GO:0006954//inflammatory response;GO:0007155//cell adhesion;GO:0007159//leukocyte cell-cell adhesion;GO:0007160//cell-matrix adhesion;GO:0007229//integrin-mediated signaling pathway;GO:0016477//cell migration;GO:0030101//natural killer cell activation;GO:0030593//neutrophil chemotaxis;GO:0032930//positive regulation of superoxide a…	GO:0005886//plasma membrane;GO:0005925//focal adhesion;GO:0008305//integrin complex;GO:0009986//cell surface;GO:0016020//membrane;GO:0016021//integral component of membrane;GO:0030141//secretory granule;GO:0034687//integrin alphaL-beta2 complex;GO:0044853//plasma membrane raft;	GO:0001540//amyloid-beta binding;GO:0005178//integrin binding;GO:0019901//protein kinase binding;GO:0030369//ICAM-3 receptor activity;GO:0031072//heat shock protein binding;GO:0038023//signaling receptor activity;GO:0044877//protein-containing complex binding;GO:0050839//cell adhesion molecule binding;	ko05416(Viral myocarditis);ko05323(Rheumatoid arthritis);ko05166(Human T-cell leukemia virus 1 infection);ko05152(Tuberculosis);ko05150(Staphylococcus aureus infection);ko05146(Amoebiasis);ko05144(Malaria);ko05140(Leishmaniasis);ko05134(Legionellosis);ko05133(Pertussis);ko04810(Regulation of actin cytoskeleton);ko04670(Leukocyte transendothelial migration);ko04650(Natural killer cell mediated cyt…
ENSMUSG00000000159	0	0	0	0	0	0	2	0.0474946	0	0	0	0	1	0.0206054	0	0	0	0	16	96162868	96223321	+	2523	Igsf5	GO:0016020;GO:0016021;GO:0098609	K06786	-	S;T	2S38D;35VYW;3A4GF;3BRSE;3D87U;3JP2U;48KUD;49HDH;4QABZ	immunoglobulin superfamily, member 5 [Source:MGI Symbol;Acc:MGI:1919308]	72058	Q7TSN7;A0A0R4J105	GO:0098609//cell-cell adhesion;	GO:0016020//membrane;GO:0016021//integral component of membrane;	-	ko04530(Tight junction)
ENSMUSG00000000167	9	0.170335	9	0.202959	11	0.229887	9	0.191692	3	0.0558007	13	0.284337	12	0.221773	6	0.0964424	7	0.146717	9	50528621	50536300	+	2813	Pih1d2	GO:0000492;GO:0005737;GO:0006364;GO:0031267;GO:0097255;GO:0101031;GO:1990904	K25427	-	S;C	KOG4356;35H4H;38F7Y;3BAPW;3CYR1;3J3HI;484MC;49531;4PS8B	PIH1 domain containing 2 [Source:MGI Symbol;Acc:MGI:1919864]	72614	Q8CHR9	GO:0000492//box C/D snoRNP assembly;GO:0006364//rRNA processing;	GO:0005737//cytoplasm;GO:0097255//R2TP complex;GO:0101031//chaperone complex;GO:1990904//ribonucleoprotein complex;	GO:0031267//small GTPase binding;	-
ENSMUSG00000000168	831	9.05482	656	8.51699	660	7.94113	782	9.58924	906	9.70203	777	9.78424	895	9.52287	1068	9.88335	787	9.49672	9	50545933	50571080	-	4886	Dlat	GO:0004742;GO:0005739;GO:0005759;GO:0005967;GO:0005975;GO:0006006;GO:0006086;GO:0006090;GO:0006099;GO:0016740;GO:0016746;GO:0030523;GO:0034604;GO:0042802;GO:0043209;GO:0043231;GO:0045254;GO:0061732;GO:1990204	K00627	EC:2.3.1.12	C	KOG0557;35HW6;38BJW;3BFAB;3CS5G;3J5I4;4874T;491KE;4PY6I	dihydrolipoamide S-acetyltransferase (E2 component of pyruvate dehydrogenase complex) [Source:MGI Symbol;Acc:MGI:2385311]	235339	Q8BMF4	GO:0005975//carbohydrate metabolic process;GO:0006006//glucose metabolic process;GO:0006086//acetyl-CoA biosynthetic process from pyruvate;GO:0006090//pyruvate metabolic process;GO:0006099//tricarboxylic acid cycle;GO:0061732//mitochondrial acetyl-CoA biosynthetic process from pyruvate;	GO:0005739//mitochondrion;GO:0005759//mitochondrial matrix;GO:0005967//mitochondrial pyruvate dehydrogenase complex;GO:0043209//myelin sheath;GO:0043231//intracellular membrane-bounded organelle;GO:0045254//pyruvate dehydrogenase complex;GO:1990204//oxidoreductase complex;	GO:0004742//dihydrolipoyllysine-residue acetyltransferase activity;GO:0016740//transferase activity;GO:0016746//acyltransferase activity;GO:0030523//dihydrolipoamide S-acyltransferase activity;GO:0034604//pyruvate dehydrogenase (NAD+) activity;GO:0042802//identical protein binding;	ko00620(Pyruvate metabolism);ko00020(Citrate cycle (TCA cycle));ko00010(Glycolysis / Gluconeogenesis)
ENSMUSG00000000171	1758	76.0314	1397	71.9903	1515	72.3513	1472	71.6442	1980	84.1579	1649	82.418	1768	74.6659	1914	70.3024	1661	79.5544	9	50507657	50515112	-	1231	Sdhd	GO:0005739;GO:0005740;GO:0005743;GO:0005749;GO:0006099;GO:0006121;GO:0008177;GO:0016020;GO:0016021;GO:0020037;GO:0042776;GO:0046872;GO:0048039;GO:0050433;GO:0071456	K00237	-	C;U	KOG4097;35I6K;3A6FV;3BTEB;3D6BR;3J9Q8;48DIU;493H0;4Q59E	succinate dehydrogenase complex, subunit D, integral membrane protein [Source:MGI Symbol;Acc:MGI:1914175]	66925	Q9CXV1	GO:0006099//tricarboxylic acid cycle;GO:0006121//mitochondrial electron transport, succinate to ubiquinone;GO:0042776//mitochondrial ATP synthesis coupled proton transport;GO:0050433//regulation of catecholamine secretion;GO:0071456//cellular response to hypoxia;	GO:0005739//mitochondrion;GO:0005740//mitochondrial envelope;GO:0005743//mitochondrial inner membrane;GO:0005749//mitochondrial respiratory chain complex II, succinate dehydrogenase complex (ubiquinone);GO:0016020//membrane;GO:0016021//integral component of membrane;	GO:0008177//succinate dehydrogenase (ubiquinone) activity;GO:0020037//heme binding;GO:0046872//metal ion binding;GO:0048039//ubiquinone binding;	ko05415(Diabetic cardiomyopathy);ko05208(Chemical carcinogenesis - reactive oxygen species);ko05022(Pathways of neurodegeneration - multiple diseases);ko05020(Prion disease);ko05016(Huntington disease);ko05014(Amyotrophic lateral sclerosis);ko05012(Parkinson disease);ko05010(Alzheimer disease);ko04932(Non-alcoholic fatty liver disease);ko04714(Thermogenesis);ko00190(Oxidative phosphorylation);ko0…
ENSMUSG00000000182	2	0.0586982	0	0	3	0.0972245	0	0	3	0.086531	0	0	1	0.028659	1	0.0249258	0	0	6	127049865	127058371	+	1814	Fgf23	GO:0000165;GO:0001934;GO:0005104;GO:0005105;GO:0005515;GO:0005576;GO:0005615;GO:0005737;GO:0006796;GO:0008083;GO:0008284;GO:0008543;GO:0009887;GO:0010628;GO:0010966;GO:0010980;GO:0030154;GO:0030334;GO:0030500;GO:0030502;GO:0030643;GO:0032026;GO:0042359;GO:0042369;GO:0044320;GO:0045668;GO:0045893;GO:0046888;GO:0055062;GO:0055074;GO:0070371;GO:0070374;GO:0071305;GO:0071354;GO:0071374;GO:0090080;GO:…	K22428	-	S;T	KOG3885;35C2Y;38E2E;3BJZG;3CRU1;3J39N;488VS;49676;4Q318	fibroblast growth factor 23 [Source:MGI Symbol;Acc:MGI:1891427]	64654	Q9EPC2;Q3U1V5	GO:0000165//MAPK cascade;GO:0001934//positive regulation of protein phosphorylation;GO:0006796//phosphate-containing compound metabolic process;GO:0008284//positive regulation of cell population proliferation;GO:0008543//fibroblast growth factor receptor signaling pathway;GO:0009887//animal organ morphogenesis;GO:0010628//positive regulation of gene expression;GO:0010966//regulation of phosphate …	GO:0005576//extracellular region;GO:0005615//extracellular space;GO:0005737//cytoplasm;	GO:0005104//fibroblast growth factor receptor binding;GO:0005105//type 1 fibroblast growth factor receptor binding;GO:0005515//protein binding;GO:0008083//growth factor activity;	ko05226(Gastric cancer);ko05224(Breast cancer);ko05218(Melanoma);ko05200(Pathways in cancer);ko04928(Parathyroid hormone synthesis, secretion and action);ko04810(Regulation of actin cytoskeleton);ko04151(PI3K-Akt signaling pathway);ko04020(Calcium signaling pathway);ko04015(Rap1 signaling pathway);ko04014(Ras signaling pathway);ko04010(MAPK signaling pathway)
ENSMUSG00000000183	0	0	0	0	0	0	0	0	0	0	0	0	0	0	0	0	0	0	6	126992549	127005150	+	4657	Fgf6	GO:0001502;GO:0001525;GO:0001934;GO:0005104;GO:0005576;GO:0005615;GO:0005737;GO:0008083;GO:0008284;GO:0008543;GO:0009887;GO:0010628;GO:0030154;GO:0030334;GO:0042383;GO:0045445;GO:0051781	K04358	-	S;T	KOG3885;35CY6;39BKH;3BGAB;3CUU5;3J9AT;48372;48YHC;4Q1PK	fibroblast growth factor 6 [Source:MGI Symbol;Acc:MGI:95520]	14177	P21658;A0A7U3L4H7;Q8C399	GO:0001502//cartilage condensation;GO:0001525//angiogenesis;GO:0001934//positive regulation of protein phosphorylation;GO:0008284//positive regulation of cell population proliferation;GO:0008543//fibroblast growth factor receptor signaling pathway;GO:0009887//animal organ morphogenesis;GO:0010628//positive regulation of gene expression;GO:0030154//cell differentiation;GO:0030334//regulation of ce…	GO:0005576//extracellular region;GO:0005615//extracellular space;GO:0005737//cytoplasm;GO:0042383//sarcolemma;	GO:0005104//fibroblast growth factor receptor binding;GO:0008083//growth factor activity;	ko05226(Gastric cancer);ko05224(Breast cancer);ko05218(Melanoma);ko05207(Chemical carcinogenesis - receptor activation);ko05200(Pathways in cancer);ko04810(Regulation of actin cytoskeleton);ko04151(PI3K-Akt signaling pathway);ko04020(Calcium signaling pathway);ko04015(Rap1 signaling pathway);ko04014(Ras signaling pathway);ko04010(MAPK signaling pathway)
ENSMUSG00000000184	14231	80.5238	11780	79.4214	13227	82.6437	11743	74.7768	11887	66.1023	12665	82.8173	12639	69.8341	16680	80.1565	12062	75.5838	6	127102125	127129156	-	9409	Ccnd2	GO:0000079;GO:0000082;GO:0000307;GO:0000785;GO:0001934;GO:0005515;GO:0005634;GO:0005654;GO:0005730;GO:0005737;GO:0005829;GO:0007049;GO:0007616;GO:0008284;GO:0008344;GO:0016020;GO:0016538;GO:0019901;GO:0031965;GO:0043066;GO:0044772;GO:0045737;GO:0050679;GO:0051301;GO:0051726;GO:0060045;GO:0071481;GO:0097129;GO:1900087;GO:2000726	K10151	-	S;D	KOG0656;35JN5;39VHD;3BD84;3CXCC;3J4X7;482CF;48XB3;4Q41K	cyclin D2 [Source:MGI Symbol;Acc:MGI:88314]	12444	P30280;Q4FK45	GO:0000079//regulation of cyclin-dependent protein serine/threonine kinase activity;GO:0000082//G1/S transition of mitotic cell cycle;GO:0001934//positive regulation of protein phosphorylation;GO:0007049//cell cycle;GO:0007616//long-term memory;GO:0008284//positive regulation of cell population proliferation;GO:0008344//adult locomotory behavior;GO:0043066//negative regulation of apoptotic proces…	GO:0000307//cyclin-dependent protein kinase holoenzyme complex;GO:0000785//chromatin;GO:0005634//nucleus;GO:0005654//nucleoplasm;GO:0005730//nucleolus;GO:0005737//cytoplasm;GO:0005829//cytosol;GO:0016020//membrane;GO:0031965//nuclear membrane;GO:0097129//cyclin D2-CDK4 complex;	GO:0005515//protein binding;GO:0016538//cyclin-dependent protein serine/threonine kinase regulator activity;GO:0019901//protein kinase binding;	ko05206(MicroRNAs in cancer);ko05203(Viral carcinogenesis);ko05202(Transcriptional misregulation in cancer);ko05200(Pathways in cancer);ko05169(Epstein-Barr virus infection);ko05166(Human T-cell leukemia virus 1 infection);ko05165(Human papillomavirus infection);ko05162(Measles);ko04917(Prolactin signaling pathway);ko04630(JAK-STAT signaling pathway);ko04510(Focal adhesion);ko04390(Hippo signalin…
ENSMUSG00000000194	1680	7.00627	1322	6.5692	1365	6.28593	1310	6.14819	1395	5.71752	1362	6.5642	1467	5.97411	1822	6.45327	1513	6.98774	2	31042328	31108787	+	12766	Gpr107	GO:0005515;GO:0005654;GO:0005769;GO:0005794;GO:0005886;GO:0016020;GO:0016021;GO:0030136;GO:0032050;GO:0072583	K22985	-	T;L	KOG2569;35DEV;38C9N;3BCQH;3CZQP;3J77G;480U7;48ZAP;4PTWR	G protein-coupled receptor 107 [Source:MGI Symbol;Acc:MGI:2139054]	277463	Q8BUV8;Q148Z6	GO:0072583//clathrin-dependent endocytosis;	GO:0005654//nucleoplasm;GO:0005769//early endosome;GO:0005794//Golgi apparatus;GO:0005886//plasma membrane;GO:0016020//membrane;GO:0016021//integral component of membrane;GO:0030136//clathrin-coated vesicle;	GO:0005515//protein binding;GO:0032050//clathrin heavy chain binding;	-
ENSMUSG00000000197	0	0	0	0	0	0	0	0	0	0	0	0	0	0	0	0	0	0	14	123514046	123864556	-	14715	Nalcn	GO:0005216;GO:0005248;GO:0005261;GO:0005886;GO:0006811;GO:0016020;GO:0016021;GO:0034220;GO:0035725;GO:0055085;GO:0098655	K21863	-	T;P;U	KOG2301;35E1F;38BYK;3BD2J;3CUNX;3J2PK;480CN;493R2;4Q4DW	sodium leak channel, non-selective [Source:MGI Symbol;Acc:MGI:2444306]	338370	Q8BXR5;E9QLE4	GO:0006811//ion transport;GO:0034220//ion transmembrane transport;GO:0035725//sodium ion transmembrane transport;GO:0055085//transmembrane transport;GO:0098655//cation transmembrane transport;	GO:0005886//plasma membrane;GO:0016020//membrane;GO:0016021//integral component of membrane;	GO:0005216//ion channel activity;GO:0005248//voltage-gated sodium channel activity;GO:0005261//cation channel activity;	-
ENSMUSG00000000202	2	0.0334103	2	0.0398092	0	0	0	0	0	0	1	0.0193053	0	0	2	0.0283749	0	0	11	114682043	114686771	-	3187	Btbd17	GO:0003674;GO:0005515;GO:0005575;GO:0005576;GO:0008150	K24808	-	S;K	KOG2075;35G0J;39GDW;3BD4K;3CZCJ;3J3P9;4862M;48VCM;4PWS6	BTB (POZ) domain containing 17 [Source:MGI Symbol;Acc:MGI:1919264]	72014	Q9DB72	GO:0008150//biological_process;	GO:0005575//cellular_component;GO:0005576//extracellular region;	GO:0003674//molecular_function;GO:0005515//protein binding;	-
ENSMUSG00000000204	222	2.98161	210	3.36064	232	3.44069	238	3.59728	183	2.41549	185	2.87143	217	2.84593	143	1.63113	74	1.10065	11	83066012	83081042	+	3964	Slfn4	GO:0003674;GO:0004540;GO:0005575;GO:0005634;GO:0005829;GO:0009617;GO:0043022;GO:0090501	K24457	-	S	2RU3F;35AER;39GDJ;3BNWU;3D4JT;3J1WC;486AG;48VCJ;4Q6JG	schlafen 4 [Source:MGI Symbol;Acc:MGI:1329010]	20558	Q3UV66;Q3UV10	GO:0009617//response to bacterium;GO:0090501//RNA phosphodiester bond hydrolysis;	GO:0005575//cellular_component;GO:0005634//nucleus;GO:0005829//cytosol;	GO:0003674//molecular_function;GO:0004540//ribonuclease activity;GO:0043022//ribosome binding;	-
ENSMUSG00000000214	0	0	0	0	0	0	0	0	0	0	0	0	0	0	0	0	0	0	7	142446489	142484865	-	2364	Th	GO:0001666;GO:0001963;GO:0001975;GO:0004497;GO:0004511;GO:0005506;GO:0005634;GO:0005737;GO:0005739;GO:0005790;GO:0005829;GO:0006585;GO:0006631;GO:0006665;GO:0007507;GO:0007601;GO:0007605;GO:0007612;GO:0007613;GO:0007617;GO:0007626;GO:0008016;GO:0008021;GO:0008198;GO:0008199;GO:0009072;GO:0009410;GO:0009414;GO:0009416;GO:0009635;GO:0009651;GO:0009887;GO:0009898;GO:0010038;GO:0010043;GO:0010259;GO:…	K00501	EC:1.14.16.2	E	KOG3820;35F4B;3953T;3BFSA;3CSQA;3J3C3;4899X;496G3;4Q0UZ	tyrosine hydroxylase [Source:MGI Symbol;Acc:MGI:98735]	21823	P24529	GO:0001666//response to hypoxia;GO:0001963//synaptic transmission, dopaminergic;GO:0001975//response to amphetamine;GO:0006585//dopamine biosynthetic process from tyrosine;GO:0006631//fatty acid metabolic process;GO:0006665//sphingolipid metabolic process;GO:0007507//heart development;GO:0007601//visual perception;GO:0007605//sensory perception of sound;GO:0007612//learning;GO:0007613//memory;GO:…	GO:0005634//nucleus;GO:0005737//cytoplasm;GO:0005739//mitochondrion;GO:0005790//smooth endoplasmic reticulum;GO:0005829//cytosol;GO:0008021//synaptic vesicle;GO:0009898//cytoplasmic side of plasma membrane;GO:0030424//axon;GO:0030425//dendrite;GO:0030659//cytoplasmic vesicle membrane;GO:0031410//cytoplasmic vesicle;GO:0033162//melanosome membrane;GO:0042995//cell projection;GO:0043005//neuron pro…	GO:0004497//monooxygenase activity;GO:0004511//tyrosine 3-monooxygenase activity;GO:0005506//iron ion binding;GO:0008198//ferrous iron binding;GO:0008199//ferric iron binding;GO:0016491//oxidoreductase activity;GO:0016597//amino acid binding;GO:0016714//oxidoreductase activity, acting on paired donors, with incorporation or reduction of molecular oxygen, reduced pteridine as one donor, and incorp…	ko05034(Alcoholism);ko05031(Amphetamine addiction);ko05030(Cocaine addiction);ko05012(Parkinson disease);ko04917(Prolactin signaling pathway);ko04728(Dopaminergic synapse);ko00790(Folate biosynthesis);ko00350(Tyrosine metabolism)
ENSMUSG00000000215	0	0	0	0	0	0	0	0	0	0	0	0	0	0	0	0	0	0	7	142232393	142297118	-	1312	Ins2	GO:0000122;GO:0001819;GO:0002020;GO:0002674;GO:0005158;GO:0005159;GO:0005179;GO:0005576;GO:0005615;GO:0005634;GO:0005732;GO:0005737;GO:0005829;GO:0005975;GO:0006006;GO:0006521;GO:0006953;GO:0006983;GO:0007165;GO:0007186;GO:0007520;GO:0008284;GO:0008286;GO:0010468;GO:0010628;GO:0010629;GO:0010750;GO:0014068;GO:0014902;GO:0016042;GO:0022898;GO:0030141;GO:0032148;GO:0032880;GO:0033861;GO:0034774;GO:…	K04526	-	M;T	2S5P5;35QN9;3A4TI;3BSB1;3D85H;3JHJ0;48FNA;49C82;4Q8ZR	insulin II [Source:MGI Symbol;Acc:MGI:96573]	16334	P01326;Q5EEX1	GO:0000122//negative regulation of transcription by RNA polymerase II;GO:0001819//positive regulation of cytokine production;GO:0002674//negative regulation of acute inflammatory response;GO:0005975//carbohydrate metabolic process;GO:0006006//glucose metabolic process;GO:0006521//regulation of cellular amino acid metabolic process;GO:0006953//acute-phase response;GO:0006983//ER overload response;…	GO:0005576//extracellular region;GO:0005615//extracellular space;GO:0005634//nucleus;GO:0005732//sno(s)RNA-containing ribonucleoprotein complex;GO:0005737//cytoplasm;GO:0005829//cytosol;GO:0030141//secretory granule;GO:0034774//secretory granule lumen;GO:0062023//collagen-containing extracellular matrix;	GO:0002020//protease binding;GO:0005158//insulin receptor binding;GO:0005159//insulin-like growth factor receptor binding;GO:0005179//hormone activity;GO:0042802//identical protein binding;	ko05415(Diabetic cardiomyopathy);ko05215(Prostate cancer);ko05010(Alzheimer disease);ko04960(Aldosterone-regulated sodium reabsorption);ko04950(Maturity onset diabetes of the young);ko04940(Type I diabetes mellitus);ko04932(Non-alcoholic fatty liver disease);ko04931(Insulin resistance);ko04930(Type II diabetes mellitus);ko04923(Regulation of lipolysis in adipocytes);ko04917(Prolactin signaling pa…
ENSMUSG00000000216	0	0	0	0	0	0	0	0	0	0	1	0.0205704	2	0.0347626	1	0.0151172	0	0	7	121333702	121367698	+	2991	Scnn1g	GO:0005216;GO:0005272;GO:0005654;GO:0005886;GO:0005887;GO:0006811;GO:0006814;GO:0006883;GO:0008217;GO:0009897;GO:0009986;GO:0015081;GO:0015267;GO:0015280;GO:0016020;GO:0016021;GO:0016324;GO:0034706;GO:0035313;GO:0035725;GO:0036254;GO:0050699;GO:0050891;GO:0050896;GO:0050909;GO:0050914;GO:0050915;GO:0055078;GO:0070062;GO:0071468;GO:0098662;GO:0098719;GO:1904045;GO:1904117	K04827	-	C;P	KOG4294;35GI4;38C3Q;3BFNS;3CSEK;3J5NA;489AN;494C5;4Q2ZQ	sodium channel, nonvoltage-gated 1 gamma [Source:MGI Symbol;Acc:MGI:104695]	20278	Q9WU39	GO:0006811//ion transport;GO:0006814//sodium ion transport;GO:0006883//cellular sodium ion homeostasis;GO:0008217//regulation of blood pressure;GO:0035313//wound healing, spreading of epidermal cells;GO:0035725//sodium ion transmembrane transport;GO:0036254//cellular response to amiloride;GO:0050891//multicellular organismal water homeostasis;GO:0050896//response to stimulus;GO:0050909//sensory p…	GO:0005654//nucleoplasm;GO:0005886//plasma membrane;GO:0005887//integral component of plasma membrane;GO:0009897//external side of plasma membrane;GO:0009986//cell surface;GO:0016020//membrane;GO:0016021//integral component of membrane;GO:0016324//apical plasma membrane;GO:0034706//sodium channel complex;GO:0070062//extracellular exosome;	GO:0005216//ion channel activity;GO:0005272//sodium channel activity;GO:0015081//sodium ion transmembrane transporter activity;GO:0015267//channel activity;GO:0015280//ligand-gated sodium channel activity;GO:0050699//WW domain binding;	ko04960(Aldosterone-regulated sodium reabsorption);ko04742(Taste transduction)
ENSMUSG00000000223	3	0.0186739	0	0	1	0.00687343	7	0.0490355	3	0.0183523	3	0.0215805	2	0.0121565	9	0.0475785	0	0	X	133305300	133357322	+	8553	Drp2	GO:0005515;GO:0005829;GO:0005886;GO:0007417;GO:0008270;GO:0014069;GO:0016020;GO:0030425;GO:0042995;GO:0043204;GO:0045202;GO:0046872;GO:0050808;GO:0070161;GO:0098978;GO:0099536	-	-	Z	KOG4286;35I5A;38ESA;3BDJ0;3CW3V;3J5K5;48856;48VQ3;4Q0CS	dystrophin related protein 2 [Source:MGI Symbol;Acc:MGI:107432]	13497	Q05AA6	GO:0007417//central nervous system development;GO:0050808//synapse organization;GO:0099536//synaptic signaling;	GO:0005829//cytosol;GO:0005886//plasma membrane;GO:0014069//postsynaptic density;GO:0016020//membrane;GO:0030425//dendrite;GO:0042995//cell projection;GO:0043204//perikaryon;GO:0045202//synapse;GO:0070161//anchoring junction;GO:0098978//glutamatergic synapse;	GO:0005515//protein binding;GO:0008270//zinc ion binding;GO:0046872//metal ion binding;	-
ENSMUSG00000000244	1499	12.8017	1244	12.6587	1355	12.778	1224	11.7637	1268	10.6424	1189	11.7348	1311	10.9329	1690	12.2576	1294	12.2383	7	142558783	142573381	+	6234	Tspan32	GO:0003674;GO:0005887;GO:0007010;GO:0007229;GO:0007596;GO:0007599;GO:0009986;GO:0016020;GO:0016021;GO:0030886;GO:0042098;GO:0042130;GO:0042832;GO:0050688;GO:0051604;GO:0070442;GO:0070527;GO:0072659	K17359	-	S	2S0ED;35IPH;3A1WB;3BRAA;3CYQV;3J470;48CXG;49390;4PV6E	tetraspanin 32 [Source:MGI Symbol;Acc:MGI:1350360]	27027	Q9JHH2	GO:0007010//cytoskeleton organization;GO:0007229//integrin-mediated signaling pathway;GO:0007596//blood coagulation;GO:0007599//hemostasis;GO:0030886//negative regulation of myeloid dendritic cell activation;GO:0042098//T cell proliferation;GO:0042130//negative regulation of T cell proliferation;GO:0042832//defense response to protozoan;GO:0050688//regulation of defense response to virus;GO:00516…	GO:0005887//integral component of plasma membrane;GO:0009986//cell surface;GO:0016020//membrane;GO:0016021//integral component of membrane;GO:0070442//integrin alphaIIb-beta3 complex;	GO:0003674//molecular_function;	-
ENSMUSG00000000247	11	0.13331	10	0.144403	18	0.240881	5	0.068193	12	0.142925	15	0.210082	19	0.224849	11	0.113219	17	0.22816	2	38229293	38259745	+	4393	Lhx2	GO:0000977;GO:0000978;GO:0000981;GO:0001228;GO:0001843;GO:0001942;GO:0003677;GO:0003682;GO:0005515;GO:0005634;GO:0005654;GO:0006355;GO:0006357;GO:0007399;GO:0007411;GO:0007420;GO:0007498;GO:0009953;GO:0021537;GO:0021772;GO:0021978;GO:0021987;GO:0022008;GO:0030182;GO:0043565;GO:0045199;GO:0045814;GO:0045893;GO:0045944;GO:0046872;GO:0048646;GO:0048675;GO:0048731;GO:0050768;GO:0060041;GO:2000179;GO:…	K09373	-	K	KOG0490;35CGM;38BZF;3BD2S;3CTZ6;3J1ME;4812W;4923Q;4PWMD	LIM homeobox protein 2 [Source:MGI Symbol;Acc:MGI:96785]	16870	Q9Z0S2;Q543C6	GO:0001843//neural tube closure;GO:0001942//hair follicle development;GO:0006355//regulation of transcription, DNA-templated;GO:0006357//regulation of transcription by RNA polymerase II;GO:0007399//nervous system development;GO:0007411//axon guidance;GO:0007420//brain development;GO:0007498//mesoderm development;GO:0009953//dorsal/ventral pattern formation;GO:0021537//telencephalon development;GO…	GO:0005634//nucleus;GO:0005654//nucleoplasm;	GO:0000977//RNA polymerase II transcription regulatory region sequence-specific DNA binding;GO:0000978//RNA polymerase II cis-regulatory region sequence-specific DNA binding;GO:0000981//DNA-binding transcription factor activity, RNA polymerase II-specific;GO:0001228//DNA-binding transcription activator activity, RNA polymerase II-specific;GO:0003677//DNA binding;GO:0003682//chromatin binding;GO:0…	-
ENSMUSG00000000248	33	0.617104	24	0.534761	39	0.805321	32	0.673432	41	0.753502	62	1.33987	41	0.748677	58	0.921143	19	0.393476	6	128911344	128961670	+	2847	Clec2g	GO:0005615;GO:0005783;GO:0005886;GO:0009897;GO:0009986;GO:0016020;GO:0016021;GO:0030246;GO:0045671;GO:0046703	-	-	S;T;V	KOG4297;35PRZ;3A251;3BQPX;3D7U9;3JGPH;48EB5;49AYU;4Q8N8	C-type lectin domain family 2, member g [Source:MGI Symbol;Acc:MGI:1918059]	70809	Q9D676	GO:0045671//negative regulation of osteoclast differentiation;	GO:0005615//extracellular space;GO:0005783//endoplasmic reticulum;GO:0005886//plasma membrane;GO:0009897//external side of plasma membrane;GO:0009986//cell surface;GO:0016020//membrane;GO:0016021//integral component of membrane;	GO:0030246//carbohydrate binding;GO:0046703//natural killer cell lectin-like receptor binding;	-
ENSMUSG00000000253	3	0.068755	2	0.0546156	4	0.101228	2	0.0515836	5	0.112618	2	0.0529713	1	0.0223794	3	0.0583927	0	0	13	45660920	45707276	+	2323	Gmpr	GO:0003824;GO:0003920;GO:0006144;GO:0006163;GO:0009117;GO:0016491;GO:0032264;GO:0046872;GO:1902560	K00364	EC:1.7.1.7	F	KOG2550;35BHS;38BP6;3BAD2;3CRAZ;3JDI4;487ZH;48WCU;4Q35C	guanosine monophosphate reductase [Source:MGI Symbol;Acc:MGI:1913605]	66355	Q9DCZ1	GO:0006144//purine nucleobase metabolic process;GO:0006163//purine nucleotide metabolic process;GO:0009117//nucleotide metabolic process;GO:0032264//IMP salvage;	GO:1902560//GMP reductase complex;	GO:0003824//catalytic activity;GO:0003920//GMP reductase activity;GO:0016491//oxidoreductase activity;GO:0046872//metal ion binding;	ko00230(Purine metabolism)
ENSMUSG00000000263	0	0	0	0	0	0	0	0	0	0	0	0	0	0	0	0	0	0	11	55405064	55499024	-	2414	Glra1	GO:0001964;GO:0002087;GO:0004888;GO:0005216;GO:0005230;GO:0005231;GO:0005254;GO:0005886;GO:0005887;GO:0006811;GO:0006820;GO:0006821;GO:0006936;GO:0007165;GO:0007218;GO:0007268;GO:0007340;GO:0007601;GO:0007628;GO:0008270;GO:0009897;GO:0016020;GO:0016021;GO:0016594;GO:0016933;GO:0016934;GO:0019228;GO:0022824;GO:0030425;GO:0030594;GO:0030977;GO:0034220;GO:0034707;GO:0042391;GO:0042802;GO:0042995;GO:…	K05193	-	T;U	KOG3644;35CYZ;38BM7;3BA9E;3CRD3;3J4B0;487GZ;48Z0A;4Q8IA	glycine receptor, alpha 1 subunit [Source:MGI Symbol;Acc:MGI:95747]	14654	Q64018;Q5NCT9	GO:0001964//startle response;GO:0002087//regulation of respiratory gaseous exchange by nervous system process;GO:0006811//ion transport;GO:0006820//anion transport;GO:0006821//chloride transport;GO:0006936//muscle contraction;GO:0007165//signal transduction;GO:0007218//neuropeptide signaling pathway;GO:0007268//chemical synaptic transmission;GO:0007340//acrosome reaction;GO:0007601//visual percep…	GO:0005886//plasma membrane;GO:0005887//integral component of plasma membrane;GO:0009897//external side of plasma membrane;GO:0016020//membrane;GO:0016021//integral component of membrane;GO:0030425//dendrite;GO:0034707//chloride channel complex;GO:0042995//cell projection;GO:0043005//neuron projection;GO:0043025//neuronal cell body;GO:0043204//perikaryon;GO:0043231//intracellular membrane-bounded…	GO:0004888//transmembrane signaling receptor activity;GO:0005216//ion channel activity;GO:0005230//extracellular ligand-gated ion channel activity;GO:0005231//excitatory extracellular ligand-gated ion channel activity;GO:0005254//chloride channel activity;GO:0008270//zinc ion binding;GO:0016594//glycine binding;GO:0016933//extracellularly glycine-gated ion channel activity;GO:0016934//extracellul…	ko04080(Neuroactive ligand-receptor interaction)
ENSMUSG00000000266	20	0.131228	13	0.101635	13	0.094189	21	0.155066	17	0.109623	14	0.106158	21	0.13455	17	0.0947328	3	0.0217991	X	139565348	139668464	+	8114	Mid2	GO:0003713;GO:0005515;GO:0005737;GO:0005856;GO:0005874;GO:0008017;GO:0008270;GO:0010508;GO:0016740;GO:0019899;GO:0032897;GO:0035372;GO:0042803;GO:0043123;GO:0044790;GO:0045087;GO:0045893;GO:0046597;GO:0046872;GO:0051091;GO:0051092;GO:0051219	K10647	EC:2.3.2.27	O	KOG2177;35AZT;38FN7;3BCEH;3CYDD;3J50I;4833Z;48Z29;4Q3EM	midline 2 [Source:MGI Symbol;Acc:MGI:1344333]	23947	Q9QUS6;B1AVF4	GO:0010508//positive regulation of autophagy;GO:0032897//negative regulation of viral transcription;GO:0035372//protein localization to microtubule;GO:0043123//positive regulation of I-kappaB kinase/NF-kappaB signaling;GO:0044790//suppression of viral release by host;GO:0045087//innate immune response;GO:0045893//positive regulation of transcription, DNA-templated;GO:0046597//negative regulation …	GO:0005737//cytoplasm;GO:0005856//cytoskeleton;GO:0005874//microtubule;	GO:0003713//transcription coactivator activity;GO:0005515//protein binding;GO:0008017//microtubule binding;GO:0008270//zinc ion binding;GO:0016740//transferase activity;GO:0019899//enzyme binding;GO:0042803//protein homodimerization activity;GO:0046872//metal ion binding;GO:0051219//phosphoprotein binding;	-
ENSMUSG00000000275	3004	27.7947	2362	26.0403	2641	26.983	2562	26.6772	2756	25.0609	2563	27.4055	2811	25.3974	3809	29.9314	3072	31.4778	11	88890202	88911119	+	5754	Trim25	GO:0002376;GO:0003713;GO:0004842;GO:0005515;GO:0005634;GO:0005654;GO:0005737;GO:0005829;GO:0006511;GO:0006513;GO:0010494;GO:0016567;GO:0016604;GO:0016740;GO:0016874;GO:0019076;GO:0030433;GO:0032880;GO:0033280;GO:0039552;GO:0043123;GO:0043627;GO:0044790;GO:0045087;GO:0045893;GO:0046596;GO:0046597;GO:0046872;GO:0051091;GO:0051092;GO:0051607;GO:0061630;GO:1990830	K10652	EC:2.3.2.27	O	KOG2177;35JRE;39MUQ;3BJBY;3CXQM;3JG5G;47Z7X;48ZYJ;4PVAV	tripartite motif-containing 25 [Source:MGI Symbol;Acc:MGI:102749]	217069	Q61510	GO:0002376//immune system process;GO:0006511//ubiquitin-dependent protein catabolic process;GO:0006513//protein monoubiquitination;GO:0016567//protein ubiquitination;GO:0019076//viral release from host cell;GO:0030433//ubiquitin-dependent ERAD pathway;GO:0032880//regulation of protein localization;GO:0033280//response to vitamin D;GO:0043123//positive regulation of I-kappaB kinase/NF-kappaB signa…	GO:0005634//nucleus;GO:0005654//nucleoplasm;GO:0005737//cytoplasm;GO:0005829//cytosol;GO:0010494//cytoplasmic stress granule;GO:0016604//nuclear body;	GO:0003713//transcription coactivator activity;GO:0004842//ubiquitin-protein transferase activity;GO:0005515//protein binding;GO:0016740//transferase activity;GO:0016874//ligase activity;GO:0039552//RIG-I binding;GO:0046872//metal ion binding;GO:0061630//ubiquitin protein ligase activity;	ko05164(Influenza A);ko04622(RIG-I-like receptor signaling pathway);ko04064(NF-kappa B signaling pathway)
ENSMUSG00000000276	515	3.26913	409	3.09352	433	3.0351	421	3.00751	423	2.63889	421	3.08841	455	2.82035	527	2.84112	358	2.51669	11	88926005	88957676	-	8387	Dgke	GO:0000166;GO:0004143;GO:0005524;GO:0005654;GO:0005737;GO:0005829;GO:0006629;GO:0006654;GO:0006661;GO:0007165;GO:0007205;GO:0016020;GO:0016021;GO:0016301;GO:0016310;GO:0016740;GO:0035556;GO:0046339;GO:0046486;GO:0046834;GO:0046872;GO:0050804;GO:0098978	K00901	EC:2.7.1.107	T;I;G	KOG1169;35H89;38HE3;3BHFE;3CSG2;3J7DA;482QK;48WZG;4Q7CN	diacylglycerol kinase, epsilon [Source:MGI Symbol;Acc:MGI:1889276]	56077	Q9R1C6	GO:0006629//lipid metabolic process;GO:0006654//phosphatidic acid biosynthetic process;GO:0006661//phosphatidylinositol biosynthetic process;GO:0007165//signal transduction;GO:0007205//protein kinase C-activating G protein-coupled receptor signaling pathway;GO:0016310//phosphorylation;GO:0035556//intracellular signal transduction;GO:0046339//diacylglycerol metabolic process;GO:0046486//glycerolip…	GO:0005654//nucleoplasm;GO:0005737//cytoplasm;GO:0005829//cytosol;GO:0016020//membrane;GO:0016021//integral component of membrane;GO:0098978//glutamatergic synapse;	GO:0000166//nucleotide binding;GO:0004143//diacylglycerol kinase activity;GO:0005524//ATP binding;GO:0016301//kinase activity;GO:0016740//transferase activity;GO:0046872//metal ion binding;	ko05231(Choline metabolism in cancer);ko04072(Phospholipase D signaling pathway);ko04070(Phosphatidylinositol signaling system);ko00564(Glycerophospholipid metabolism);ko00561(Glycerolipid metabolism)
ENSMUSG00000000278	3041	77.2058	2585	78.1984	2749	77.0669	2656	75.8858	3083	76.9242	2533	74.3184	2749	68.1513	3121	67.2948	2678	75.2948	11	88814846	88846291	-	2097	Scpep1	GO:0004180;GO:0004185;GO:0005576;GO:0005829;GO:0006508;GO:0008233;GO:0016787;GO:0045776;GO:0097746	K09646	EC:3.4.16.-	O;E	KOG1283;35GVY;38BFR;3BH14;3CS8F;3J41Q;48CV8;48WV5;4PVCY	serine carboxypeptidase 1 [Source:MGI Symbol;Acc:MGI:1921867]	74617	Q920A5	GO:0006508//proteolysis;GO:0045776//negative regulation of blood pressure;GO:0097746//blood vessel diameter maintenance;	GO:0005576//extracellular region;GO:0005829//cytosol;	GO:0004180//carboxypeptidase activity;GO:0004185//serine-type carboxypeptidase activity;GO:0008233//peptidase activity;GO:0016787//hydrolase activity;	-
ENSMUSG00000000282	1556	17.9037	1256	17.2197	1286	16.3393	1234	15.9789	1380	15.6051	1315	17.4858	1344	15.1007	1930	18.8601	1656	21.1015	11	74721746	74736551	+	4627	Mnt	GO:0000122;GO:0000977;GO:0000978;GO:0000981;GO:0001227;GO:0003677;GO:0003682;GO:0003700;GO:0005515;GO:0005634;GO:0005654;GO:0006355;GO:0006357;GO:0046983;GO:0051726;GO:0090398;GO:2001234	K09115	-	S;K	KOG2483;35DU4;38EEK;3BDAJ;3CY2Z;3J8X8;483KF;494N1;4PZYW	max binding protein [Source:MGI Symbol;Acc:MGI:109150]	17428	O08789	GO:0000122//negative regulation of transcription by RNA polymerase II;GO:0006355//regulation of transcription, DNA-templated;GO:0006357//regulation of transcription by RNA polymerase II;GO:0051726//regulation of cell cycle;GO:0090398//cellular senescence;GO:2001234//negative regulation of apoptotic signaling pathway;	GO:0005634//nucleus;GO:0005654//nucleoplasm;	GO:0000977//RNA polymerase II transcription regulatory region sequence-specific DNA binding;GO:0000978//RNA polymerase II cis-regulatory region sequence-specific DNA binding;GO:0000981//DNA-binding transcription factor activity, RNA polymerase II-specific;GO:0001227//DNA-binding transcription repressor activity, RNA polymerase II-specific;GO:0003677//DNA binding;GO:0003682//chromatin binding;GO:0…	-
ENSMUSG00000000290	3998	69.7414	3115	64.7455	3459	66.6282	2928	57.4801	3479	59.6428	2966	59.7924	3508	59.7548	4325	64.0749	3810	73.6026	10	77366086	77401542	+	3052	Itgb2	GO:0002523;GO:0005886;GO:0006909;GO:0007155;GO:0007159;GO:0007160;GO:0007229;GO:0007568;GO:0008305;GO:0009986;GO:0016020;GO:0016021;GO:0030101;GO:0038023;GO:0043542;GO:0044877;GO:0045123;GO:0045429;GO:0045766;GO:0046872;GO:0050839;GO:0051092;GO:0098609	K06464	-	M;T;W	KOG1226;359JS;38DSI;3BA6T;3D3JZ;3J2HP;484MI;4957C;4Q1XE	integrin beta 2 [Source:MGI Symbol;Acc:MGI:96611]	16414	P11835;Q542I8	GO:0002523//leukocyte migration involved in inflammatory response;GO:0006909//phagocytosis;GO:0007155//cell adhesion;GO:0007159//leukocyte cell-cell adhesion;GO:0007160//cell-matrix adhesion;GO:0007229//integrin-mediated signaling pathway;GO:0007568//aging;GO:0030101//natural killer cell activation;GO:0043542//endothelial cell migration;GO:0045123//cellular extravasation;GO:0045429//positive regu…	GO:0005886//plasma membrane;GO:0008305//integrin complex;GO:0009986//cell surface;GO:0016020//membrane;GO:0016021//integral component of membrane;	GO:0038023//signaling receptor activity;GO:0044877//protein-containing complex binding;GO:0046872//metal ion binding;GO:0050839//cell adhesion molecule binding;	ko05416(Viral myocarditis);ko05323(Rheumatoid arthritis);ko05166(Human T-cell leukemia virus 1 infection);ko05152(Tuberculosis);ko05150(Staphylococcus aureus infection);ko05146(Amoebiasis);ko05144(Malaria);ko05140(Leishmaniasis);ko05134(Legionellosis);ko05133(Pertussis);ko04810(Regulation of actin cytoskeleton);ko04670(Leukocyte transendothelial migration);ko04650(Natural killer cell mediated cyt…
ENSMUSG00000000295	477	7.23921	368	6.65463	384	6.43522	371	6.33644	497	7.41284	354	6.20874	438	6.49101	494	6.36728	369	6.20182	10	31189379	31204200	+	3508	Hddc2	GO:0002953;GO:0005739;GO:0016787;GO:0046872	K07023	EC:3.1.3.89	F;S;T;K;L	KOG3197;35N4C;38FZH;3BIBA;3D0PM;3JCGJ;48B1C;493FE;4Q287	HD domain containing 2 [Source:MGI Symbol;Acc:MGI:1916942]	69692	Q3SXD3	-	GO:0005739//mitochondrion;	GO:0002953//5'-deoxynucleotidase activity;GO:0016787//hydrolase activity;GO:0046872//metal ion binding;	ko00240(Pyrimidine metabolism);ko00230(Purine metabolism)
ENSMUSG00000000296	4	0.160965	0	0	0	0	0	0	1	0.0395483	0	0	0	0	1	0.0341764	0	0	10	31208372	31321954	-	1323	Tpd52l1	GO:0000086;GO:0005737;GO:0005769;GO:0042802;GO:0042803;GO:0043406;GO:0046330;GO:0048471;GO:0110165;GO:2001235	-	-	S;O;T	KOG4010;35F5G;38FRQ;3BDDS;3CTX3;3JD0I;48654;4940F;4Q16W	tumor protein D52-like 1 [Source:MGI Symbol;Acc:MGI:1298386]	21987	O54818	GO:0000086//G2/M transition of mitotic cell cycle;GO:0043406//positive regulation of MAP kinase activity;GO:0046330//positive regulation of JNK cascade;GO:2001235//positive regulation of apoptotic signaling pathway;	GO:0005737//cytoplasm;GO:0005769//early endosome;GO:0048471//perinuclear region of cytoplasm;GO:0110165//cellular anatomical entity;	GO:0042802//identical protein binding;GO:0042803//protein homodimerization activity;	-
ENSMUSG00000000301	30	0.759115	26	0.783905	24	0.67059	24	0.683434	44	1.0942	23	0.672576	41	1.01306	45	0.967059	24	0.67254	11	59861440	59937315	-	2104	Pemt	GO:0000773;GO:0001835;GO:0004608;GO:0005739;GO:0005740;GO:0005783;GO:0005789;GO:0005829;GO:0006629;GO:0006650;GO:0006656;GO:0006686;GO:0008168;GO:0008285;GO:0008429;GO:0008654;GO:0008757;GO:0009410;GO:0016020;GO:0016021;GO:0016740;GO:0031526;GO:0031966;GO:0032259;GO:0033273;GO:0042383;GO:0043231;GO:0046498;GO:0046500;GO:0050747;GO:0080101;GO:0120162	K00551	-	I	KOG4142;35ED8;39SFQ;3BKNM;3D21N;3J8QM;484N4;48VYN;4Q6W9	phosphatidylethanolamine N-methyltransferase [Source:MGI Symbol;Acc:MGI:104535]	18618	Q61907	GO:0001835//blastocyst hatching;GO:0006629//lipid metabolic process;GO:0006650//glycerophospholipid metabolic process;GO:0006656//phosphatidylcholine biosynthetic process;GO:0006686//sphingomyelin biosynthetic process;GO:0008285//negative regulation of cell population proliferation;GO:0008654//phospholipid biosynthetic process;GO:0009410//response to xenobiotic stimulus;GO:0032259//methylation;GO…	GO:0005739//mitochondrion;GO:0005740//mitochondrial envelope;GO:0005783//endoplasmic reticulum;GO:0005789//endoplasmic reticulum membrane;GO:0005829//cytosol;GO:0016020//membrane;GO:0016021//integral component of membrane;GO:0031526//brush border membrane;GO:0031966//mitochondrial membrane;GO:0042383//sarcolemma;GO:0043231//intracellular membrane-bounded organelle;	GO:0000773//phosphatidyl-N-methylethanolamine N-methyltransferase activity;GO:0004608//phosphatidylethanolamine N-methyltransferase activity;GO:0008168//methyltransferase activity;GO:0008429//phosphatidylethanolamine binding;GO:0008757//S-adenosylmethionine-dependent methyltransferase activity;GO:0016740//transferase activity;GO:0080101//phosphatidyl-N-dimethylethanolamine N-methyltransferase act…	ko00564(Glycerophospholipid metabolism)
ENSMUSG00000000303	56	0.651814	36	0.499278	55	0.706901	60	0.785934	51	0.583394	29	0.390087	85	0.966097	60	0.593118	59	0.760516	8	107329983	107396878	+	4574	Cdh1	GO:0005509;GO:0005737;GO:0005794;GO:0005802;GO:0005886;GO:0005912;GO:0007155;GO:0007156;GO:0007416;GO:0008013;GO:0009410;GO:0009636;GO:0009898;GO:0010033;GO:0010468;GO:0015629;GO:0016020;GO:0016021;GO:0016328;GO:0016342;GO:0016600;GO:0021983;GO:0022408;GO:0030027;GO:0030054;GO:0030336;GO:0030506;GO:0030517;GO:0030864;GO:0031175;GO:0032794;GO:0034332;GO:0042307;GO:0042802;GO:0043296;GO:0045295;GO:…	K05689	-	S;T	KOG3594;358YG;38FBC;3BDY5;3CV83;3J6IJ;47ZPX;48W9D;4PXIF	cadherin 1 [Source:MGI Symbol;Acc:MGI:88354]	12550	P09803;A0A0R4IZW5	GO:0007155//cell adhesion;GO:0007156//homophilic cell adhesion via plasma membrane adhesion molecules;GO:0007416//synapse assembly;GO:0009410//response to xenobiotic stimulus;GO:0009636//response to toxic substance;GO:0010033//response to organic substance;GO:0010468//regulation of gene expression;GO:0021983//pituitary gland development;GO:0022408//negative regulation of cell-cell adhesion;GO:003…	GO:0005737//cytoplasm;GO:0005794//Golgi apparatus;GO:0005802//trans-Golgi network;GO:0005886//plasma membrane;GO:0005912//adherens junction;GO:0009898//cytoplasmic side of plasma membrane;GO:0015629//actin cytoskeleton;GO:0016020//membrane;GO:0016021//integral component of membrane;GO:0016328//lateral plasma membrane;GO:0016342//catenin complex;GO:0016600//flotillin complex;GO:0030027//lamellipod…	GO:0005509//calcium ion binding;GO:0008013//beta-catenin binding;GO:0030506//ankyrin binding;GO:0032794//GTPase activating protein binding;GO:0042802//identical protein binding;GO:0045295//gamma-catenin binding;GO:0046872//metal ion binding;GO:0050839//cell adhesion molecule binding;GO:1990782//protein tyrosine kinase binding;	ko05226(Gastric cancer);ko05219(Bladder cancer);ko05218(Melanoma);ko05216(Thyroid cancer);ko05213(Endometrial cancer);ko05200(Pathways in cancer);ko05100(Bacterial invasion of epithelial cells);ko04520(Adherens junction);ko04514(Cell adhesion molecules);ko04390(Hippo signaling pathway);ko04371(Apelin signaling pathway);ko04015(Rap1 signaling pathway)
ENSMUSG00000000305	0	0	0	0	0	0	1	0.00825608	1	0.00720993	0	0	0	0	0	0	1	0.00812448	2	179084224	179541166	+	7257	Cdh4	GO:0005509;GO:0005886;GO:0005887;GO:0007155;GO:0007156;GO:0007157;GO:0007411;GO:0016020;GO:0016021;GO:0016342;GO:0045296;GO:0045773;GO:0046872;GO:0048675;GO:0098609;GO:0098742;GO:0110165	K06797	-	S	KOG3594;35D7K;38E9W;3BBYR;3D1UI;3J4WT;483BE;48V7I;4PWB6	cadherin 4 [Source:MGI Symbol;Acc:MGI:99218]	12561	P39038;Q80ZV4	GO:0007155//cell adhesion;GO:0007156//homophilic cell adhesion via plasma membrane adhesion molecules;GO:0007157//heterophilic cell-cell adhesion via plasma membrane cell adhesion molecules;GO:0007411//axon guidance;GO:0045773//positive regulation of axon extension;GO:0048675//axon extension;GO:0098609//cell-cell adhesion;GO:0098742//cell-cell adhesion via plasma-membrane adhesion molecules;	GO:0005886//plasma membrane;GO:0005887//integral component of plasma membrane;GO:0016020//membrane;GO:0016021//integral component of membrane;GO:0016342//catenin complex;GO:0110165//cellular anatomical entity;	GO:0005509//calcium ion binding;GO:0045296//cadherin binding;GO:0046872//metal ion binding;	ko04514(Cell adhesion molecules)
ENSMUSG00000000308	15	0.319948	28	0.711622	12	0.282637	62	1.48826	45	0.943313	13	0.320449	104	2.16614	0	0	0	0	2	121188195	121194218	+	2496	Ckmt1	GO:0000166;GO:0003824;GO:0004111;GO:0005515;GO:0005524;GO:0005739;GO:0005743;GO:0016020;GO:0016301;GO:0016310;GO:0016740;GO:0016772;GO:0032091;GO:0042802;GO:0043066;GO:0043204;GO:0043209;GO:0044289;GO:0046314	K00933	EC:2.7.3.2	C;E	KOG3581;35BE2;38BGZ;3BDZZ;3CSTZ;3J5Y3;485K9;495SH;4PTSN	creatine kinase, mitochondrial 1, ubiquitous [Source:MGI Symbol;Acc:MGI:99441]	12716	P30275;Q545N7	GO:0016310//phosphorylation;GO:0032091//negative regulation of protein binding;GO:0043066//negative regulation of apoptotic process;GO:0046314//phosphocreatine biosynthetic process;	GO:0005739//mitochondrion;GO:0005743//mitochondrial inner membrane;GO:0016020//membrane;GO:0043204//perikaryon;GO:0043209//myelin sheath;GO:0044289//mitochondrial inner-outer membrane contact site;	GO:0000166//nucleotide binding;GO:0003824//catalytic activity;GO:0004111//creatine kinase activity;GO:0005515//protein binding;GO:0005524//ATP binding;GO:0016301//kinase activity;GO:0016740//transferase activity;GO:0016772//transferase activity, transferring phosphorus-containing groups;GO:0042802//identical protein binding;	ko00330(Arginine and proline metabolism)
ENSMUSG00000000317	108	1.54607	94	1.60338	75	1.18557	90	1.44993	102	1.43503	104	1.72055	97	1.35595	95	1.155	98	1.55365	11	70114954	70120624	-	3719	Bcl6b	GO:0000122;GO:0000977;GO:0000978;GO:0001227;GO:0001817;GO:0002682;GO:0003677;GO:0005515;GO:0005634;GO:0005654;GO:0006357;GO:0042092;GO:0042127;GO:0045595;GO:0046872;GO:0050727;GO:1990837	K22648	-	S;K	35HEG;39SJK;3BJFT;3CYYW;3J6SF;484JX;48ZJD;4PU1K	B cell CLL/lymphoma 6, member B [Source:MGI Symbol;Acc:MGI:1278332]	12029	O88282;Q5BKP3	GO:0000122//negative regulation of transcription by RNA polymerase II;GO:0001817//regulation of cytokine production;GO:0002682//regulation of immune system process;GO:0006357//regulation of transcription by RNA polymerase II;GO:0042092//type 2 immune response;GO:0042127//regulation of cell population proliferation;GO:0045595//regulation of cell differentiation;GO:0050727//regulation of inflammato…	GO:0005634//nucleus;GO:0005654//nucleoplasm;	GO:0000977//RNA polymerase II transcription regulatory region sequence-specific DNA binding;GO:0000978//RNA polymerase II cis-regulatory region sequence-specific DNA binding;GO:0001227//DNA-binding transcription repressor activity, RNA polymerase II-specific;GO:0003677//DNA binding;GO:0005515//protein binding;GO:0046872//metal ion binding;GO:1990837//sequence-specific double-stranded DNA binding;	-
ENSMUSG00000000318	8	0.146918	9	0.196938	7	0.141952	5	0.103336	14	0.252678	2	0.0424464	8	0.143463	8	0.124775	4	0.0813513	11	70047023	70061660	+	2899	Clec10a	GO:0002248;GO:0009897;GO:0016020;GO:0016021;GO:0030246	K06721	-	S;T;V	KOG4297;35P5C;39YT3;3BMCI;3CVVA;3JAM0;48BF5;48YMK;4Q3MX	C-type lectin domain family 10, member A [Source:MGI Symbol;Acc:MGI:96975]	17312	P49300	GO:0002248//connective tissue replacement involved in inflammatory response wound healing;	GO:0009897//external side of plasma membrane;GO:0016020//membrane;GO:0016021//integral component of membrane;	GO:0030246//carbohydrate binding;	-
ENSMUSG00000000320	6	0.0781972	4	0.0621161	4	0.0575652	2	0.0293338	1	0.0128084	3	0.0451844	3	0.0381792	6	0.0664118	7	0.101032	11	70132283	70146179	-	4085	Alox12	GO:0004052;GO:0005506;GO:0005515;GO:0005737;GO:0005829;GO:0005886;GO:0006629;GO:0006631;GO:0006690;GO:0007568;GO:0010628;GO:0010656;GO:0010942;GO:0016020;GO:0016165;GO:0016491;GO:0016702;GO:0016787;GO:0019369;GO:0019372;GO:0019395;GO:0032787;GO:0033559;GO:0034440;GO:0042383;GO:0043065;GO:0043066;GO:0043280;GO:0043536;GO:0043651;GO:0046872;GO:0047977;GO:0048661;GO:0050473;GO:0051122;GO:0051213;GO:…	K00458	EC:1.13.11.31	F;Q;I;E	2QQSP;35I3G;3922F;3BP4I;3CWP3;3JBEA;481QP;4959Z;4PYE0	arachidonate 12-lipoxygenase [Source:MGI Symbol;Acc:MGI:87998]	11684	P39655;A2CF85	GO:0006629//lipid metabolic process;GO:0006631//fatty acid metabolic process;GO:0006690//icosanoid metabolic process;GO:0007568//aging;GO:0010628//positive regulation of gene expression;GO:0010656//negative regulation of muscle cell apoptotic process;GO:0010942//positive regulation of cell death;GO:0019369//arachidonic acid metabolic process;GO:0019372//lipoxygenase pathway;GO:0019395//fatty acid…	GO:0005737//cytoplasm;GO:0005829//cytosol;GO:0005886//plasma membrane;GO:0016020//membrane;GO:0042383//sarcolemma;	GO:0004052//arachidonate 12(S)-lipoxygenase activity;GO:0005506//iron ion binding;GO:0005515//protein binding;GO:0016165//linoleate 13S-lipoxygenase activity;GO:0016491//oxidoreductase activity;GO:0016702//oxidoreductase activity, acting on single donors with incorporation of molecular oxygen, incorporation of two atoms of oxygen;GO:0016787//hydrolase activity;GO:0046872//metal ion binding;GO:004…	ko04750(Inflammatory mediator regulation of TRP channels);ko04726(Serotonergic synapse);ko01523(Antifolate resistance);ko00590(Arachidonic acid metabolism)
ENSMUSG00000000326	318	6.68645	209	5.23623	267	6.19925	248	5.86839	282	5.82738	239	5.80756	270	5.54368	292	5.21441	285	6.63642	16	18225636	18245602	-	2532	Comt	GO:0000287;GO:0005737;GO:0005739;GO:0005829;GO:0005886;GO:0006584;GO:0006629;GO:0007565;GO:0007612;GO:0007614;GO:0008168;GO:0008171;GO:0008210;GO:0016020;GO:0016021;GO:0016036;GO:0016206;GO:0016740;GO:0030424;GO:0030425;GO:0032259;GO:0032502;GO:0035814;GO:0042135;GO:0042417;GO:0042420;GO:0042424;GO:0043197;GO:0043231;GO:0044297;GO:0045211;GO:0045963;GO:0046872;GO:0048265;GO:0048609;GO:0048662;GO:…	K00545	EC:2.1.1.6	Q;P	KOG1663;35F1H;38EZG;3BH7E;3D1NH;3JDT2;487PY;48Y7T;4PUDH	catechol-O-methyltransferase [Source:MGI Symbol;Acc:MGI:88470]	12846	O88587	GO:0006584//catecholamine metabolic process;GO:0006629//lipid metabolic process;GO:0007565//female pregnancy;GO:0007612//learning;GO:0007614//short-term memory;GO:0008210//estrogen metabolic process;GO:0016036//cellular response to phosphate starvation;GO:0032259//methylation;GO:0032502//developmental process;GO:0035814//negative regulation of renal sodium excretion;GO:0042135//neurotransmitter c…	GO:0005737//cytoplasm;GO:0005739//mitochondrion;GO:0005829//cytosol;GO:0005886//plasma membrane;GO:0016020//membrane;GO:0016021//integral component of membrane;GO:0030424//axon;GO:0030425//dendrite;GO:0043197//dendritic spine;GO:0043231//intracellular membrane-bounded organelle;GO:0044297//cell body;GO:0045211//postsynaptic membrane;	GO:0000287//magnesium ion binding;GO:0008168//methyltransferase activity;GO:0008171//O-methyltransferase activity;GO:0016206//catechol O-methyltransferase activity;GO:0016740//transferase activity;GO:0046872//metal ion binding;GO:0102084//L-dopa O-methyltransferase activity;GO:0102938//orcinol O-methyltransferase activity;	ko04728(Dopaminergic synapse);ko00350(Tyrosine metabolism);ko00140(Steroid hormone biosynthesis)
ENSMUSG00000000339	460	13.0266	365	12.316	395	12.3518	371	11.8235	550	15.3071	435	14.2361	471	13.0245	607	14.5988	487	15.273	3	116282612	116301857	-	1880	Rtca	GO:0000166;GO:0003824;GO:0003963;GO:0005524;GO:0005634;GO:0005654;GO:0006396;GO:0016874	K01974	EC:6.5.1.4	A	KOG3980;35C7X;38D3Q;3BHM8;3D07H;3J780;489DM;48Z23;4PV1E	RNA 3'-terminal phosphate cyclase [Source:MGI Symbol;Acc:MGI:1913618]	66368	Q9D7H3	GO:0006396//RNA processing;	GO:0005634//nucleus;GO:0005654//nucleoplasm;	GO:0000166//nucleotide binding;GO:0003824//catalytic activity;GO:0003963//RNA-3'-phosphate cyclase activity;GO:0005524//ATP binding;GO:0016874//ligase activity;	-
ENSMUSG00000000340	307	4.88186	268	5.07791	288	5.05707	260	4.65285	325	5.07909	279	5.12718	400	6.21116	355	4.79434	130	2.28934	3	116306719	116343630	+	3348	Dbt	GO:0005737;GO:0005739;GO:0005759;GO:0005829;GO:0005947;GO:0009083;GO:0015630;GO:0016407;GO:0016740;GO:0016746;GO:0031405;GO:0031625;GO:0042645;GO:0043754;GO:1990204	K09699	EC:2.3.1.168	C	KOG0558;35KAH;38CZZ;3BANT;3CT3S;3J8JF;47ZEV;4918X;4PZN9	dihydrolipoamide branched chain transacylase E2 [Source:MGI Symbol;Acc:MGI:105386]	13171	P53395	GO:0009083//branched-chain amino acid catabolic process;	GO:0005737//cytoplasm;GO:0005739//mitochondrion;GO:0005759//mitochondrial matrix;GO:0005829//cytosol;GO:0005947//mitochondrial alpha-ketoglutarate dehydrogenase complex;GO:0015630//microtubule cytoskeleton;GO:0042645//mitochondrial nucleoid;GO:1990204//oxidoreductase complex;	GO:0016407//acetyltransferase activity;GO:0016740//transferase activity;GO:0016746//acyltransferase activity;GO:0031405//lipoic acid binding;GO:0031625//ubiquitin protein ligase binding;GO:0043754//dihydrolipoyllysine-residue (2-methylpropanoyl)transferase activity;	ko00640(Propanoate metabolism);ko00280(Valine, leucine and isoleucine degradation)
ENSMUSG00000000346	8963	164.546	7395	161.762	8250	167.243	8447	174.516	10102	182.262	8346	177.068	9636	172.742	11005	171.585	9773	198.693	15	100513230	100518642	+	2900	Dazap2	GO:0002039;GO:0005515;GO:0005634;GO:0005667;GO:0005737;GO:0010494;GO:0016604;GO:0016607;GO:0030971;GO:0031435;GO:0031625;GO:0031648;GO:0032991;GO:0034063;GO:0042802;GO:0043539;GO:0050699;GO:0071902;GO:0120283;GO:0140297;GO:1905636	-	-	S	2QTNQ;35NDF;39GKS;3BG01;3CVZA;3J8WF;48C8C;49364;4Q2S1	DAZ associated protein 2 [Source:MGI Symbol;Acc:MGI:1344344]	23994	Q9DCP9	GO:0031648//protein destabilization;GO:0034063//stress granule assembly;GO:0071902//positive regulation of protein serine/threonine kinase activity;GO:1905636//positive regulation of RNA polymerase II regulatory region sequence-specific DNA binding;	GO:0005634//nucleus;GO:0005667//transcription regulator complex;GO:0005737//cytoplasm;GO:0010494//cytoplasmic stress granule;GO:0016604//nuclear body;GO:0016607//nuclear speck;GO:0032991//protein-containing complex;	GO:0002039//p53 binding;GO:0005515//protein binding;GO:0030971//receptor tyrosine kinase binding;GO:0031435//mitogen-activated protein kinase kinase kinase binding;GO:0031625//ubiquitin protein ligase binding;GO:0042802//identical protein binding;GO:0043539//protein serine/threonine kinase activator activity;GO:0050699//WW domain binding;GO:0120283//protein serine/threonine kinase binding;GO:0140…	-
ENSMUSG00000000355	767	25.9927	649	26.2062	692	25.8953	656	25.0184	787	26.2112	657	25.7305	855	28.2936	874	25.1548	562	21.0918	X	37689455	37702303	+	1571	Mcts1	GO:0001731;GO:0003723;GO:0003743;GO:0005737;GO:0006412;GO:0006413;GO:0006974;GO:0007049;GO:0022627;GO:0032790;GO:0075522	K07575	-	J;K	KOG2523;35RPC;38F8J;3BEK6;3CTVH;3J7A3;485AJ;48XHT;4Q81Z	malignant T cell amplified sequence 1 [Source:MGI Symbol;Acc:MGI:1916245]	68995	Q9DB27	GO:0001731//formation of translation preinitiation complex;GO:0006412//translation;GO:0006413//translational initiation;GO:0006974//cellular response to DNA damage stimulus;GO:0007049//cell cycle;GO:0032790//ribosome disassembly;GO:0075522//IRES-dependent viral translational initiation;	GO:0005737//cytoplasm;GO:0022627//cytosolic small ribosomal subunit;	GO:0003723//RNA binding;GO:0003743//translation initiation factor activity;	-
ENSMUSG00000000359	1	0.0246935	1	0.029423	0	0	0	0	1	0.0242683	0	0	0	0	3	0.0629157	0	0	2	152468871	152477118	+	2156	Rem1	GO:0000166;GO:0003674;GO:0003924;GO:0005246;GO:0005516;GO:0005525;GO:0005886;GO:0008150;GO:1901842	K07847	-	S;G	KOG0395;35BTG;39UH8;3BFJE;3CY6Q;3JBZR;487B4;494GI;4Q2A2	rad and gem related GTP binding protein 1 [Source:MGI Symbol;Acc:MGI:1097696]	19700	O35929	GO:0008150//biological_process;GO:1901842//negative regulation of high voltage-gated calcium channel activity;	GO:0005886//plasma membrane;	GO:0000166//nucleotide binding;GO:0003674//molecular_function;GO:0003924//GTPase activity;GO:0005246//calcium channel regulator activity;GO:0005516//calmodulin binding;GO:0005525//GTP binding;	-
ENSMUSG00000000365	3	0.0255917	4	0.0406576	4	0.0376789	0	0	0	0	0	0	2	0.01666	0	0	0	0	14	56640038	56762489	+	6241	Rnf17	GO:0005634;GO:0005737;GO:0007283;GO:0007286;GO:0030154;GO:0042802;GO:0046872	K18405	-	S;T;K;L	KOG2039;KOG2279;35GFU;38ED0;3BCNY;3D305;3J8GN;486GM;496J2;4Q2FI	ring finger protein 17 [Source:MGI Symbol;Acc:MGI:1353419]	30054	Q99MV7	GO:0007283//spermatogenesis;GO:0007286//spermatid development;GO:0030154//cell differentiation;	GO:0005634//nucleus;GO:0005737//cytoplasm;	GO:0042802//identical protein binding;GO:0046872//metal ion binding;	-
ENSMUSG00000000374	1747	11.443	1552	12.1128	1594	11.5291	1509	11.1234	1693	10.8984	1559	11.8011	1726	11.0396	2426	13.4956	1959	14.2103	10	78022559	78080475	-	8128	Trappc10	GO:0003674;GO:0005737;GO:0005794;GO:0005829;GO:0006888;GO:0006891;GO:0006901;GO:0016192;GO:0030008;GO:0034498;GO:0048193;GO:0099022;GO:1990071	K20307	-	S;K	KOG1931;35F26;38FFP;3BAMW;3CYQG;3J7WA;481ED;48ZXH;4PU6E	trafficking protein particle complex 10 [Source:MGI Symbol;Acc:MGI:1336209]	216131	Q3TLI0	GO:0006888//endoplasmic reticulum to Golgi vesicle-mediated transport;GO:0006891//intra-Golgi vesicle-mediated transport;GO:0006901//vesicle coating;GO:0016192//vesicle-mediated transport;GO:0034498//early endosome to Golgi transport;GO:0048193//Golgi vesicle transport;GO:0099022//vesicle tethering;	GO:0005737//cytoplasm;GO:0005794//Golgi apparatus;GO:0005829//cytosol;GO:0030008//TRAPP complex;GO:1990071//TRAPPII protein complex;	GO:0003674//molecular_function;	-
ENSMUSG00000000378	2484	36.0737	1984	34.3309	2149	34.4616	1881	30.7417	2288	32.6551	1818	30.5113	2354	33.382	3196	39.4186	2635	42.378	11	6496887	6546744	+	3666	Ccm2	GO:0001568;GO:0001570;GO:0001701;GO:0001885;GO:0001944;GO:0003158;GO:0005515;GO:0005737;GO:0005739;GO:0007507;GO:0032991;GO:0035264;GO:0045216;GO:0045765;GO:0048839;GO:0048845;GO:0060039;GO:0060837;GO:0061154	-	-	S	2QSZM;35B2R;38HBD;3BJ12;3D0U0;3JA41;487MS;48VKR;4PUQH	cerebral cavernous malformation 2 [Source:MGI Symbol;Acc:MGI:2384924]	216527	Q8K2Y9	GO:0001568//blood vessel development;GO:0001570//vasculogenesis;GO:0001701//in utero embryonic development;GO:0001885//endothelial cell development;GO:0001944//vasculature development;GO:0003158//endothelium development;GO:0007507//heart development;GO:0035264//multicellular organism growth;GO:0045216//cell-cell junction organization;GO:0045765//regulation of angiogenesis;GO:0048839//inner ear de…	GO:0005737//cytoplasm;GO:0005739//mitochondrion;GO:0032991//protein-containing complex;	GO:0005515//protein binding;	-
ENSMUSG00000000381	0	0	0	0	0	0	0	0	0	0	0	0	0	0	0	0	0	0	11	6585482	6588637	-	1008	Wap	GO:0005576;GO:0030414;GO:0043086;GO:0052547	K17106	-	S;W	2RXHY;35R25;3AB6T;3BV6I;3D9H2;3JHSS;48G27;49D4F	whey acidic protein [Source:MGI Symbol;Acc:MGI:98943]	22373	Q7M748	GO:0043086//negative regulation of catalytic activity;GO:0052547//regulation of peptidase activity;	GO:0005576//extracellular region;	GO:0030414//peptidase inhibitor activity;	ko04917(Prolactin signaling pathway)
ENSMUSG00000000384	1140	16.4212	947	16.2538	1033	16.4309	1038	16.8266	1324	18.7432	1076	17.9118	1254	17.6386	1683	20.5892	1393	22.2214	11	6565598	6576067	-	3696	Tbrg4	GO:0000963;GO:0003723;GO:0005739;GO:0005759;GO:0016071;GO:0035770;GO:0044528;GO:0090615	-	-	S	2QTRE;35E90;395AR;3BH1F;3CT1A;3JA3A;47YZX;497XK;4PZYC	transforming growth factor beta regulated gene 4 [Source:MGI Symbol;Acc:MGI:1100868]	21379	Q91YM4	GO:0000963//mitochondrial RNA processing;GO:0016071//mRNA metabolic process;GO:0044528//regulation of mitochondrial mRNA stability;GO:0090615//mitochondrial mRNA processing;	GO:0005739//mitochondrion;GO:0005759//mitochondrial matrix;GO:0035770//ribonucleoprotein granule;	GO:0003723//RNA binding;	-
ENSMUSG00000000385	6	0.0437463	8	0.0694999	3	0.024153	11	0.0902572	6	0.042993	6	0.0505556	15	0.106794	8	0.0495375	7	0.0565209	16	97365882	97412395	-	7302	Tmprss2	GO:0004252;GO:0005044;GO:0005515;GO:0005576;GO:0005654;GO:0005886;GO:0006508;GO:0006897;GO:0008233;GO:0008236;GO:0016020;GO:0016021;GO:0016540;GO:0016787;GO:0046598	K09633	EC:3.4.21.122	O;T;E	KOG3627;35HZH;39TUQ;3BCE1;3CYRW;3J2VG;484X4;48V8G;4Q062	transmembrane protease, serine 2 [Source:MGI Symbol;Acc:MGI:1354381]	50528	Q9JIQ8	GO:0006508//proteolysis;GO:0006897//endocytosis;GO:0016540//protein autoprocessing;GO:0046598//positive regulation of viral entry into host cell;	GO:0005576//extracellular region;GO:0005654//nucleoplasm;GO:0005886//plasma membrane;GO:0016020//membrane;GO:0016021//integral component of membrane;	GO:0004252//serine-type endopeptidase activity;GO:0005044//scavenger receptor activity;GO:0005515//protein binding;GO:0008233//peptidase activity;GO:0008236//serine-type peptidase activity;GO:0016787//hydrolase activity;	ko05215(Prostate cancer);ko05202(Transcriptional misregulation in cancer);ko05171(Coronavirus disease - COVID-19);ko05164(Influenza A)
ENSMUSG00000000386	245	3.86936	203	3.82009	242	4.22035	301	5.34982	286	4.4391	273	4.98269	393	6.06083	442	5.92857	303	5.29952	16	97248235	97264107	-	3371	Mx1	GO:0003924;GO:0005515;GO:0005525;GO:0005634;GO:0005737;GO:0005874;GO:0008017;GO:0009615;GO:0016020;GO:0045087;GO:0051607	K14754	-	I;U	KOG0446;35NVS;38GN9;3BBS0;3CWHV;3JAM6;484G7;48WMJ;4PVVI	MX dynamin-like GTPase 1 [Source:MGI Symbol;Acc:MGI:97243]	17857	P09922;Q4FJJ9	GO:0009615//response to virus;GO:0045087//innate immune response;GO:0051607//defense response to virus;	GO:0005634//nucleus;GO:0005737//cytoplasm;GO:0005874//microtubule;GO:0016020//membrane;	GO:0003924//GTPase activity;GO:0005515//protein binding;GO:0005525//GTP binding;GO:0008017//microtubule binding;	ko05171(Coronavirus disease - COVID-19);ko05165(Human papillomavirus infection);ko05164(Influenza A);ko05162(Measles);ko05160(Hepatitis C)
ENSMUSG00000000392	30	0.282087	9	0.100834	22	0.228426	22	0.2328	13	0.120133	18	0.195597	16	0.146909	16	0.127772	8	0.0833053	2	62331287	62404419	-	5662	Fap	GO:0001525;GO:0002020;GO:0004175;GO:0004252;GO:0005178;GO:0005576;GO:0005615;GO:0005886;GO:0006508;GO:0006915;GO:0007155;GO:0008233;GO:0008236;GO:0008239;GO:0009986;GO:0010710;GO:0010716;GO:0016020;GO:0016021;GO:0016787;GO:0030027;GO:0031258;GO:0032587;GO:0042802;GO:0042803;GO:0042995;GO:0043542;GO:0045177;GO:0045178;GO:0051603;GO:0051726;GO:0060244;GO:0070161;GO:0097325;GO:0110165;GO:1900119;GO:…	K08674	EC:3.4.21.-	O;E	KOG2100;35EER;38BKR;3BCS1;3CUAD;3JFVS;482DX;48WRU;4PTUJ	fibroblast activation protein [Source:MGI Symbol;Acc:MGI:109608]	14089	P97321	GO:0001525//angiogenesis;GO:0006508//proteolysis;GO:0006915//apoptotic process;GO:0007155//cell adhesion;GO:0010710//regulation of collagen catabolic process;GO:0010716//negative regulation of extracellular matrix disassembly;GO:0043542//endothelial cell migration;GO:0051603//proteolysis involved in cellular protein catabolic process;GO:0051726//regulation of cell cycle;GO:0060244//negative regul…	GO:0005576//extracellular region;GO:0005615//extracellular space;GO:0005886//plasma membrane;GO:0009986//cell surface;GO:0016020//membrane;GO:0016021//integral component of membrane;GO:0030027//lamellipodium;GO:0031258//lamellipodium membrane;GO:0032587//ruffle membrane;GO:0042995//cell projection;GO:0045177//apical part of cell;GO:0045178//basal part of cell;GO:0070161//anchoring junction;GO:011…	GO:0002020//protease binding;GO:0004175//endopeptidase activity;GO:0004252//serine-type endopeptidase activity;GO:0005178//integrin binding;GO:0008233//peptidase activity;GO:0008236//serine-type peptidase activity;GO:0008239//dipeptidyl-peptidase activity;GO:0016787//hydrolase activity;GO:0042802//identical protein binding;GO:0042803//protein homodimerization activity;	-
ENSMUSG00000000394	8	0.285083	9	0.382145	11	0.432847	2	0.0802067	7	0.245152	4	0.164729	6	0.208785	2	0.0605293	0	0	2	62304874	62313994	-	1494	Gcg	GO:0005179;GO:0005576;GO:0005615;GO:0005737;GO:0006094;GO:0007188;GO:0007189;GO:0010737;GO:0010800;GO:0014823;GO:0031767;GO:0031769;GO:0032092;GO:0032099;GO:0033138;GO:0034774;GO:0035774;GO:0042593;GO:0042802;GO:0043066;GO:0045722;GO:0045860;GO:0050796;GO:0051571;GO:0070374;GO:0090280;GO:1900118	K05259	-	S;T	2RYPR;359KU;39VHC;3BPU8;3D3DF;3J35D;48AGV;48ZTR;4PW3A	glucagon [Source:MGI Symbol;Acc:MGI:95674]	14526	P55095	GO:0006094//gluconeogenesis;GO:0007188//adenylate cyclase-modulating G protein-coupled receptor signaling pathway;GO:0007189//adenylate cyclase-activating G protein-coupled receptor signaling pathway;GO:0010737//protein kinase A signaling;GO:0010800//positive regulation of peptidyl-threonine phosphorylation;GO:0014823//response to activity;GO:0032092//positive regulation of protein binding;GO:003…	GO:0005576//extracellular region;GO:0005615//extracellular space;GO:0005737//cytoplasm;GO:0034774//secretory granule lumen;	GO:0005179//hormone activity;GO:0031767//gastric inhibitory polypeptide receptor binding;GO:0031769//glucagon receptor binding;GO:0042802//identical protein binding;	ko04922(Glucagon signaling pathway);ko04911(Insulin secretion);ko04714(Thermogenesis);ko04080(Neuroactive ligand-receptor interaction);ko04024(cAMP signaling pathway)
ENSMUSG00000000399	1091	27.6459	926	27.9589	957	26.778	918	26.1787	1115	27.7675	1035	30.3092	1137	28.1341	1423	30.6242	1121	31.4581	6	126798684	126826099	-	2101	Ndufa9	GO:0003954;GO:0005515;GO:0005739;GO:0005743;GO:0005747;GO:0005759;GO:0007623;GO:0009060;GO:0031966;GO:0032981;GO:0042776;GO:0044877;GO:0070469;GO:1901006	K03953	-	M;C;G	KOG2865;35JMK;38G7B;3BDEC;3D1DU;3J758;4815J;48VAQ;4Q49J	NADH:ubiquinone oxidoreductase subunit A9 [Source:MGI Symbol;Acc:MGI:1913358]	66108	Q9DC69	GO:0007623//circadian rhythm;GO:0009060//aerobic respiration;GO:0032981//mitochondrial respiratory chain complex I assembly;GO:0042776//mitochondrial ATP synthesis coupled proton transport;GO:1901006//ubiquinone-6 biosynthetic process;	GO:0005739//mitochondrion;GO:0005743//mitochondrial inner membrane;GO:0005747//mitochondrial respiratory chain complex I;GO:0005759//mitochondrial matrix;GO:0031966//mitochondrial membrane;GO:0070469//respirasome;	GO:0003954//NADH dehydrogenase activity;GO:0005515//protein binding;GO:0044877//protein-containing complex binding;	ko05415(Diabetic cardiomyopathy);ko05208(Chemical carcinogenesis - reactive oxygen species);ko05022(Pathways of neurodegeneration - multiple diseases);ko05020(Prion disease);ko05016(Huntington disease);ko05014(Amyotrophic lateral sclerosis);ko05012(Parkinson disease);ko05010(Alzheimer disease);ko04932(Non-alcoholic fatty liver disease);ko04723(Retrograde endocannabinoid signaling);ko04714(Thermog…
ENSMUSG00000000402	0	0	0	0	0	0	0	0	3	0.05805	0	0	2	0.0384522	4	0.0668867	0	0	X	165306003	165368716	-	2704	Egfl6	GO:0005178;GO:0005509;GO:0005576;GO:0005604;GO:0007155;GO:0010811;GO:0016020;GO:0030154;GO:0030198;GO:0031012;GO:0110165	K25527	-	O;T	KOG1217;35KRU;39TK1;3BGZR;3CZG0;3J8PV;484EE;4902M;4PVG2	EGF-like-domain, multiple 6 [Source:MGI Symbol;Acc:MGI:1858599]	54156	Q9JJZ5	GO:0007155//cell adhesion;GO:0010811//positive regulation of cell-substrate adhesion;GO:0030154//cell differentiation;GO:0030198//extracellular matrix organization;	GO:0005576//extracellular region;GO:0005604//basement membrane;GO:0016020//membrane;GO:0031012//extracellular matrix;GO:0110165//cellular anatomical entity;	GO:0005178//integrin binding;GO:0005509//calcium ion binding;	-
ENSMUSG00000000409	5822	105.824	4798	103.915	5114	102.644	4479	91.6205	5641	100.768	4387	92.1527	5581	99.0583	7613	117.523	6542	131.687	4	129442137	129467434	-	2929	Lck	GO:0000166;GO:0000242;GO:0001772;GO:0001784;GO:0003823;GO:0004672;GO:0004713;GO:0004715;GO:0004722;GO:0005102;GO:0005515;GO:0005524;GO:0005737;GO:0005829;GO:0005886;GO:0005911;GO:0006468;GO:0006882;GO:0006919;GO:0007166;GO:0007169;GO:0008022;GO:0009410;GO:0009612;GO:0010038;GO:0010628;GO:0016004;GO:0016020;GO:0016301;GO:0016310;GO:0016740;GO:0018108;GO:0019901;GO:0019903;GO:0030139;GO:0030154;GO:…	K05856	EC:2.7.10.2	T;K;L	KOG0197;35KYB;39GIW;3BF7F;3D2GK;3JC3Z;48AR5;48Y83;4PWRA	lymphocyte protein tyrosine kinase [Source:MGI Symbol;Acc:MGI:96756]	16818	P06240	GO:0006468//protein phosphorylation;GO:0006882//cellular zinc ion homeostasis;GO:0006919//activation of cysteine-type endopeptidase activity involved in apoptotic process;GO:0007166//cell surface receptor signaling pathway;GO:0007169//transmembrane receptor protein tyrosine kinase signaling pathway;GO:0009410//response to xenobiotic stimulus;GO:0009612//response to mechanical stimulus;GO:0010038/…	GO:0000242//pericentriolar material;GO:0001772//immunological synapse;GO:0005737//cytoplasm;GO:0005829//cytosol;GO:0005886//plasma membrane;GO:0005911//cell-cell junction;GO:0016020//membrane;GO:0030139//endocytic vesicle;GO:0031234//extrinsic component of cytoplasmic side of plasma membrane;GO:0045121//membrane raft;GO:0098978//glutamatergic synapse;GO:0099091//postsynaptic specialization, intra…	GO:0000166//nucleotide binding;GO:0001784//phosphotyrosine residue binding;GO:0003823//antigen binding;GO:0004672//protein kinase activity;GO:0004713//protein tyrosine kinase activity;GO:0004715//non-membrane spanning protein tyrosine kinase activity;GO:0004722//protein serine/threonine phosphatase activity;GO:0005102//signaling receptor binding;GO:0005515//protein binding;GO:0005524//ATP binding…	ko05340(Primary immunodeficiency);ko05235(PD-L1 expression and PD-1 checkpoint pathway in cancer);ko05166(Human T-cell leukemia virus 1 infection);ko05135(Yersinia infection);ko04660(T cell receptor signaling pathway);ko04659(Th17 cell differentiation);ko04658(Th1 and Th2 cell differentiation);ko04650(Natural killer cell mediated cytotoxicity);ko04380(Osteoclast differentiation);ko04064(NF-kappa …
ENSMUSG00000000411	2	0.0831864	8	0.396475	7	0.321499	8	0.374465	4	0.163508	13	0.624875	8	0.324921	8	0.282596	1	0.046062	4	129382807	129384815	-	1280	Tssk3	GO:0000166;GO:0000287;GO:0004672;GO:0004674;GO:0005524;GO:0006468;GO:0007283;GO:0016301;GO:0016310;GO:0016740;GO:0030154;GO:0035556;GO:0046872;GO:0048240;GO:0106310	K08811	EC:2.7.11.1	T;G	KOG0583;35MBI;38HQ6;3BCWG;3CXVV;3J7ZR;488DU;48YSK;4PSD7	testis-specific serine kinase 3 [Source:MGI Symbol;Acc:MGI:1929914]	58864	Q9D2E1	GO:0006468//protein phosphorylation;GO:0007283//spermatogenesis;GO:0016310//phosphorylation;GO:0030154//cell differentiation;GO:0035556//intracellular signal transduction;GO:0048240//sperm capacitation;	-	GO:0000166//nucleotide binding;GO:0000287//magnesium ion binding;GO:0004672//protein kinase activity;GO:0004674//protein serine/threonine kinase activity;GO:0005524//ATP binding;GO:0016301//kinase activity;GO:0016740//transferase activity;GO:0046872//metal ion binding;GO:0106310//protein serine kinase activity;	-
ENSMUSG00000000416	15	0.0904507	12	0.0862195	8	0.0532685	3	0.0203583	5	0.029631	3	0.0209059	5	0.0294413	9	0.0460911	0	0	6	18366477	18514842	-	8829	Cttnbp2	GO:0005515;GO:0005737;GO:0005938;GO:0007420;GO:0008021;GO:0017124;GO:0042995;GO:0043197;GO:0045202;GO:0050807;GO:0098871;GO:0098978;GO:1905274	-	-	S	2QWG2;35HC9;38H0Z;3BDYA;3D3EI;3JF5T;488EU;490PM;4PTU1	cortactin binding protein 2 [Source:MGI Symbol;Acc:MGI:1353467]	30785	B9EJA2	GO:0007420//brain development;GO:0050807//regulation of synapse organization;GO:1905274//regulation of modification of postsynaptic actin cytoskeleton;	GO:0005737//cytoplasm;GO:0005938//cell cortex;GO:0008021//synaptic vesicle;GO:0042995//cell projection;GO:0043197//dendritic spine;GO:0045202//synapse;GO:0098871//postsynaptic actin cytoskeleton;GO:0098978//glutamatergic synapse;	GO:0005515//protein binding;GO:0017124//SH3 domain binding;	-
ENSMUSG00000000420	2810	27.1068	2314	26.5974	2503	26.662	2301	24.9797	2755	26.1186	2416	26.9337	2804	26.4129	3323	27.2243	2226	23.7803	18	24338401	24419875	+	5519	Galnt1	GO:0004653;GO:0005576;GO:0005794;GO:0006486;GO:0006493;GO:0016020;GO:0016021;GO:0016740;GO:0016757;GO:0018242;GO:0018243;GO:0030145;GO:0030246;GO:0032580;GO:0046872;GO:0048471	K00710	EC:2.4.1.41	O;M	KOG3736;35H88;38FFX;3BAUJ;3CR92;3J6YE;485AZ;48VM4;4PYMC	polypeptide N-acetylgalactosaminyltransferase 1 [Source:MGI Symbol;Acc:MGI:894693]	14423	O08912;Q3UFE4	GO:0006486//protein glycosylation;GO:0006493//protein O-linked glycosylation;GO:0018242//protein O-linked glycosylation via serine;GO:0018243//protein O-linked glycosylation via threonine;	GO:0005576//extracellular region;GO:0005794//Golgi apparatus;GO:0016020//membrane;GO:0016021//integral component of membrane;GO:0032580//Golgi cisterna membrane;GO:0048471//perinuclear region of cytoplasm;	GO:0004653//polypeptide N-acetylgalactosaminyltransferase activity;GO:0016740//transferase activity;GO:0016757//glycosyltransferase activity;GO:0030145//manganese ion binding;GO:0030246//carbohydrate binding;GO:0046872//metal ion binding;	ko00514(Other types of O-glycan biosynthesis);ko00512(Mucin type O-glycan biosynthesis)
ENSMUSG00000000435	0	0	0	0	0	0	0	0	0	0	0	0	0	0	0	0	0	0	10	107318769	107321995	-	2083	Myf5	GO:0000978;GO:0000981;GO:0001228;GO:0001502;GO:0001503;GO:0001756;GO:0001952;GO:0003677;GO:0005634;GO:0005654;GO:0006355;GO:0006357;GO:0007517;GO:0007519;GO:0030154;GO:0030198;GO:0035914;GO:0043010;GO:0043565;GO:0045663;GO:0045944;GO:0046983;GO:0048644;GO:0048704;GO:0048743;GO:0048856;GO:0060415	K18484	-	K	KOG3960;35BJT;38K1U;3BADP;3CXTH;3JFFY;48946;495SI;4PYPQ	myogenic factor 5 [Source:MGI Symbol;Acc:MGI:97252]	17877	P24699;A2RSK4	GO:0001502//cartilage condensation;GO:0001503//ossification;GO:0001756//somitogenesis;GO:0001952//regulation of cell-matrix adhesion;GO:0006355//regulation of transcription, DNA-templated;GO:0006357//regulation of transcription by RNA polymerase II;GO:0007517//muscle organ development;GO:0007519//skeletal muscle tissue development;GO:0030154//cell differentiation;GO:0030198//extracellular matrix …	GO:0005634//nucleus;GO:0005654//nucleoplasm;	GO:0000978//RNA polymerase II cis-regulatory region sequence-specific DNA binding;GO:0000981//DNA-binding transcription factor activity, RNA polymerase II-specific;GO:0001228//DNA-binding transcription activator activity, RNA polymerase II-specific;GO:0003677//DNA binding;GO:0043565//sequence-specific DNA binding;GO:0046983//protein dimerization activity;	ko04550(Signaling pathways regulating pluripotency of stem cells)
ENSMUSG00000000439	398	3.02487	331	2.99748	361	3.02964	337	2.88239	412	3.07735	326	2.86331	356	2.64204	498	3.21446	418	3.5182	6	115578863	115599585	+	7005	Mkrn2	GO:0000209;GO:0002862;GO:0005515;GO:0005634;GO:0005737;GO:0006351;GO:0007283;GO:0016567;GO:0016740;GO:0030154;GO:0030274;GO:0043491;GO:0045944;GO:0046872;GO:0061630;GO:1901223;GO:1901485	K15687	EC:2.3.2.27	O;L	KOG1039;35PFW;39MNC;3BCP0;3D3FK;3J5XZ;48BK5;491I2;4PWHR	makorin, ring finger protein, 2 [Source:MGI Symbol;Acc:MGI:1914277]	67027	Q9ERV1	GO:0000209//protein polyubiquitination;GO:0002862//negative regulation of inflammatory response to antigenic stimulus;GO:0006351//transcription, DNA-templated;GO:0007283//spermatogenesis;GO:0016567//protein ubiquitination;GO:0030154//cell differentiation;GO:0043491//protein kinase B signaling;GO:0045944//positive regulation of transcription by RNA polymerase II;GO:1901223//negative regulation of …	GO:0005634//nucleus;GO:0005737//cytoplasm;	GO:0005515//protein binding;GO:0016740//transferase activity;GO:0030274//LIM domain binding;GO:0046872//metal ion binding;GO:0061630//ubiquitin protein ligase activity;	-
ENSMUSG00000000440	3	0.0540866	3	0.0644457	3	0.0597241	2	0.0405787	4	0.0708736	3	0.0625054	5	0.0880247	2	0.0306234	0	0	6	115337912	115467360	+	2953	Pparg	GO:0000976;GO:0001223;GO:0002674;GO:0003677;GO:0003700;GO:0004879;GO:0005634;GO:0005654;GO:0005737;GO:0005829;GO:0006355;GO:0006357;GO:0006950;GO:0007154;GO:0007507;GO:0008270;GO:0008285;GO:0009409;GO:0009410;GO:0009612;GO:0010033;GO:0010629;GO:0010888;GO:0014070;GO:0019216;GO:0019395;GO:0019903;GO:0030308;GO:0030331;GO:0030522;GO:0031000;GO:0031100;GO:0032966;GO:0033189;GO:0033993;GO:0035902;GO:…	K08530	-	K	KOG3575;35HIC;396F5;3BIHB;3D146;3J8VR;487TV;491Q7;4Q09E	peroxisome proliferator activated receptor gamma [Source:MGI Symbol;Acc:MGI:97747]	19016	P37238;M1VPI1;Q6GU14	GO:0002674//negative regulation of acute inflammatory response;GO:0006355//regulation of transcription, DNA-templated;GO:0006357//regulation of transcription by RNA polymerase II;GO:0006950//response to stress;GO:0007154//cell communication;GO:0007507//heart development;GO:0008285//negative regulation of cell population proliferation;GO:0009409//response to cold;GO:0009410//response to xenobiotic…	GO:0005634//nucleus;GO:0005654//nucleoplasm;GO:0005737//cytoplasm;GO:0005829//cytosol;GO:0043231//intracellular membrane-bounded organelle;GO:0048471//perinuclear region of cytoplasm;	GO:0000976//transcription cis-regulatory region binding;GO:0001223//transcription coactivator binding;GO:0003677//DNA binding;GO:0003700//DNA-binding transcription factor activity;GO:0004879//nuclear receptor activity;GO:0008270//zinc ion binding;GO:0019903//protein phosphatase binding;GO:0030331//estrogen receptor binding;GO:0043565//sequence-specific DNA binding;GO:0046872//metal ion binding;	ko05417(Lipid and atherosclerosis);ko05216(Thyroid cancer);ko05202(Transcriptional misregulation in cancer);ko05200(Pathways in cancer);ko05016(Huntington disease);ko04932(Non-alcoholic fatty liver disease);ko04714(Thermogenesis);ko04380(Osteoclast differentiation);ko04211(Longevity regulating pathway);ko04152(AMPK signaling pathway);ko03320(PPAR signaling pathway)
ENSMUSG00000000441	822	6.39338	652	6.04241	699	6.00338	708	6.19713	663	5.0679	672	6.04026	759	5.76456	1043	6.88965	828	7.13197	6	115595028	115653596	-	6845	Raf1	GO:0000165;GO:0000166;GO:0001666;GO:0001678;GO:0001934;GO:0004672;GO:0004674;GO:0004709;GO:0005515;GO:0005524;GO:0005634;GO:0005737;GO:0005739;GO:0005794;GO:0005829;GO:0005886;GO:0006468;GO:0007165;GO:0007190;GO:0008179;GO:0008285;GO:0008625;GO:0010856;GO:0016020;GO:0016301;GO:0016310;GO:0016740;GO:0019899;GO:0030154;GO:0030878;GO:0031143;GO:0031267;GO:0031333;GO:0031434;GO:0033138;GO:0035019;GO:…	K04366	EC:2.7.11.1	T;K;L	KOG0193;35IP9;38DE5;3BFQ4;3CRAQ;3J921;48AZ6;48XVR;4Q4K5	v-raf-leukemia viral oncogene 1 [Source:MGI Symbol;Acc:MGI:97847]	110157	Q99N57	GO:0000165//MAPK cascade;GO:0001666//response to hypoxia;GO:0001678//cellular glucose homeostasis;GO:0001934//positive regulation of protein phosphorylation;GO:0006468//protein phosphorylation;GO:0007165//signal transduction;GO:0007190//activation of adenylate cyclase activity;GO:0008285//negative regulation of cell population proliferation;GO:0008625//extrinsic apoptotic signaling pathway via de…	GO:0005634//nucleus;GO:0005737//cytoplasm;GO:0005739//mitochondrion;GO:0005794//Golgi apparatus;GO:0005829//cytosol;GO:0005886//plasma membrane;GO:0016020//membrane;GO:0031143//pseudopodium;	GO:0000166//nucleotide binding;GO:0004672//protein kinase activity;GO:0004674//protein serine/threonine kinase activity;GO:0004709//MAP kinase kinase kinase activity;GO:0005515//protein binding;GO:0005524//ATP binding;GO:0008179//adenylate cyclase binding;GO:0010856//adenylate cyclase activator activity;GO:0016301//kinase activity;GO:0016740//transferase activity;GO:0019899//enzyme binding;GO:003…	ko05235(PD-L1 expression and PD-1 checkpoint pathway in cancer);ko05231(Choline metabolism in cancer);ko05230(Central carbon metabolism in cancer);ko05226(Gastric cancer);ko05225(Hepatocellular carcinoma);ko05224(Breast cancer);ko05223(Non-small cell lung cancer);ko05221(Acute myeloid leukemia);ko05220(Chronic myeloid leukemia);ko05219(Bladder cancer);ko05218(Melanoma);ko05215(Prostate cancer);ko…
ENSMUSG00000000486	4631	89.2331	3865	88.737	4107	87.3848	3824	82.9217	4567	86.4845	3807	84.7738	4652	87.53	6119	100.135	4942	105.457	7	126813619	126832302	-	2763	Septin1	GO:0000166;GO:0003924;GO:0005525;GO:0005737;GO:0005815;GO:0005856;GO:0005940;GO:0007049;GO:0007056;GO:0008021;GO:0008104;GO:0015630;GO:0017157;GO:0030496;GO:0031105;GO:0032153;GO:0042802;GO:0051301;GO:0051311;GO:0060090;GO:0061640;GO:0072687	K13737	-	Z;D;U	KOG2655;35GXD;39T4B;3BHCK;3CRYQ;3J9K8;48845;48YN2;4Q06J	septin 1 [Source:MGI Symbol;Acc:MGI:1858916]	54204	P42209	GO:0007049//cell cycle;GO:0007056//spindle assembly involved in female meiosis;GO:0008104//protein localization;GO:0017157//regulation of exocytosis;GO:0051301//cell division;GO:0051311//meiotic metaphase plate congression;GO:0061640//cytoskeleton-dependent cytokinesis;	GO:0005737//cytoplasm;GO:0005815//microtubule organizing center;GO:0005856//cytoskeleton;GO:0005940//septin ring;GO:0008021//synaptic vesicle;GO:0015630//microtubule cytoskeleton;GO:0030496//midbody;GO:0031105//septin complex;GO:0032153//cell division site;GO:0072687//meiotic spindle;	GO:0000166//nucleotide binding;GO:0003924//GTPase activity;GO:0005525//GTP binding;GO:0042802//identical protein binding;GO:0060090//molecular adaptor activity;	ko05100(Bacterial invasion of epithelial cells)
ENSMUSG00000000489	108	1.38184	71	1.08242	81	1.1444	76	1.09433	74	0.930512	62	0.916756	88	1.09947	130	1.41264	71	1.00604	15	79880075	79899178	-	4161	Pdgfb	GO:0001938;GO:0002548;GO:0005161;GO:0005518;GO:0005576;GO:0006468;GO:0007165;GO:0008083;GO:0008284;GO:0009611;GO:0009986;GO:0010512;GO:0010544;GO:0010628;GO:0010629;GO:0010811;GO:0014068;GO:0014911;GO:0016020;GO:0016176;GO:0018105;GO:0018108;GO:0030335;GO:0031954;GO:0032091;GO:0032147;GO:0032148;GO:0035655;GO:0035793;GO:0042056;GO:0042802;GO:0042803;GO:0043406;GO:0043410;GO:0043536;GO:0043552;GO:…	K17386	-	M;T	2S2VW;35KSS;39VS6;3BKQ1;3CU54;3J58F;4861M;499MC;4PUY5	platelet derived growth factor, B polypeptide [Source:MGI Symbol;Acc:MGI:97528]	18591	P31240;A0A0R4IZW4	GO:0001938//positive regulation of endothelial cell proliferation;GO:0002548//monocyte chemotaxis;GO:0006468//protein phosphorylation;GO:0007165//signal transduction;GO:0008284//positive regulation of cell population proliferation;GO:0009611//response to wounding;GO:0010512//negative regulation of phosphatidylinositol biosynthetic process;GO:0010544//negative regulation of platelet activation;GO:…	GO:0005576//extracellular region;GO:0009986//cell surface;GO:0016020//membrane;GO:1990265//platelet-derived growth factor complex;	GO:0005161//platelet-derived growth factor receptor binding;GO:0005518//collagen binding;GO:0008083//growth factor activity;GO:0016176//superoxide-generating NADPH oxidase activator activity;GO:0042056//chemoattractant activity;GO:0042802//identical protein binding;GO:0042803//protein homodimerization activity;GO:0046982//protein heterodimerization activity;GO:0048407//platelet-derived growth fac…	ko05418(Fluid shear stress and atherosclerosis);ko05231(Choline metabolism in cancer);ko05218(Melanoma);ko05215(Prostate cancer);ko05214(Glioma);ko05211(Renal cell carcinoma);ko05206(MicroRNAs in cancer);ko05200(Pathways in cancer);ko05167(Kaposi sarcoma-associated herpesvirus infection);ko04810(Regulation of actin cytoskeleton);ko04630(JAK-STAT signaling pathway);ko04540(Gap junction);ko04510(Fo…
ENSMUSG00000000530	1208	15.0793	906	13.4755	985	13.5772	796	11.1821	985	12.0838	813	11.7282	881	10.7388	1267	13.4321	1224	16.9206	15	101026403	101043217	+	4265	Acvrl1	GO:0000166;GO:0001525;GO:0001666;GO:0001701;GO:0001937;GO:0001938;GO:0001946;GO:0001974;GO:0003203;GO:0004672;GO:0004674;GO:0004675;GO:0005024;GO:0005025;GO:0005515;GO:0005524;GO:0005886;GO:0005887;GO:0006355;GO:0006468;GO:0007162;GO:0007165;GO:0007178;GO:0007179;GO:0007507;GO:0008015;GO:0008217;GO:0008285;GO:0009719;GO:0009953;GO:0009986;GO:0010596;GO:0010629;GO:0010862;GO:0016020;GO:0016021;GO:…	K13594	EC:2.7.11.30	T;K;L	KOG2052;35BAI;39RA8;3BGIB;3CZKM;3J3FU;48QF2;49M13;4PXDJ	activin A receptor, type II-like 1 [Source:MGI Symbol;Acc:MGI:1338946]	11482	Q61288	GO:0001525//angiogenesis;GO:0001666//response to hypoxia;GO:0001701//in utero embryonic development;GO:0001937//negative regulation of endothelial cell proliferation;GO:0001938//positive regulation of endothelial cell proliferation;GO:0001946//lymphangiogenesis;GO:0001974//blood vessel remodeling;GO:0003203//endocardial cushion morphogenesis;GO:0006355//regulation of transcription, DNA-templated;…	GO:0005886//plasma membrane;GO:0005887//integral component of plasma membrane;GO:0009986//cell surface;GO:0016020//membrane;GO:0016021//integral component of membrane;GO:0030425//dendrite;GO:0043025//neuronal cell body;GO:0043235//receptor complex;GO:0070724//BMP receptor complex;	GO:0000166//nucleotide binding;GO:0004672//protein kinase activity;GO:0004674//protein serine/threonine kinase activity;GO:0004675//transmembrane receptor protein serine/threonine kinase activity;GO:0005024//transforming growth factor beta-activated receptor activity;GO:0005025//transforming growth factor beta receptor activity, type I;GO:0005515//protein binding;GO:0005524//ATP binding;GO:001630…	ko04060(Cytokine-cytokine receptor interaction)
ENSMUSG00000000531	575	15.0578	455	14.1974	534	15.4417	518	15.2659	733	18.8649	597	18.0674	597	15.2663	765	17.0142	600	17.4007	15	101122069	101130637	+	2033	Tamalin	GO:0005515;GO:0005641;GO:0005737;GO:0005886;GO:0006886;GO:0007165;GO:0008104;GO:0014069;GO:0016020;GO:0030165;GO:0031267;GO:0042802;GO:0045202;GO:0045211;GO:0048471;GO:0098685;GO:0098978;GO:0099152	K24053	-	T;K;L	KOG3528;35K61;38CM7;3BKMJ;3CVFZ;3JCZ1;4875P;48WBS;4PXXN	trafficking regulator and scaffold protein tamalin [Source:MGI Symbol;Acc:MGI:1860303]	56149	Q9JJA9	GO:0006886//intracellular protein transport;GO:0007165//signal transduction;GO:0008104//protein localization;GO:0099152//regulation of neurotransmitter receptor transport, endosome to postsynaptic membrane;	GO:0005641//nuclear envelope lumen;GO:0005737//cytoplasm;GO:0005886//plasma membrane;GO:0014069//postsynaptic density;GO:0016020//membrane;GO:0045202//synapse;GO:0045211//postsynaptic membrane;GO:0048471//perinuclear region of cytoplasm;GO:0098685//Schaffer collateral - CA1 synapse;GO:0098978//glutamatergic synapse;	GO:0005515//protein binding;GO:0030165//PDZ domain binding;GO:0031267//small GTPase binding;GO:0042802//identical protein binding;	-
ENSMUSG00000000532	1914	23.0647	1638	23.5193	1814	24.1381	1302	17.657	1448	17.1487	1440	20.0538	1430	16.8271	1966	20.1207	1698	22.6602	15	101071948	101111565	+	4418	Acvr1b	GO:0000082;GO:0000166;GO:0001701;GO:0001942;GO:0004672;GO:0004674;GO:0004675;GO:0005515;GO:0005524;GO:0005829;GO:0005886;GO:0005887;GO:0006355;GO:0006468;GO:0007165;GO:0007166;GO:0007178;GO:0007399;GO:0007498;GO:0009966;GO:0009986;GO:0010628;GO:0010629;GO:0010862;GO:0016020;GO:0016021;GO:0016301;GO:0016310;GO:0016361;GO:0016740;GO:0017002;GO:0018107;GO:0019838;GO:0030308;GO:0032924;GO:0032927;GO:…	K13567	EC:2.7.11.30	T;K;L	KOG2052;35JI9;38CA3;3BCPK;3CRFY;3J8JN;483M4;49215;4PZBD	activin A receptor, type 1B [Source:MGI Symbol;Acc:MGI:1338944]	11479	Q61271;Q3TZF1	GO:0000082//G1/S transition of mitotic cell cycle;GO:0001701//in utero embryonic development;GO:0001942//hair follicle development;GO:0006355//regulation of transcription, DNA-templated;GO:0006468//protein phosphorylation;GO:0007165//signal transduction;GO:0007166//cell surface receptor signaling pathway;GO:0007178//transmembrane receptor protein serine/threonine kinase signaling pathway;GO:00073…	GO:0005829//cytosol;GO:0005886//plasma membrane;GO:0005887//integral component of plasma membrane;GO:0009986//cell surface;GO:0016020//membrane;GO:0016021//integral component of membrane;GO:0043235//receptor complex;GO:0048179//activin receptor complex;	GO:0000166//nucleotide binding;GO:0004672//protein kinase activity;GO:0004674//protein serine/threonine kinase activity;GO:0004675//transmembrane receptor protein serine/threonine kinase activity;GO:0005515//protein binding;GO:0005524//ATP binding;GO:0016301//kinase activity;GO:0016361//activin receptor activity, type I;GO:0016740//transferase activity;GO:0017002//activin-activated receptor activ…	ko04550(Signaling pathways regulating pluripotency of stem cells);ko04350(TGF-beta signaling pathway);ko04060(Cytokine-cytokine receptor interaction)
ENSMUSG00000000538	383	2.32664	309	2.23662	320	2.14654	305	2.08511	287	1.71343	314	2.20438	334	1.98126	373	1.92439	306	2.0586	11	60117540	60243731	-	8764	Tom1l2	GO:0005768;GO:0007165;GO:0015031;GO:0016020;GO:0019901;GO:0030276;GO:0035091;GO:0043130;GO:0045839	-	-	L;U	KOG1087;35MIT;38B6A;3BAFW;3CXK9;3J33N;47ZQ3;494M9;4Q2K5	target of myb1-like 2 (chicken) [Source:MGI Symbol;Acc:MGI:2443306]	216810	Q5SRX1	GO:0007165//signal transduction;GO:0015031//protein transport;GO:0045839//negative regulation of mitotic nuclear division;	GO:0005768//endosome;GO:0016020//membrane;	GO:0019901//protein kinase binding;GO:0030276//clathrin binding;GO:0035091//phosphatidylinositol binding;GO:0043130//ubiquitin binding;	-
ENSMUSG00000000544	4	0.0776649	10	0.231349	6	0.12864	17	0.37146	17	0.324391	5	0.112192	22	0.417113	0	0	0	0	1	165957807	165994079	+	2742	Gpa33	GO:0005887;GO:0016020;GO:0016021	K06790	-	S;T	2QR0Y;35GER;39WV6;3BK5X;3CS9W;3JFN7;48CAX;48ZVN;4PSB1	glycoprotein A33 (transmembrane) [Source:MGI Symbol;Acc:MGI:1891703]	59290	Q9JKA5;A0A0R4J209	-	GO:0005887//integral component of plasma membrane;GO:0016020//membrane;GO:0016021//integral component of membrane;	-	-
ENSMUSG00000000552	94	1.98986	79	1.99262	90	2.10376	49	1.16732	64	1.33147	59	1.44336	56	1.15757	104	1.86974	65	1.5238	15	103222322	103248520	-	2515	Zfp385a	GO:0000785;GO:0002039;GO:0003676;GO:0003723;GO:0003730;GO:0005634;GO:0005730;GO:0005737;GO:0006417;GO:0006915;GO:0006974;GO:0007049;GO:0007599;GO:0007611;GO:0007626;GO:0008270;GO:0008298;GO:0010609;GO:0030220;GO:0030425;GO:0035855;GO:0042995;GO:0043025;GO:0045600;GO:0046872;GO:0070889;GO:1902164;GO:1902166;GO:2000765	-	-	A;K	2QWH6;35FBN;39SH4;3BDY6;3CTTN;3J5ZB;484FM;48WY9;4PTAW	zinc finger protein 385A [Source:MGI Symbol;Acc:MGI:1352495]	29813	Q8VD12	GO:0006417//regulation of translation;GO:0006915//apoptotic process;GO:0006974//cellular response to DNA damage stimulus;GO:0007049//cell cycle;GO:0007599//hemostasis;GO:0007611//learning or memory;GO:0007626//locomotory behavior;GO:0008298//intracellular mRNA localization;GO:0010609//mRNA localization resulting in posttranscriptional regulation of gene expression;GO:0030220//platelet formation;G…	GO:0000785//chromatin;GO:0005634//nucleus;GO:0005730//nucleolus;GO:0005737//cytoplasm;GO:0030425//dendrite;GO:0042995//cell projection;GO:0043025//neuronal cell body;	GO:0002039//p53 binding;GO:0003676//nucleic acid binding;GO:0003723//RNA binding;GO:0003730//mRNA 3'-UTR binding;GO:0008270//zinc ion binding;GO:0046872//metal ion binding;	-
ENSMUSG00000000555	655	7.06907	558	7.17561	589	7.01934	295	3.58296	317	3.3623	327	4.07846	330	3.47777	396	3.6297	320	3.82465	15	103252713	103275190	-	4933	Itga5	GO:0001525;GO:0005154;GO:0005178;GO:0005515;GO:0005737;GO:0005783;GO:0005794;GO:0005886;GO:0005911;GO:0005925;GO:0007044;GO:0007155;GO:0007157;GO:0007159;GO:0007160;GO:0007229;GO:0007565;GO:0007613;GO:0008305;GO:0009897;GO:0009986;GO:0010811;GO:0016020;GO:0016021;GO:0023035;GO:0030335;GO:0031410;GO:0031589;GO:0032587;GO:0033627;GO:0033631;GO:0034113;GO:0034674;GO:0035313;GO:0035987;GO:0045202;GO:…	K06484	-	M;W	KOG3637;35GU8;38CFX;3B96W;3CUDX;3JB22;486UU;495EQ;4Q2GN	integrin alpha 5 (fibronectin receptor alpha) [Source:MGI Symbol;Acc:MGI:96604]	16402	P11688;Q80YP5	GO:0001525//angiogenesis;GO:0007044//cell-substrate junction assembly;GO:0007155//cell adhesion;GO:0007157//heterophilic cell-cell adhesion via plasma membrane cell adhesion molecules;GO:0007159//leukocyte cell-cell adhesion;GO:0007160//cell-matrix adhesion;GO:0007229//integrin-mediated signaling pathway;GO:0007565//female pregnancy;GO:0007613//memory;GO:0010811//positive regulation of cell-subst…	GO:0005737//cytoplasm;GO:0005783//endoplasmic reticulum;GO:0005794//Golgi apparatus;GO:0005886//plasma membrane;GO:0005911//cell-cell junction;GO:0005925//focal adhesion;GO:0008305//integrin complex;GO:0009897//external side of plasma membrane;GO:0009986//cell surface;GO:0016020//membrane;GO:0016021//integral component of membrane;GO:0031410//cytoplasmic vesicle;GO:0032587//ruffle membrane;GO:003…	GO:0005154//epidermal growth factor receptor binding;GO:0005178//integrin binding;GO:0005515//protein binding;GO:0046872//metal ion binding;GO:0050839//cell adhesion molecule binding;	ko05414(Dilated cardiomyopathy);ko05412(Arrhythmogenic right ventricular cardiomyopathy);ko05410(Hypertrophic cardiomyopathy);ko05206(MicroRNAs in cancer);ko05205(Proteoglycans in cancer);ko05168(Herpes simplex virus 1 infection);ko05165(Human papillomavirus infection);ko05135(Yersinia infection);ko05133(Pertussis);ko05100(Bacterial invasion of epithelial cells);ko04810(Regulation of actin cytosk…
ENSMUSG00000000560	0	0	0	0	0	0	0	0	0	0	0	0	0	0	0	0	0	0	5	71114940	71253192	-	7640	Gabra2	GO:0001505;GO:0004888;GO:0004890;GO:0005216;GO:0005230;GO:0005231;GO:0005237;GO:0005254;GO:0005515;GO:0005886;GO:0005887;GO:0006811;GO:0006821;GO:0006836;GO:0007165;GO:0007214;GO:0007268;GO:0008503;GO:0016020;GO:0016021;GO:0022851;GO:0030285;GO:0030424;GO:0030425;GO:0030594;GO:0030659;GO:0031410;GO:0032590;GO:0034220;GO:0034707;GO:0042391;GO:0042995;GO:0043005;GO:0043025;GO:0045202;GO:0045211;GO:…	K05175	-	M;T	KOG3642;35IIF;38ERZ;3BAW2;3CRX2;3JBVI;47YUH;4937Y;4Q4D1	gamma-aminobutyric acid (GABA) A receptor, subunit alpha 2 [Source:MGI Symbol;Acc:MGI:95614]	14395	P26048;Q544G1	GO:0001505//regulation of neurotransmitter levels;GO:0006811//ion transport;GO:0006821//chloride transport;GO:0006836//neurotransmitter transport;GO:0007165//signal transduction;GO:0007214//gamma-aminobutyric acid signaling pathway;GO:0007268//chemical synaptic transmission;GO:0034220//ion transmembrane transport;GO:0042391//regulation of membrane potential;GO:0050877//nervous system process;GO:0…	GO:0005886//plasma membrane;GO:0005887//integral component of plasma membrane;GO:0016020//membrane;GO:0016021//integral component of membrane;GO:0030285//integral component of synaptic vesicle membrane;GO:0030424//axon;GO:0030425//dendrite;GO:0030659//cytoplasmic vesicle membrane;GO:0031410//cytoplasmic vesicle;GO:0032590//dendrite membrane;GO:0034707//chloride channel complex;GO:0042995//cell pr…	GO:0004888//transmembrane signaling receptor activity;GO:0004890//GABA-A receptor activity;GO:0005216//ion channel activity;GO:0005230//extracellular ligand-gated ion channel activity;GO:0005231//excitatory extracellular ligand-gated ion channel activity;GO:0005237//inhibitory extracellular ligand-gated ion channel activity;GO:0005254//chloride channel activity;GO:0005515//protein binding;GO:0008…	ko05033(Nicotine addiction);ko05032(Morphine addiction);ko04742(Taste transduction);ko04727(GABAergic synapse);ko04723(Retrograde endocannabinoid signaling);ko04080(Neuroactive ligand-receptor interaction)
ENSMUSG00000000561	476	5.23485	425	5.56916	438	5.31901	550	6.80705	621	6.71188	450	5.71922	586	6.29304	643	6.00568	503	6.12612	3	105866685	105877353	+	4841	Wdr77	GO:0000387;GO:0005515;GO:0005634;GO:0005654;GO:0005737;GO:0005794;GO:0005829;GO:0006357;GO:0007309;GO:0008284;GO:0008285;GO:0008327;GO:0030374;GO:0034709;GO:0043985;GO:0045893;GO:0048026;GO:0060528;GO:0060767;GO:0060770	K13221	-	A;Q	KOG0284;35F2Q;39EDU;3BFCW;3CUE8;3JA5V;48A20;48YG5;4PWG9	WD repeat domain 77 [Source:MGI Symbol;Acc:MGI:1917715]	70465	Q99J09	GO:0000387//spliceosomal snRNP assembly;GO:0006357//regulation of transcription by RNA polymerase II;GO:0007309//oocyte axis specification;GO:0008284//positive regulation of cell population proliferation;GO:0008285//negative regulation of cell population proliferation;GO:0043985//histone H4-R3 methylation;GO:0045893//positive regulation of transcription, DNA-templated;GO:0048026//positive regulat…	GO:0005634//nucleus;GO:0005654//nucleoplasm;GO:0005737//cytoplasm;GO:0005794//Golgi apparatus;GO:0005829//cytosol;GO:0034709//methylosome;	GO:0005515//protein binding;GO:0008327//methyl-CpG binding;GO:0030374//nuclear receptor coactivator activity;	-
ENSMUSG00000000562	22	0.314096	9	0.153104	9	0.141887	9	0.144604	4	0.0561249	6	0.0989962	5	0.0697069	9	0.109128	14	0.221354	3	105778174	105816242	+	3729	Adora3	GO:0001609;GO:0001973;GO:0004930;GO:0005886;GO:0007165;GO:0007186;GO:0008285;GO:0010646;GO:0014061;GO:0016020;GO:0016021;GO:0023051;GO:0030336;GO:0032088;GO:0042734;GO:0050896;GO:0110165	K04268	-	O;T	KOG3656;35U1J;38FMQ;3BG7S;3D01C;3J39X;482JF;495VM;4Q1JC	adenosine A3 receptor [Source:MGI Symbol;Acc:MGI:104847]	11542	Q3U4C5	GO:0001973//G protein-coupled adenosine receptor signaling pathway;GO:0007165//signal transduction;GO:0007186//G protein-coupled receptor signaling pathway;GO:0008285//negative regulation of cell population proliferation;GO:0010646//regulation of cell communication;GO:0014061//regulation of norepinephrine secretion;GO:0023051//regulation of signaling;GO:0030336//negative regulation of cell migrat…	GO:0005886//plasma membrane;GO:0016020//membrane;GO:0016021//integral component of membrane;GO:0042734//presynaptic membrane;GO:0110165//cellular anatomical entity;	GO:0001609//G protein-coupled adenosine receptor activity;GO:0004930//G protein-coupled receptor activity;	ko04080(Neuroactive ligand-receptor interaction);ko04071(Sphingolipid signaling pathway);ko04022(cGMP-PKG signaling pathway)
ENSMUSG00000000563	2980	38.6487	2462	38.0462	2695	38.5956	2849	41.5825	3560	45.3759	2559	38.3545	3481	44.0848	3166	34.8726	2318	33.293	3	105850014	105867415	-	4105	Atp5pb	GO:0000276;GO:0005739;GO:0005743;GO:0005753;GO:0006811;GO:0015078;GO:0015986;GO:0016020;GO:0016021;GO:0016887;GO:0042776;GO:0043209;GO:0044877;GO:0045263;GO:0046034;GO:0046933;GO:1902600	K02127	-	S;C	KOG3976;35J11;38FAC;3BF80;3CRV5;3JEQU;489MY;491QB;4PVDV	ATP synthase peripheral stalk-membrane subunit b [Source:MGI Symbol;Acc:MGI:1100495]	11950	Q9CQQ7;Q5I0W0	GO:0006811//ion transport;GO:0015986//ATP synthesis coupled proton transport;GO:0042776//mitochondrial ATP synthesis coupled proton transport;GO:0046034//ATP metabolic process;GO:1902600//proton transmembrane transport;	GO:0000276//mitochondrial proton-transporting ATP synthase complex, coupling factor F(o);GO:0005739//mitochondrion;GO:0005743//mitochondrial inner membrane;GO:0005753//mitochondrial proton-transporting ATP synthase complex;GO:0016020//membrane;GO:0016021//integral component of membrane;GO:0043209//myelin sheath;GO:0045263//proton-transporting ATP synthase complex, coupling factor F(o);	GO:0015078//proton transmembrane transporter activity;GO:0016887//ATP hydrolysis activity;GO:0044877//protein-containing complex binding;GO:0046933//proton-transporting ATP synthase activity, rotational mechanism;	ko05415(Diabetic cardiomyopathy);ko05208(Chemical carcinogenesis - reactive oxygen species);ko05022(Pathways of neurodegeneration - multiple diseases);ko05020(Prion disease);ko05016(Huntington disease);ko05014(Amyotrophic lateral sclerosis);ko05012(Parkinson disease);ko05010(Alzheimer disease);ko04714(Thermogenesis);ko00190(Oxidative phosphorylation)
ENSMUSG00000000567	1	0.0128753	0	0	2	0.0284345	1	0.0144896	0	0	1	0.0148794	1	0.0125725	0	0	0	0	11	112673050	112678586	+	4135	Sox9	GO:0000122;GO:0000976;GO:0000978;GO:0000981;GO:0000987;GO:0001228;GO:0001501;GO:0001502;GO:0001503;GO:0001658;GO:0001837;GO:0001894;GO:0001934;GO:0001942;GO:0002009;GO:0002053;GO:0002062;GO:0002063;GO:0002067;GO:0002683;GO:0003170;GO:0003179;GO:0003180;GO:0003188;GO:0003203;GO:0003413;GO:0003415;GO:0003430;GO:0003677;GO:0003682;GO:0003700;GO:0005515;GO:0005634;GO:0005654;GO:0005667;GO:0006334;GO:…	K18435	-	K;B	KOG0527;35FRI;38I0M;3BD79;3CTF7;3J2BV;481DC;48XV6;4Q2P9	SRY (sex determining region Y)-box 9 [Source:MGI Symbol;Acc:MGI:98371]	20682	Q04887	GO:0000122//negative regulation of transcription by RNA polymerase II;GO:0001501//skeletal system development;GO:0001502//cartilage condensation;GO:0001503//ossification;GO:0001658//branching involved in ureteric bud morphogenesis;GO:0001837//epithelial to mesenchymal transition;GO:0001894//tissue homeostasis;GO:0001934//positive regulation of protein phosphorylation;GO:0001942//hair follicle dev…	GO:0005634//nucleus;GO:0005654//nucleoplasm;GO:0005667//transcription regulator complex;GO:0032991//protein-containing complex;	GO:0000976//transcription cis-regulatory region binding;GO:0000978//RNA polymerase II cis-regulatory region sequence-specific DNA binding;GO:0000981//DNA-binding transcription factor activity, RNA polymerase II-specific;GO:0000987//cis-regulatory region sequence-specific DNA binding;GO:0001228//DNA-binding transcription activator activity, RNA polymerase II-specific;GO:0003677//DNA binding;GO:000…	ko04024(cAMP signaling pathway)
ENSMUSG00000000568	5400	39.0933	4497	38.7914	4765	38.0918	5330	43.4245	6499	46.2393	4948	41.3967	6716	47.4772	7183	44.164	5355	42.9327	5	100103794	100126797	-	7354	Hnrnpd	GO:0001889;GO:0003676;GO:0003677;GO:0003680;GO:0003682;GO:0003723;GO:0003729;GO:0005515;GO:0005634;GO:0005654;GO:0005737;GO:0005829;GO:0007420;GO:0010468;GO:0010604;GO:0010628;GO:0010629;GO:0021549;GO:0032204;GO:0032355;GO:0035925;GO:0042162;GO:0042752;GO:0042789;GO:0042826;GO:0043488;GO:0045202;GO:0045727;GO:0045944;GO:0048255;GO:0048511;GO:0051173;GO:0051592;GO:0051602;GO:0061158;GO:0070934;GO:…	K13044	-	H;A	KOG0118;35ERD;38G2E;3BCW4;3CRG7;3J4JR;4807D;491HX;4Q15I	heterogeneous nuclear ribonucleoprotein D [Source:MGI Symbol;Acc:MGI:101947]	11991	Q60668	GO:0001889//liver development;GO:0007420//brain development;GO:0010468//regulation of gene expression;GO:0010604//positive regulation of macromolecule metabolic process;GO:0010628//positive regulation of gene expression;GO:0010629//negative regulation of gene expression;GO:0021549//cerebellum development;GO:0032204//regulation of telomere maintenance;GO:0032355//response to estradiol;GO:0042752//…	GO:0005634//nucleus;GO:0005654//nucleoplasm;GO:0005737//cytoplasm;GO:0005829//cytosol;GO:0045202//synapse;GO:0106002//mCRD-mediated mRNA stability complex;GO:0110165//cellular anatomical entity;GO:1990904//ribonucleoprotein complex;	GO:0003676//nucleic acid binding;GO:0003677//DNA binding;GO:0003680//minor groove of adenine-thymine-rich DNA binding;GO:0003682//chromatin binding;GO:0003723//RNA binding;GO:0003729//mRNA binding;GO:0005515//protein binding;GO:0035925//mRNA 3'-UTR AU-rich region binding;GO:0042162//telomeric DNA binding;GO:0042826//histone deacetylase binding;	-
ENSMUSG00000000579	123	1.73377	106	1.78031	107	1.66544	88	1.39594	113	1.56538	131	2.13395	117	1.61041	126	1.50838	107	1.67028	17	6869070	6877173	+	3777	Dynlt1c	GO:0000132;GO:0001917;GO:0005515;GO:0005737;GO:0005739;GO:0005794;GO:0005819;GO:0005856;GO:0005868;GO:0005874;GO:0005881;GO:0007018;GO:0007049;GO:0007399;GO:0008022;GO:0008277;GO:0010976;GO:0016358;GO:0019060;GO:0030027;GO:0030286;GO:0030426;GO:0030742;GO:0031681;GO:0035022;GO:0035795;GO:0042802;GO:0043025;GO:0043087;GO:0043657;GO:0044295;GO:0045505;GO:0048812;GO:0050768;GO:0051301;GO:0051493;GO:…	K10420	-	S;N	KOG4081;35Q5R;3A3V7;3BRCT;3D86K;3JGYJ;48EN1;49BEW;4Q5RU	dynein light chain Tctex-type 1C [Source:MGI Symbol;Acc:MGI:3807476]	100040563	P51807	GO:0000132//establishment of mitotic spindle orientation;GO:0007018//microtubule-based movement;GO:0007049//cell cycle;GO:0007399//nervous system development;GO:0008277//regulation of G protein-coupled receptor signaling pathway;GO:0010976//positive regulation of neuron projection development;GO:0016358//dendrite development;GO:0019060//intracellular transport of viral protein in host cell;GO:003…	GO:0001917//photoreceptor inner segment;GO:0005737//cytoplasm;GO:0005739//mitochondrion;GO:0005794//Golgi apparatus;GO:0005819//spindle;GO:0005856//cytoskeleton;GO:0005868//cytoplasmic dynein complex;GO:0005874//microtubule;GO:0005881//cytoplasmic microtubule;GO:0030027//lamellipodium;GO:0030286//dynein complex;GO:0030426//growth cone;GO:0043025//neuronal cell body;GO:0043657//host cell;GO:004429…	GO:0005515//protein binding;GO:0008022//protein C-terminus binding;GO:0030742//GTP-dependent protein binding;GO:0031681//G-protein beta-subunit binding;GO:0042802//identical protein binding;GO:0045505//dynein intermediate chain binding;	ko05132(Salmonella infection)
ENSMUSG00000000581	610	8.12915	488	7.74888	585	8.60857	617	9.25336	752	9.84893	644	9.9181	796	10.3584	829	9.38262	514	7.58576	11	17207579	17219176	+	3995	C1d	GO:0000178;GO:0000460;GO:0003677;GO:0003714;GO:0003723;GO:0005515;GO:0005634;GO:0005654;GO:0005730;GO:0005737;GO:0006364;GO:0006915;GO:0010468;GO:0016922;GO:0017053;GO:0045892	K12592	-	H;K;L	KOG4835;35PZY;3A1IT;3BR4V;3D6JB;3J2B9;48AF4;49BQ7;4Q5F4	C1D nuclear receptor co-repressor [Source:MGI Symbol;Acc:MGI:1927354]	57316	O35473	GO:0000460//maturation of 5.8S rRNA;GO:0006364//rRNA processing;GO:0006915//apoptotic process;GO:0010468//regulation of gene expression;GO:0045892//negative regulation of transcription, DNA-templated;	GO:0000178//exosome (RNase complex);GO:0005634//nucleus;GO:0005654//nucleoplasm;GO:0005730//nucleolus;GO:0005737//cytoplasm;GO:0017053//transcription repressor complex;	GO:0003677//DNA binding;GO:0003714//transcription corepressor activity;GO:0003723//RNA binding;GO:0005515//protein binding;GO:0016922//nuclear receptor binding;	ko03018(RNA degradation)
ENSMUSG00000000594	4728	60.9923	3753	57.6873	4151	59.1303	3892	56.5027	4990	63.2636	3930	58.5892	4571	57.5804	6011	65.8565	5096	72.8027	11	54988941	55003855	+	4127	Gm2a	GO:0004563;GO:0005319;GO:0005739;GO:0005764;GO:0005829;GO:0006629;GO:0006665;GO:0006689;GO:0006869;GO:0007611;GO:0008047;GO:0009313;GO:0009898;GO:0016787;GO:0019915;GO:0043231;GO:0050790;GO:0050877;GO:0050885;GO:0051651	K12383	-	S	2S05S;35JXI;3A17Y;3BQ49;3D6QA;3J5HA;48DCU;48YWF;4Q0GN	GM2 ganglioside activator protein [Source:MGI Symbol;Acc:MGI:95762]	14667	Q60648;Q5F1Z8	GO:0006629//lipid metabolic process;GO:0006665//sphingolipid metabolic process;GO:0006689//ganglioside catabolic process;GO:0006869//lipid transport;GO:0007611//learning or memory;GO:0009313//oligosaccharide catabolic process;GO:0019915//lipid storage;GO:0050790//regulation of catalytic activity;GO:0050877//nervous system process;GO:0050885//neuromuscular process controlling balance;GO:0051651//m…	GO:0005739//mitochondrion;GO:0005764//lysosome;GO:0005829//cytosol;GO:0009898//cytoplasmic side of plasma membrane;GO:0043231//intracellular membrane-bounded organelle;	GO:0004563//beta-N-acetylhexosaminidase activity;GO:0005319//lipid transporter activity;GO:0008047//enzyme activator activity;GO:0016787//hydrolase activity;	ko04142(Lysosome)
ENSMUSG00000000600	1285	3.13058	1116	3.23958	1267	3.40845	1530	4.1948	1570	3.75904	1388	3.90785	1799	4.27975	1348	2.78911	627	1.69164	5	3853184	3895564	+	21853	Krit1	GO:0001525;GO:0001937;GO:0003158;GO:0005515;GO:0005546;GO:0005737;GO:0005856;GO:0005886;GO:0005911;GO:0008017;GO:0010596;GO:0016020;GO:0016525;GO:0030695;GO:0032092;GO:0032991;GO:0033622;GO:0045454;GO:0045765;GO:0050790;GO:0070161;GO:2000114;GO:2000352	K17705	-	S;T	KOG4335;35B1J;38HR2;3BAD6;3D27U;3JEYQ;47Z8Z;494RP;4PSPC	KRIT1, ankyrin repeat containing [Source:MGI Symbol;Acc:MGI:1930618]	79264	Q6S5J6;B2RUA8	GO:0001525//angiogenesis;GO:0001937//negative regulation of endothelial cell proliferation;GO:0003158//endothelium development;GO:0010596//negative regulation of endothelial cell migration;GO:0016525//negative regulation of angiogenesis;GO:0032092//positive regulation of protein binding;GO:0033622//integrin activation;GO:0045454//cell redox homeostasis;GO:0045765//regulation of angiogenesis;GO:00…	GO:0005737//cytoplasm;GO:0005856//cytoskeleton;GO:0005886//plasma membrane;GO:0005911//cell-cell junction;GO:0016020//membrane;GO:0032991//protein-containing complex;GO:0070161//anchoring junction;	GO:0005515//protein binding;GO:0005546//phosphatidylinositol-4,5-bisphosphate binding;GO:0008017//microtubule binding;GO:0030695//GTPase regulator activity;	ko04015(Rap1 signaling pathway)
ENSMUSG00000000605	1032	6.40734	814	6.0218	843	5.77943	973	6.79845	1049	6.40073	913	6.55083	1203	7.29339	1168	6.15879	857	5.8925	7	7285308	7303850	-	8575	Clcn4	GO:0000166;GO:0005247;GO:0005254;GO:0005524;GO:0005764;GO:0005765;GO:0005768;GO:0005769;GO:0005783;GO:0005789;GO:0005794;GO:0005887;GO:0006811;GO:0006821;GO:0008021;GO:0010008;GO:0015297;GO:0015299;GO:0016020;GO:0016021;GO:0031901;GO:0031902;GO:0055037;GO:0055038;GO:0055085;GO:0097546;GO:1902476;GO:1902600;GO:1905515	K05012	-	P	KOG0475;358Z1;38CGM;3BBJ7;3CRTB;3J82M;486C5;495WN	chloride channel, voltage-sensitive 4 [Source:MGI Symbol;Acc:MGI:104571]	12727	Q61418;Q8BQG0;Q8CBL5	GO:0006811//ion transport;GO:0006821//chloride transport;GO:0055085//transmembrane transport;GO:1902476//chloride transmembrane transport;GO:1902600//proton transmembrane transport;GO:1905515//non-motile cilium assembly;	GO:0005764//lysosome;GO:0005765//lysosomal membrane;GO:0005768//endosome;GO:0005769//early endosome;GO:0005783//endoplasmic reticulum;GO:0005789//endoplasmic reticulum membrane;GO:0005794//Golgi apparatus;GO:0005887//integral component of plasma membrane;GO:0008021//synaptic vesicle;GO:0010008//endosome membrane;GO:0016020//membrane;GO:0016021//integral component of membrane;GO:0031901//early end…	GO:0000166//nucleotide binding;GO:0005247//voltage-gated chloride channel activity;GO:0005254//chloride channel activity;GO:0005524//ATP binding;GO:0015297//antiporter activity;GO:0015299//solute:proton antiporter activity;	ko04613(Neutrophil extracellular trap formation)
ENSMUSG00000000606	0	0	0	0	0	0	0	0	0	0	0	0	0	0	0	0	0	0	14	51648277	51658178	+	4597	Vmn2r88	GO:0004930;GO:0005886;GO:0005887;GO:0007165;GO:0007186;GO:0016020;GO:0016021	K04613	-	M;T;P	KOG1056;35IZ0;38D58;3BKZH;3D0P8;3J60Z;481A6;496XC	vomeronasal 2, receptor 88 [Source:MGI Symbol;Acc:MGI:1316662]	669149	-	GO:0007165//signal transduction;GO:0007186//G protein-coupled receptor signaling pathway;	GO:0005886//plasma membrane;GO:0005887//integral component of plasma membrane;GO:0016020//membrane;GO:0016021//integral component of membrane;	GO:0004930//G protein-coupled receptor activity;	-
ENSMUSG00000000617	31	0.304449	30	0.351057	29	0.314493	48	0.530509	43	0.415028	35	0.397236	47	0.45073	53	0.442062	42	0.456796	11	50741512	50757035	+	5421	Grm6	GO:0000139;GO:0001640;GO:0001642;GO:0004930;GO:0005783;GO:0005789;GO:0005794;GO:0005886;GO:0005887;GO:0007154;GO:0007165;GO:0007186;GO:0007196;GO:0007216;GO:0007268;GO:0007601;GO:0007626;GO:0008066;GO:0016020;GO:0016021;GO:0023052;GO:0030425;GO:0035841;GO:0042803;GO:0042995;GO:0045211;GO:0050896;GO:0050908;GO:0050953;GO:0051966;GO:0060041;GO:1905665	K04608	-	M;T	KOG1056;35J33;38C5P;3B9DN;3CU4N;3JBG5;47Z28;491N0;4PWQW	glutamate receptor, metabotropic 6 [Source:MGI Symbol;Acc:MGI:1351343]	108072	Q5NCH9;A7MD55;Q8CFQ7	GO:0007154//cell communication;GO:0007165//signal transduction;GO:0007186//G protein-coupled receptor signaling pathway;GO:0007196//adenylate cyclase-inhibiting G protein-coupled glutamate receptor signaling pathway;GO:0007216//G protein-coupled glutamate receptor signaling pathway;GO:0007268//chemical synaptic transmission;GO:0007601//visual perception;GO:0007626//locomotory behavior;GO:0023052/…	GO:0000139//Golgi membrane;GO:0005783//endoplasmic reticulum;GO:0005789//endoplasmic reticulum membrane;GO:0005794//Golgi apparatus;GO:0005886//plasma membrane;GO:0005887//integral component of plasma membrane;GO:0016020//membrane;GO:0016021//integral component of membrane;GO:0030425//dendrite;GO:0035841//new growing cell tip;GO:0042995//cell projection;GO:0045211//postsynaptic membrane;	GO:0001640//adenylate cyclase inhibiting G protein-coupled glutamate receptor activity;GO:0001642//group III metabotropic glutamate receptor activity;GO:0004930//G protein-coupled receptor activity;GO:0008066//glutamate receptor activity;GO:0042803//protein homodimerization activity;	ko04724(Glutamatergic synapse);ko04080(Neuroactive ligand-receptor interaction);ko04072(Phospholipase D signaling pathway)
ENSMUSG00000000627	409	4.11623	344	4.12514	393	4.36746	260	2.94475	287	2.83867	289	3.36126	349	3.42979	476	4.06853	389	4.33557	6	82888866	82916750	-	5290	Sema4f	GO:0001755;GO:0005515;GO:0005615;GO:0005783;GO:0005886;GO:0005887;GO:0007399;GO:0007411;GO:0014069;GO:0016020;GO:0016021;GO:0030154;GO:0030215;GO:0030335;GO:0030425;GO:0030517;GO:0031290;GO:0042995;GO:0043204;GO:0045202;GO:0045211;GO:0045499;GO:0048675;GO:0048843;GO:0050919;GO:0071526	K06521	-	S;T	KOG3611;35B72;38CV5;3BEJE;3CRMQ;3J418;485TX;48VCZ;4Q29C	sema domain, immunoglobulin domain (Ig), TM domain, and short cytoplasmic domain [Source:MGI Symbol;Acc:MGI:1340055]	20355	Q9Z123	GO:0001755//neural crest cell migration;GO:0007399//nervous system development;GO:0007411//axon guidance;GO:0030154//cell differentiation;GO:0030335//positive regulation of cell migration;GO:0030517//negative regulation of axon extension;GO:0031290//retinal ganglion cell axon guidance;GO:0048675//axon extension;GO:0048843//negative regulation of axon extension involved in axon guidance;GO:0050919…	GO:0005615//extracellular space;GO:0005783//endoplasmic reticulum;GO:0005886//plasma membrane;GO:0005887//integral component of plasma membrane;GO:0014069//postsynaptic density;GO:0016020//membrane;GO:0016021//integral component of membrane;GO:0030425//dendrite;GO:0042995//cell projection;GO:0043204//perikaryon;GO:0045202//synapse;GO:0045211//postsynaptic membrane;	GO:0005515//protein binding;GO:0030215//semaphorin receptor binding;GO:0045499//chemorepellent activity;	ko04360(Axon guidance)
ENSMUSG00000000628	8064	71.9252	6833	72.6182	7492	73.7884	6550	65.7462	7001	61.3686	6950	71.6379	6906	60.1483	9090	68.8571	7397	73.0645	6	82702006	82751435	-	5969	Hk2	GO:0000166;GO:0001666;GO:0001678;GO:0002931;GO:0003824;GO:0004340;GO:0004396;GO:0005524;GO:0005536;GO:0005737;GO:0005739;GO:0005741;GO:0005813;GO:0005829;GO:0005886;GO:0005975;GO:0006002;GO:0006006;GO:0006096;GO:0007595;GO:0008152;GO:0008637;GO:0008865;GO:0016020;GO:0016301;GO:0016310;GO:0016529;GO:0016740;GO:0016773;GO:0019318;GO:0035795;GO:0043231;GO:0045766;GO:0046324;GO:0046835;GO:0051156;GO:…	K00844	EC:2.7.1.1	G	KOG1369;35JJN;38DFC;3BD1K;3CU23;3JEIG;47ZA3;48YYS;4PXPN	hexokinase 2 [Source:MGI Symbol;Acc:MGI:1315197]	15277	O08528	GO:0001666//response to hypoxia;GO:0001678//cellular glucose homeostasis;GO:0002931//response to ischemia;GO:0005975//carbohydrate metabolic process;GO:0006002//fructose 6-phosphate metabolic process;GO:0006006//glucose metabolic process;GO:0006096//glycolytic process;GO:0007595//lactation;GO:0008152//metabolic process;GO:0008637//apoptotic mitochondrial changes;GO:0016310//phosphorylation;GO:001…	GO:0005737//cytoplasm;GO:0005739//mitochondrion;GO:0005741//mitochondrial outer membrane;GO:0005813//centrosome;GO:0005829//cytosol;GO:0005886//plasma membrane;GO:0016020//membrane;GO:0016529//sarcoplasmic reticulum;GO:0043231//intracellular membrane-bounded organelle;	GO:0000166//nucleotide binding;GO:0003824//catalytic activity;GO:0004340//glucokinase activity;GO:0004396//hexokinase activity;GO:0005524//ATP binding;GO:0005536//glucose binding;GO:0008865//fructokinase activity;GO:0016301//kinase activity;GO:0016740//transferase activity;GO:0016773//phosphotransferase activity, alcohol group as acceptor;	ko05230(Central carbon metabolism in cancer);ko04973(Carbohydrate digestion and absorption);ko04930(Type II diabetes mellitus);ko04910(Insulin signaling pathway);ko04066(HIF-1 signaling pathway);ko00524(Neomycin, kanamycin and gentamicin biosynthesis);ko00520(Amino sugar and nucleotide sugar metabolism);ko00500(Starch and sucrose metabolism);ko00052(Galactose metabolism);ko00051(Fructose and mann…
ENSMUSG00000000631	707	2.34708	597	2.3615	606	2.22147	471	1.75966	479	1.56279	517	1.98348	541	1.75377	825	2.32604	672	2.47058	11	77654072	77756806	+	16037	Myo18a	GO:0000139;GO:0000166;GO:0003774;GO:0003779;GO:0005515;GO:0005524;GO:0005737;GO:0005793;GO:0005794;GO:0005802;GO:0005856;GO:0005903;GO:0007030;GO:0007249;GO:0016459;GO:0016460;GO:0016477;GO:0031032;GO:0032982;GO:0042641;GO:0043030;GO:0043066;GO:0043531;GO:0045335;GO:0048194;GO:0050714;GO:0051015;GO:0071346;GO:0090161;GO:0090164;GO:1903028	K10362	-	Z	KOG0161;35A6T;38B7G;3BA4F;3CRJ1;3JBWN;487JS;48Z9F;4Q4ZE	myosin XVIIIA [Source:MGI Symbol;Acc:MGI:2667185]	360013	Q9JMH9;B2RRE2;Q3UIM4	GO:0007030//Golgi organization;GO:0007249//I-kappaB kinase/NF-kappaB signaling;GO:0016477//cell migration;GO:0031032//actomyosin structure organization;GO:0043030//regulation of macrophage activation;GO:0043066//negative regulation of apoptotic process;GO:0048194//Golgi vesicle budding;GO:0050714//positive regulation of protein secretion;GO:0071346//cellular response to interferon-gamma;GO:009016…	GO:0000139//Golgi membrane;GO:0005737//cytoplasm;GO:0005793//endoplasmic reticulum-Golgi intermediate compartment;GO:0005794//Golgi apparatus;GO:0005802//trans-Golgi network;GO:0005856//cytoskeleton;GO:0005903//brush border;GO:0016459//myosin complex;GO:0016460//myosin II complex;GO:0032982//myosin filament;GO:0042641//actomyosin;GO:0045335//phagocytic vesicle;	GO:0000166//nucleotide binding;GO:0003774//cytoskeletal motor activity;GO:0003779//actin binding;GO:0005515//protein binding;GO:0005524//ATP binding;GO:0043531//ADP binding;GO:0051015//actin filament binding;	-
ENSMUSG00000000632	1	0.00921254	0	0	0	0	0	0	0	0	0	0	0	0	0	0	0	0	11	77821626	77869874	+	5779	Sez6	GO:0003674;GO:0005576;GO:0005737;GO:0005783;GO:0005886;GO:0008344;GO:0016020;GO:0016021;GO:0021680;GO:0030425;GO:0042995;GO:0043025;GO:0043197;GO:0043198;GO:0045202;GO:0048471;GO:0050773;GO:0060074;GO:0060079;GO:0090036;GO:0097440	K24363	-	S;T;V	KOG4297;35AKV;39R1P;3BAQA;3E6RQ;3J5AH;484IJ;49NUS;4PZ63	seizure related gene 6 [Source:MGI Symbol;Acc:MGI:104745]	20370	Q7TSK2	GO:0008344//adult locomotory behavior;GO:0021680//cerebellar Purkinje cell layer development;GO:0050773//regulation of dendrite development;GO:0060074//synapse maturation;GO:0060079//excitatory postsynaptic potential;GO:0090036//regulation of protein kinase C signaling;	GO:0005576//extracellular region;GO:0005737//cytoplasm;GO:0005783//endoplasmic reticulum;GO:0005886//plasma membrane;GO:0016020//membrane;GO:0016021//integral component of membrane;GO:0030425//dendrite;GO:0042995//cell projection;GO:0043025//neuronal cell body;GO:0043197//dendritic spine;GO:0043198//dendritic shaft;GO:0045202//synapse;GO:0048471//perinuclear region of cytoplasm;GO:0097440//apical…	GO:0003674//molecular_function;	-
ENSMUSG00000000673	1230	13.9894	980	13.2808	1174	14.7442	936	11.9803	986	11.0211	864	11.3562	967	10.7395	1079	10.4224	781	9.83705	17	84138585	84155392	-	4681	Haao	GO:0000334;GO:0005506;GO:0005737;GO:0005829;GO:0006569;GO:0008198;GO:0009435;GO:0010043;GO:0016491;GO:0019363;GO:0019805;GO:0019825;GO:0031966;GO:0034354;GO:0043420;GO:0046686;GO:0046872;GO:0046874;GO:0051213;GO:0070050	K00452	EC:1.13.11.6	H;E	KOG3995;359UE;38H2Q;3B9VR;3CXG2;3J8PI;48347;492XW;4PT9Y	3-hydroxyanthranilate 3,4-dioxygenase [Source:MGI Symbol;Acc:MGI:1349444]	107766	Q78JT3	GO:0006569//tryptophan catabolic process;GO:0009435//NAD biosynthetic process;GO:0010043//response to zinc ion;GO:0019363//pyridine nucleotide biosynthetic process;GO:0019805//quinolinate biosynthetic process;GO:0034354//'de novo' NAD biosynthetic process from tryptophan;GO:0043420//anthranilate metabolic process;GO:0046686//response to cadmium ion;GO:0046874//quinolinate metabolic process;GO:007…	GO:0005737//cytoplasm;GO:0005829//cytosol;GO:0031966//mitochondrial membrane;	GO:0000334//3-hydroxyanthranilate 3,4-dioxygenase activity;GO:0005506//iron ion binding;GO:0008198//ferrous iron binding;GO:0016491//oxidoreductase activity;GO:0019825//oxygen binding;GO:0046872//metal ion binding;GO:0051213//dioxygenase activity;	ko00380(Tryptophan metabolism)
ENSMUSG00000000682	5077	227.713	4361	233.062	4715	233.519	4474	225.827	5310	234.062	4315	223.661	5374	235.367	7950	302.833	6249	310.393	4	133809759	133822393	-	1187	Cd52	GO:0005886;GO:0007204;GO:0009617;GO:0016020;GO:0031225;GO:0097225	K06488	-	-	-	CD52 antigen [Source:MGI Symbol;Acc:MGI:1346088]	23833	Q64389;Q3U1T8	GO:0007204//positive regulation of cytosolic calcium ion concentration;GO:0009617//response to bacterium;	GO:0005886//plasma membrane;GO:0016020//membrane;GO:0031225//anchored component of membrane;GO:0097225//sperm midpiece;	-	-
ENSMUSG00000000686	14	0.245585	23	0.480734	21	0.406773	8	0.157929	18	0.310314	10	0.202722	18	0.308327	18	0.268164	17	0.33025	11	77405947	77429433	+	3035	Abhd15	GO:0005576;GO:0016787;GO:0034338;GO:0044255;GO:0047372	K13707	-	S;O;G	KOG1838;35F0U;393GS;3BF3B;3CW8G;3JE25;481G3;48WS5;4Q27Y	abhydrolase domain containing 15 [Source:MGI Symbol;Acc:MGI:1914727]	67477	Q5F2F2;B6DQM2	GO:0044255//cellular lipid metabolic process;	GO:0005576//extracellular region;	GO:0016787//hydrolase activity;GO:0034338//short-chain carboxylesterase activity;GO:0047372//acylglycerol lipase activity;	-
ENSMUSG00000000690	0	0	1	0.0322994	2	0.059866	0	0	0	0	1	0.0313269	0	0	1	0.0230221	0	0	11	96183302	96192395	+	1964	Hoxb6	GO:0000978;GO:0000981;GO:0001501;GO:0003677;GO:0003700;GO:0005515;GO:0005634;GO:0006355;GO:0006357;GO:0009790;GO:0009952;GO:0034101;GO:0048704;GO:0048706;GO:1990837	K09306	-	K	KOG0489;35BNX;38CJZ;3BB92;3CZ5S;3JA87;4842D;48Z66;4PZGS	homeobox B6 [Source:MGI Symbol;Acc:MGI:96187]	15414	P09023	GO:0001501//skeletal system development;GO:0006355//regulation of transcription, DNA-templated;GO:0006357//regulation of transcription by RNA polymerase II;GO:0009790//embryo development;GO:0009952//anterior/posterior pattern specification;GO:0034101//erythrocyte homeostasis;GO:0048704//embryonic skeletal system morphogenesis;GO:0048706//embryonic skeletal system development;	GO:0005634//nucleus;	GO:0000978//RNA polymerase II cis-regulatory region sequence-specific DNA binding;GO:0000981//DNA-binding transcription factor activity, RNA polymerase II-specific;GO:0003677//DNA binding;GO:0003700//DNA-binding transcription factor activity;GO:0005515//protein binding;GO:1990837//sequence-specific double-stranded DNA binding;	-
ENSMUSG00000000693	7	0.0809635	19	0.261848	20	0.255435	19	0.247311	29	0.329644	10	0.133665	42	0.474358	14	0.137522	14	0.179325	6	83011154	83029543	+	4603	Loxl3	GO:0001837;GO:0001968;GO:0004720;GO:0005044;GO:0005507;GO:0005576;GO:0005615;GO:0005634;GO:0005737;GO:0006897;GO:0006954;GO:0016020;GO:0016491;GO:0016641;GO:0018057;GO:0021510;GO:0030199;GO:0030324;GO:0045892;GO:0046872;GO:0060021;GO:0061053;GO:0062023;GO:1905590;GO:2000329;GO:2001046	K00280	EC:1.4.3.-	S;T	2QSX8;35AN5;38GTW;3BDQP;3CRW8;3J5MG;480ZR;48XHC;4PVWR	lysyl oxidase-like 3 [Source:MGI Symbol;Acc:MGI:1337004]	16950	Q9Z175	GO:0001837//epithelial to mesenchymal transition;GO:0006897//endocytosis;GO:0006954//inflammatory response;GO:0018057//peptidyl-lysine oxidation;GO:0021510//spinal cord development;GO:0030199//collagen fibril organization;GO:0030324//lung development;GO:0045892//negative regulation of transcription, DNA-templated;GO:0060021//roof of mouth development;GO:0061053//somite development;GO:1905590//fib…	GO:0005576//extracellular region;GO:0005615//extracellular space;GO:0005634//nucleus;GO:0005737//cytoplasm;GO:0016020//membrane;GO:0062023//collagen-containing extracellular matrix;	GO:0001968//fibronectin binding;GO:0004720//protein-lysine 6-oxidase activity;GO:0005044//scavenger receptor activity;GO:0005507//copper ion binding;GO:0016491//oxidoreductase activity;GO:0016641//oxidoreductase activity, acting on the CH-NH2 group of donors, oxygen as acceptor;GO:0046872//metal ion binding;	-
ENSMUSG00000000701	0	0	0	0	0	0	0	0	0	0	0	0	0	0	0	0	0	0	12	105142603	105147404	+	1055	Tcl1b5	GO:0019901;GO:0032991;GO:0033138;GO:0043539;GO:0071902	-	-	S	2TEDJ;35R56;3AKKQ;3C09E;3D8M7;3JI06;48FN2;49CC1;4Q988	T cell leukemia/lymphoma 1B, 5 [Source:MGI Symbol;Acc:MGI:1351635]	27382	P56845;Q3UT92	GO:0033138//positive regulation of peptidyl-serine phosphorylation;GO:0071902//positive regulation of protein serine/threonine kinase activity;	GO:0032991//protein-containing complex;	GO:0019901//protein kinase binding;GO:0043539//protein serine/threonine kinase activator activity;	-
ENSMUSG00000000706	0	0	3	0.0462025	1	0.0142725	0	0	0	0	0	0	2	0.0252427	0	0	0	0	13	23641162	23650071	-	4119	Btn1a1	GO:0001817;GO:0001818;GO:0005102;GO:0005515;GO:0009897;GO:0016020;GO:0016021;GO:0046007;GO:0050852	K06712	-	S;T	2QSRZ;359AW;39DY8;3BG59;3D1S9;3JCEK;481HG;48Y2B;4PYHD	butyrophilin, subfamily 1, member A1 [Source:MGI Symbol;Acc:MGI:103118]	12231	Q62556;Q3UQC0;Q3UM26	GO:0001817//regulation of cytokine production;GO:0001818//negative regulation of cytokine production;GO:0046007//negative regulation of activated T cell proliferation;GO:0050852//T cell receptor signaling pathway;	GO:0009897//external side of plasma membrane;GO:0016020//membrane;GO:0016021//integral component of membrane;	GO:0005102//signaling receptor binding;GO:0005515//protein binding;	-
ENSMUSG00000000708	1253	13.7064	987	12.8645	1117	13.4922	1242	15.2894	1203	12.9328	1044	13.1977	1426	15.232	1658	15.4031	1004	12.1626	17	53873889	53979748	+	4867	Kat2b	GO:0000123;GO:0000124;GO:0000776;GO:0000785;GO:0000977;GO:0003682;GO:0003712;GO:0003713;GO:0004145;GO:0004402;GO:0004468;GO:0004861;GO:0005515;GO:0005634;GO:0005654;GO:0005737;GO:0005813;GO:0005815;GO:0005829;GO:0005856;GO:0006094;GO:0006282;GO:0006338;GO:0006354;GO:0006355;GO:0006357;GO:0006473;GO:0007049;GO:0007507;GO:0008285;GO:0010484;GO:0010835;GO:0010976;GO:0016407;GO:0016573;GO:0016740;GO:…	K06062	EC:2.3.1.48	K;B	KOG1472;35CVA;38C6C;3BA34;3CXGI;3JBSZ;4878T;48WD1;4Q6YM	K(lysine) acetyltransferase 2B [Source:MGI Symbol;Acc:MGI:1343094]	18519	Q9JHD1;B2RR30	GO:0006094//gluconeogenesis;GO:0006282//regulation of DNA repair;GO:0006338//chromatin remodeling;GO:0006354//DNA-templated transcription, elongation;GO:0006355//regulation of transcription, DNA-templated;GO:0006357//regulation of transcription by RNA polymerase II;GO:0006473//protein acetylation;GO:0007049//cell cycle;GO:0007507//heart development;GO:0008285//negative regulation of cell populati…	GO:0000123//histone acetyltransferase complex;GO:0000124//SAGA complex;GO:0000776//kinetochore;GO:0000785//chromatin;GO:0005634//nucleus;GO:0005654//nucleoplasm;GO:0005737//cytoplasm;GO:0005813//centrosome;GO:0005815//microtubule organizing center;GO:0005829//cytosol;GO:0005856//cytoskeleton;GO:0031672//A band;GO:0031674//I band;GO:0032991//protein-containing complex;GO:0042641//actomyosin;GO:007…	GO:0000977//RNA polymerase II transcription regulatory region sequence-specific DNA binding;GO:0003682//chromatin binding;GO:0003712//transcription coregulator activity;GO:0003713//transcription coactivator activity;GO:0004145//diamine N-acetyltransferase activity;GO:0004402//histone acetyltransferase activity;GO:0004468//lysine N-acetyltransferase activity, acting on acetyl phosphate as donor;GO…	ko05203(Viral carcinogenesis);ko05166(Human T-cell leukemia virus 1 infection);ko04919(Thyroid hormone signaling pathway);ko04330(Notch signaling pathway)
ENSMUSG00000000711	2695	34.1537	2269	34.2624	2509	35.1107	2142	30.5491	2538	31.6102	2295	33.6116	2333	28.8709	3054	32.8702	2541	35.6619	10	128513044	128532133	-	4201	Rab5b	GO:0000166;GO:0003924;GO:0003925;GO:0005515;GO:0005525;GO:0005768;GO:0005769;GO:0005886;GO:0006886;GO:0006897;GO:0007032;GO:0015031;GO:0016020;GO:0016787;GO:0019003;GO:0019882;GO:0030100;GO:0030139;GO:0030742;GO:0031901;GO:0042470;GO:0043231;GO:0048227;GO:0070062;GO:0098993	K07888	-	S;U	KOG0092;35KZP;38HB3;3B9WF;3CUGC;3J1QR;480H8;48WG6;4PXQV	RAB5B, member RAS oncogene family [Source:MGI Symbol;Acc:MGI:105938]	19344	P61021;B2RPS1	GO:0006886//intracellular protein transport;GO:0006897//endocytosis;GO:0007032//endosome organization;GO:0015031//protein transport;GO:0019882//antigen processing and presentation;GO:0030100//regulation of endocytosis;GO:0048227//plasma membrane to endosome transport;	GO:0005768//endosome;GO:0005769//early endosome;GO:0005886//plasma membrane;GO:0016020//membrane;GO:0030139//endocytic vesicle;GO:0031901//early endosome membrane;GO:0042470//melanosome;GO:0043231//intracellular membrane-bounded organelle;GO:0070062//extracellular exosome;GO:0098993//anchored component of synaptic vesicle membrane;	GO:0000166//nucleotide binding;GO:0003924//GTPase activity;GO:0003925//G protein activity;GO:0005515//protein binding;GO:0005525//GTP binding;GO:0016787//hydrolase activity;GO:0019003//GDP binding;GO:0030742//GTP-dependent protein binding;	ko05152(Tuberculosis);ko05146(Amoebiasis);ko05132(Salmonella infection);ko04962(Vasopressin-regulated water reabsorption);ko04145(Phagosome);ko04144(Endocytosis);ko04014(Ras signaling pathway)
ENSMUSG00000000724	2	0.0667996	1	0.0397967	2	0.0737621	1	0.0375874	2	0.0656492	5	0.192993	1	0.0326144	3	0.085098	1	0.0369883	11	77609441	77616109	-	1594	Cryba1	GO:0001654;GO:0001818;GO:0002088;GO:0005634;GO:0005737;GO:0005764;GO:0006909;GO:0010506;GO:0014067;GO:0032007;GO:0051898;GO:0070373;GO:2000210	-	-	S;T	2QSM0;35JR8;39RDX;3BGTH;3D2ER;3J5KB;48190;493Q0;4PYKS	crystallin, beta A1 [Source:MGI Symbol;Acc:MGI:88518]	12957	Q9QXC6	GO:0001654//eye development;GO:0001818//negative regulation of cytokine production;GO:0002088//lens development in camera-type eye;GO:0006909//phagocytosis;GO:0010506//regulation of autophagy;GO:0014067//negative regulation of phosphatidylinositol 3-kinase signaling;GO:0032007//negative regulation of TOR signaling;GO:0051898//negative regulation of protein kinase B signaling;GO:0070373//negative …	GO:0005634//nucleus;GO:0005737//cytoplasm;GO:0005764//lysosome;	-	-
ENSMUSG00000000730	11	0.195995	10	0.212303	6	0.118049	8	0.160413	9	0.157598	9	0.18532	10	0.173987	2	0.0302647	3	0.0591961	10	77877781	77899456	+	2988	Dnmt3l	GO:0000792;GO:0000794;GO:0001701;GO:0001890;GO:0005515;GO:0005634;GO:0005654;GO:0005737;GO:0006259;GO:0006306;GO:0007141;GO:0007283;GO:0008047;GO:0008168;GO:0010468;GO:0010529;GO:0016740;GO:0019899;GO:0030154;GO:0030234;GO:0032259;GO:0032776;GO:0035098;GO:0043046;GO:0045892;GO:0046872;GO:0048863;GO:0050790;GO:0051276;GO:0060718;GO:0071514;GO:0090116;GO:1902494;GO:1905642;GO:1905643	K17400	-	S;K	2SIGQ;359XT;39XJ9;3BI3W;3D2JZ;3J7G5;482WY;4917N;4PVI9	DNA (cytosine-5-)-methyltransferase 3-like [Source:MGI Symbol;Acc:MGI:1859287]	54427	Q9CWR8;A3EWM2	GO:0001701//in utero embryonic development;GO:0001890//placenta development;GO:0006259//DNA metabolic process;GO:0006306//DNA methylation;GO:0007141//male meiosis I;GO:0007283//spermatogenesis;GO:0010468//regulation of gene expression;GO:0010529//negative regulation of transposition;GO:0030154//cell differentiation;GO:0032259//methylation;GO:0032776//DNA methylation on cytosine;GO:0043046//DNA me…	GO:0000792//heterochromatin;GO:0000794//condensed nuclear chromosome;GO:0005634//nucleus;GO:0005654//nucleoplasm;GO:0005737//cytoplasm;GO:0035098//ESC/E(Z) complex;GO:1902494//catalytic complex;	GO:0005515//protein binding;GO:0008047//enzyme activator activity;GO:0008168//methyltransferase activity;GO:0016740//transferase activity;GO:0019899//enzyme binding;GO:0030234//enzyme regulator activity;GO:0046872//metal ion binding;	-
ENSMUSG00000000731	13	0.180944	5	0.0829229	9	0.138326	19	0.297614	15	0.205186	12	0.193023	8	0.108732	11	0.130031	5	0.077071	10	77865856	77879444	-	3825	Aire	GO:0000977;GO:0001673;GO:0001674;GO:0002458;GO:0002509;GO:0003677;GO:0003682;GO:0005634;GO:0005737;GO:0006355;GO:0006366;GO:0006417;GO:0006959;GO:0008270;GO:0016604;GO:0032722;GO:0042393;GO:0042802;GO:0045060;GO:0045182;GO:0045893;GO:0045944;GO:0046872;GO:0097536;GO:2000410	K10603	-	K;L	KOG0383;35BZG;39R1W;3BF12;3CRM4;3J2P3;488GK;499CQ;4PWGE	autoimmune regulator (autoimmune polyendocrinopathy candidiasis ectodermal dystrophy) [Source:MGI Symbol;Acc:MGI:1338803]	11634	Q9Z0E3;B2MVU6	GO:0002458//peripheral T cell tolerance induction;GO:0002509//central tolerance induction to self antigen;GO:0006355//regulation of transcription, DNA-templated;GO:0006366//transcription by RNA polymerase II;GO:0006417//regulation of translation;GO:0006959//humoral immune response;GO:0032722//positive regulation of chemokine production;GO:0045060//negative thymic T cell selection;GO:0045893//posi…	GO:0001673//male germ cell nucleus;GO:0001674//female germ cell nucleus;GO:0005634//nucleus;GO:0005737//cytoplasm;GO:0016604//nuclear body;	GO:0000977//RNA polymerase II transcription regulatory region sequence-specific DNA binding;GO:0003677//DNA binding;GO:0003682//chromatin binding;GO:0008270//zinc ion binding;GO:0042393//histone binding;GO:0042802//identical protein binding;GO:0045182//translation regulator activity;GO:0046872//metal ion binding;	ko05340(Primary immunodeficiency);ko04120(Ubiquitin mediated proteolysis)
ENSMUSG00000000732	779	8.97693	675	9.26825	738	9.39088	779	10.1024	822	9.30932	706	9.40204	969	10.9038	1281	12.537	961	12.2641	10	77905136	77919747	+	4620	Icosl	GO:0001817;GO:0002250;GO:0002376;GO:0005102;GO:0005515;GO:0005886;GO:0005887;GO:0007165;GO:0009897;GO:0016020;GO:0016021;GO:0032753;GO:0036464;GO:0042104;GO:0042110;GO:0042113;GO:0042802;GO:0045190;GO:0050852	K06710	-	S;T	2SQ2A;35JCH;39TPI;3BKWB;3D1F1;3J2P1;4864X;491KU;4PX63	icos ligand [Source:MGI Symbol;Acc:MGI:1354701]	50723	Q9JHJ8;Q544C7	GO:0001817//regulation of cytokine production;GO:0002250//adaptive immune response;GO:0002376//immune system process;GO:0007165//signal transduction;GO:0032753//positive regulation of interleukin-4 production;GO:0042104//positive regulation of activated T cell proliferation;GO:0042110//T cell activation;GO:0042113//B cell activation;GO:0045190//isotype switching;GO:0050852//T cell receptor signal…	GO:0005886//plasma membrane;GO:0005887//integral component of plasma membrane;GO:0009897//external side of plasma membrane;GO:0016020//membrane;GO:0016021//integral component of membrane;GO:0036464//cytoplasmic ribonucleoprotein granule;	GO:0005102//signaling receptor binding;GO:0005515//protein binding;GO:0042802//identical protein binding;	ko04672(Intestinal immune network for IgA production);ko04514(Cell adhesion molecules)
ENSMUSG00000000738	751	8.84964	666	9.35113	606	7.8853	594	7.87719	710	8.22243	609	8.29336	732	8.42292	809	8.09634	689	8.99136	8	123789681	123824499	+	4518	Spg7	GO:0000166;GO:0004176;GO:0004222;GO:0005515;GO:0005524;GO:0005739;GO:0005743;GO:0005745;GO:0005757;GO:0006508;GO:0007005;GO:0007155;GO:0008089;GO:0008233;GO:0008237;GO:0008270;GO:0016020;GO:0016021;GO:0016787;GO:0016887;GO:0030155;GO:0034982;GO:0046872;GO:0046902;GO:0065003;GO:1902686;GO:1904115	K09552	EC:3.4.24.-	O	KOG0731;35HYE;38DIS;3B979;3CVMW;3J43B;488M7;48WMM;4PS6E	SPG7, paraplegin matrix AAA peptidase subunit [Source:MGI Symbol;Acc:MGI:2385906]	234847	Q3ULF4	GO:0006508//proteolysis;GO:0007005//mitochondrion organization;GO:0007155//cell adhesion;GO:0008089//anterograde axonal transport;GO:0030155//regulation of cell adhesion;GO:0034982//mitochondrial protein processing;GO:0046902//regulation of mitochondrial membrane permeability;GO:0065003//protein-containing complex assembly;GO:1902686//mitochondrial outer membrane permeabilization involved in prog…	GO:0005739//mitochondrion;GO:0005743//mitochondrial inner membrane;GO:0005745//m-AAA complex;GO:0005757//mitochondrial permeability transition pore complex;GO:0016020//membrane;GO:0016021//integral component of membrane;GO:1904115//axon cytoplasm;	GO:0000166//nucleotide binding;GO:0004176//ATP-dependent peptidase activity;GO:0004222//metalloendopeptidase activity;GO:0005515//protein binding;GO:0005524//ATP binding;GO:0008233//peptidase activity;GO:0008237//metallopeptidase activity;GO:0008270//zinc ion binding;GO:0016787//hydrolase activity;GO:0016887//ATP hydrolysis activity;GO:0046872//metal ion binding;	-
ENSMUSG00000000739	0	0	0	0	0	0	0	0	0	0	1	0.0139231	1	0.0117645	0	0	0	0	8	123866931	123885054	-	4419	Sult5a1	GO:0005737;GO:0008146;GO:0016740;GO:0051923	-	-	S	KOG1584;35CAC;397HH;3BIC0;3D1WZ;3JG1X;486UQ;494MI;4Q7WZ	sulfotransferase family 5A, member 1 [Source:MGI Symbol;Acc:MGI:1931463]	57429	Q91X36	GO:0051923//sulfation;	GO:0005737//cytoplasm;	GO:0008146//sulfotransferase activity;GO:0016740//transferase activity;	-
ENSMUSG00000000740	29868	612.775	25658	627.222	27151	615.092	27805	641.973	35705	719.912	26903	637.856	32830	657.706	41163	717.226	36196	822.386	8	123829089	123831983	+	2595	Rpl13	GO:0001824;GO:0002181;GO:0003723;GO:0003735;GO:0005730;GO:0005737;GO:0005783;GO:0005829;GO:0005840;GO:0006412;GO:0022625;GO:0022626;GO:0060348;GO:1990904	K02873	-	J	KOG3295;35IHJ;39QV9;3BJ7T;3D0KP;3J5WV;487X9;497PF;4PXMH	ribosomal protein L13 [Source:MGI Symbol;Acc:MGI:105922]	270106	P47963;Q5RKP3	GO:0001824//blastocyst development;GO:0002181//cytoplasmic translation;GO:0006412//translation;GO:0060348//bone development;	GO:0005730//nucleolus;GO:0005737//cytoplasm;GO:0005783//endoplasmic reticulum;GO:0005829//cytosol;GO:0005840//ribosome;GO:0022625//cytosolic large ribosomal subunit;GO:0022626//cytosolic ribosome;GO:1990904//ribonucleoprotein complex;	GO:0003723//RNA binding;GO:0003735//structural constituent of ribosome;	ko05171(Coronavirus disease - COVID-19);ko03010(Ribosome)
ENSMUSG00000000743	1985	32.2983	1565	30.3415	1674	30.077	1333	24.4089	1705	27.2646	1370	25.7612	1654	26.2797	2293	31.6867	1997	35.9847	8	123931003	123939502	-	3272	Chmp1a	GO:0000421;GO:0000776;GO:0000794;GO:0000815;GO:0001778;GO:0005515;GO:0005634;GO:0005643;GO:0005737;GO:0005765;GO:0005768;GO:0005769;GO:0005771;GO:0005815;GO:0005828;GO:0005886;GO:0006914;GO:0006997;GO:0007034;GO:0007049;GO:0007076;GO:0007080;GO:0010008;GO:0010629;GO:0010824;GO:0012505;GO:0015031;GO:0016020;GO:0016192;GO:0016363;GO:0019904;GO:0030496;GO:0031468;GO:0032509;GO:0032585;GO:0036258;GO:…	K12197	-	N;U	KOG3232;35CEP;38DT1;3BAHW;3CTBG;3J50Q;480BJ;490A8;4PWZ5	charged multivesicular body protein 1A [Source:MGI Symbol;Acc:MGI:1920159]	234852	Q921W0	GO:0001778//plasma membrane repair;GO:0006914//autophagy;GO:0006997//nucleus organization;GO:0007034//vacuolar transport;GO:0007049//cell cycle;GO:0007076//mitotic chromosome condensation;GO:0007080//mitotic metaphase plate congression;GO:0010629//negative regulation of gene expression;GO:0010824//regulation of centrosome duplication;GO:0015031//protein transport;GO:0016192//vesicle-mediated tran…	GO:0000421//autophagosome membrane;GO:0000776//kinetochore;GO:0000794//condensed nuclear chromosome;GO:0000815//ESCRT III complex;GO:0005634//nucleus;GO:0005643//nuclear pore;GO:0005737//cytoplasm;GO:0005765//lysosomal membrane;GO:0005768//endosome;GO:0005769//early endosome;GO:0005771//multivesicular body;GO:0005815//microtubule organizing center;GO:0005828//kinetochore microtubule;GO:0005886//p…	GO:0005515//protein binding;GO:0019904//protein domain specific binding;GO:0042802//identical protein binding;GO:0042803//protein homodimerization activity;	ko04217(Necroptosis);ko04144(Endocytosis)
ENSMUSG00000000751	1518	14.4886	1316	14.9663	1421	14.9764	1415	15.1988	1678	15.7399	1296	14.2951	1603	14.9401	1858	15.061	1635	17.2819	11	75188992	75239150	-	5578	Rpa1	GO:0000723;GO:0000724;GO:0000793;GO:0000794;GO:0000800;GO:0001673;GO:0001701;GO:0003676;GO:0003677;GO:0003682;GO:0003684;GO:0003697;GO:0005634;GO:0005654;GO:0005662;GO:0006260;GO:0006268;GO:0006281;GO:0006284;GO:0006289;GO:0006298;GO:0006310;GO:0006974;GO:0007004;GO:0008284;GO:0016605;GO:0030097;GO:0034502;GO:0043047;GO:0046872;GO:0048873;GO:0051276;GO:0051321;GO:0090734;GO:0098505	K07466	-	L	KOG0851;35JV0;38B63;3BGF3;3D0HT;3J702;480A5;493M8;4PWRH	replication protein A1 [Source:MGI Symbol;Acc:MGI:1915525]	68275	Q8VEE4	GO:0000723//telomere maintenance;GO:0000724//double-strand break repair via homologous recombination;GO:0001701//in utero embryonic development;GO:0006260//DNA replication;GO:0006268//DNA unwinding involved in DNA replication;GO:0006281//DNA repair;GO:0006284//base-excision repair;GO:0006289//nucleotide-excision repair;GO:0006298//mismatch repair;GO:0006310//DNA recombination;GO:0006974//cellular…	GO:0000793//condensed chromosome;GO:0000794//condensed nuclear chromosome;GO:0000800//lateral element;GO:0001673//male germ cell nucleus;GO:0005634//nucleus;GO:0005654//nucleoplasm;GO:0005662//DNA replication factor A complex;GO:0016605//PML body;GO:0090734//site of DNA damage;	GO:0003676//nucleic acid binding;GO:0003677//DNA binding;GO:0003682//chromatin binding;GO:0003684//damaged DNA binding;GO:0003697//single-stranded DNA binding;GO:0043047//single-stranded telomeric DNA binding;GO:0046872//metal ion binding;GO:0098505//G-rich strand telomeric DNA binding;	ko03460(Fanconi anemia pathway);ko03440(Homologous recombination);ko03430(Mismatch repair);ko03420(Nucleotide excision repair);ko03030(DNA replication)
ENSMUSG00000000753	45	1.01559	63	1.69414	42	1.04668	34	0.863539	34	0.754117	30	0.782443	80	1.76303	46	0.881691	49	1.22467	11	75300595	75313527	-	2359	Serpinf1	GO:0001822;GO:0004867;GO:0005576;GO:0005604;GO:0005615;GO:0007568;GO:0007614;GO:0010447;GO:0010596;GO:0010629;GO:0010951;GO:0010976;GO:0014070;GO:0016525;GO:0030424;GO:0042470;GO:0042698;GO:0043025;GO:0043203;GO:0046685;GO:0048471;GO:0050728;GO:0050769;GO:0060041;GO:0060767;GO:0060770;GO:0071279;GO:0071300;GO:0071333;GO:0071549;GO:1901215;GO:1901652	K19614	-	O;V	KOG2392;35IGH;38I1Z;3BB00;3CYS1;3JEP2;484SA;48YI0;4PYG3	serine (or cysteine) peptidase inhibitor, clade F, member 1 [Source:MGI Symbol;Acc:MGI:108080]	20317	P97298	GO:0001822//kidney development;GO:0007568//aging;GO:0007614//short-term memory;GO:0010447//response to acidic pH;GO:0010596//negative regulation of endothelial cell migration;GO:0010629//negative regulation of gene expression;GO:0010951//negative regulation of endopeptidase activity;GO:0010976//positive regulation of neuron projection development;GO:0014070//response to organic cyclic compound;GO…	GO:0005576//extracellular region;GO:0005604//basement membrane;GO:0005615//extracellular space;GO:0030424//axon;GO:0042470//melanosome;GO:0043025//neuronal cell body;GO:0043203//axon hillock;GO:0048471//perinuclear region of cytoplasm;	GO:0004867//serine-type endopeptidase inhibitor activity;	ko04310(Wnt signaling pathway)
ENSMUSG00000000759	1065	6.61763	800	5.92306	1014	6.95745	1007	7.04176	1182	7.21815	962	6.90805	1215	7.37216	1370	7.22982	1038	7.14283	8	12664277	12722248	-	8568	Tubgcp3	GO:0000226;GO:0000278;GO:0000922;GO:0000923;GO:0000930;GO:0005737;GO:0005813;GO:0005814;GO:0005815;GO:0005827;GO:0005856;GO:0005874;GO:0007020;GO:0008275;GO:0031122;GO:0043015;GO:0051011;GO:0051225;GO:0051321	K16570	-	S;Z	KOG2000;35MN0;38BDK;3BCJS;3D0CH;3J8K9;48BVB;494EQ;4PWBU	tubulin, gamma complex associated protein 3 [Source:MGI Symbol;Acc:MGI:2183752]	259279	P58854	GO:0000226//microtubule cytoskeleton organization;GO:0000278//mitotic cell cycle;GO:0007020//microtubule nucleation;GO:0031122//cytoplasmic microtubule organization;GO:0051225//spindle assembly;GO:0051321//meiotic cell cycle;	GO:0000922//spindle pole;GO:0000923//equatorial microtubule organizing center;GO:0000930//gamma-tubulin complex;GO:0005737//cytoplasm;GO:0005813//centrosome;GO:0005814//centriole;GO:0005815//microtubule organizing center;GO:0005827//polar microtubule;GO:0005856//cytoskeleton;GO:0005874//microtubule;GO:0008275//gamma-tubulin small complex;	GO:0043015//gamma-tubulin binding;GO:0051011//microtubule minus-end binding;	-
ENSMUSG00000000766	0	0	0	0	9	0.0658325	2	0.0149096	0	0	1	0.00765536	0	0	1	0.0056259	3	0.022008	10	6708506	6988198	+	8037	Oprm1	GO:0001965;GO:0002438;GO:0004930;GO:0004979;GO:0004985;GO:0005245;GO:0005515;GO:0005737;GO:0005768;GO:0005886;GO:0005887;GO:0005925;GO:0007165;GO:0007186;GO:0007191;GO:0007193;GO:0007197;GO:0007200;GO:0007204;GO:0007218;GO:0007626;GO:0008022;GO:0009314;GO:0016020;GO:0016021;GO:0019233;GO:0019904;GO:0030424;GO:0030425;GO:0031005;GO:0031635;GO:0031681;GO:0032094;GO:0032100;GO:0032496;GO:0032590;GO:…	K04215	-	O;T	KOG3656;359JJ;38BM1;3BE5H;3CW4C;3J79T;4848H;49279;4PXF6	opioid receptor, mu 1 [Source:MGI Symbol;Acc:MGI:97441]	18390	P42866	GO:0002438//acute inflammatory response to antigenic stimulus;GO:0007165//signal transduction;GO:0007186//G protein-coupled receptor signaling pathway;GO:0007191//adenylate cyclase-activating dopamine receptor signaling pathway;GO:0007193//adenylate cyclase-inhibiting G protein-coupled receptor signaling pathway;GO:0007197//adenylate cyclase-inhibiting G protein-coupled acetylcholine receptor sig…	GO:0005737//cytoplasm;GO:0005768//endosome;GO:0005886//plasma membrane;GO:0005887//integral component of plasma membrane;GO:0005925//focal adhesion;GO:0016020//membrane;GO:0016021//integral component of membrane;GO:0030424//axon;GO:0030425//dendrite;GO:0032590//dendrite membrane;GO:0032839//dendrite cytoplasm;GO:0042383//sarcolemma;GO:0042995//cell projection;GO:0043005//neuron projection;GO:0043…	GO:0001965//G-protein alpha-subunit binding;GO:0004930//G protein-coupled receptor activity;GO:0004979//beta-endorphin receptor activity;GO:0004985//G protein-coupled opioid receptor activity;GO:0005245//voltage-gated calcium channel activity;GO:0005515//protein binding;GO:0008022//protein C-terminus binding;GO:0019904//protein domain specific binding;GO:0031005//filamin binding;GO:0031681//G-pro…	ko05032(Morphine addiction);ko04915(Estrogen signaling pathway);ko04080(Neuroactive ligand-receptor interaction)
ENSMUSG00000000776	366	6.82746	281	6.2458	306	6.30317	353	7.41057	395	7.24154	367	7.91173	475	8.65242	522	8.26995	419	8.65591	14	70676197	70680887	-	2854	Polr3d	GO:0000428;GO:0002376;GO:0003677;GO:0003682;GO:0005634;GO:0005654;GO:0005666;GO:0005829;GO:0006383;GO:0032728;GO:0045087;GO:0045089;GO:0051607	K03026	-	K	KOG3122;35HNB;38HHT;3BDK0;3CZ50;3JF33;480T2;492E3;4Q0TH	polymerase (RNA) III (DNA directed) polypeptide D [Source:MGI Symbol;Acc:MGI:1914315]	67065	Q91WD1	GO:0002376//immune system process;GO:0006383//transcription by RNA polymerase III;GO:0032728//positive regulation of interferon-beta production;GO:0045087//innate immune response;GO:0045089//positive regulation of innate immune response;GO:0051607//defense response to virus;	GO:0000428//DNA-directed RNA polymerase complex;GO:0005634//nucleus;GO:0005654//nucleoplasm;GO:0005666//RNA polymerase III complex;GO:0005829//cytosol;	GO:0003677//DNA binding;GO:0003682//chromatin binding;	ko04623(Cytosolic DNA-sensing pathway);ko03020(RNA polymerase)
ENSMUSG00000000782	7831	138.098	6811	143.115	7256	141.295	7245	143.783	8657	150.035	6726	137.073	9322	160.526	12599	188.695	10970	214.238	11	52143198	52174158	-	3019	Tcf7	GO:0000122;GO:0000791;GO:0000976;GO:0000978;GO:0000981;GO:0001217;GO:0001227;GO:0003677;GO:0003700;GO:0005515;GO:0005634;GO:0005654;GO:0006355;GO:0006357;GO:0008013;GO:0009888;GO:0016055;GO:0016604;GO:0021915;GO:0030154;GO:0030538;GO:0033153;GO:0042127;GO:0042492;GO:0044336;GO:0045586;GO:0046632;GO:0048513;GO:0048557;GO:0048619;GO:0060070;GO:0071353;GO:1990837;GO:1990907	K02620	-	K;B	KOG3248;35AKJ;38DSF;3BGB8;3CWEU;3J7JF;484VZ;4934C;4PVDT	transcription factor 7, T cell specific [Source:MGI Symbol;Acc:MGI:98507]	21414	Q00417;Q80UF1	GO:0000122//negative regulation of transcription by RNA polymerase II;GO:0006355//regulation of transcription, DNA-templated;GO:0006357//regulation of transcription by RNA polymerase II;GO:0009888//tissue development;GO:0016055//Wnt signaling pathway;GO:0021915//neural tube development;GO:0030154//cell differentiation;GO:0030538//embryonic genitalia morphogenesis;GO:0033153//T cell receptor V(D)J…	GO:0000791//euchromatin;GO:0005634//nucleus;GO:0005654//nucleoplasm;GO:0016604//nuclear body;GO:1990907//beta-catenin-TCF complex;	GO:0000976//transcription cis-regulatory region binding;GO:0000978//RNA polymerase II cis-regulatory region sequence-specific DNA binding;GO:0000981//DNA-binding transcription factor activity, RNA polymerase II-specific;GO:0001217//DNA-binding transcription repressor activity;GO:0001227//DNA-binding transcription repressor activity, RNA polymerase II-specific;GO:0003677//DNA binding;GO:0003700//D…	ko05412(Arrhythmogenic right ventricular cardiomyopathy);ko05226(Gastric cancer);ko05225(Hepatocellular carcinoma);ko05224(Breast cancer);ko05221(Acute myeloid leukemia);ko05217(Basal cell carcinoma);ko05216(Thyroid cancer);ko05215(Prostate cancer);ko05213(Endometrial cancer);ko05210(Colorectal cancer);ko05200(Pathways in cancer);ko05167(Kaposi sarcoma-associated herpesvirus infection);ko05165(Hu…
ENSMUSG00000000787	8650	87.2692	7206	86.625	8052	89.7033	8481	96.2922	9367	92.8755	8427	98.2529	10593	104.359	9726	83.3362	4802	53.6522	X	13147209	13160291	+	5277	Ddx3x	GO:0000166;GO:0002376;GO:0003676;GO:0003677;GO:0003678;GO:0003723;GO:0003724;GO:0003729;GO:0003924;GO:0004386;GO:0005515;GO:0005524;GO:0005634;GO:0005654;GO:0005737;GO:0005813;GO:0005829;GO:0005852;GO:0005886;GO:0006413;GO:0006417;GO:0006915;GO:0006954;GO:0007059;GO:0007276;GO:0008134;GO:0008143;GO:0008190;GO:0008625;GO:0009615;GO:0010494;GO:0010501;GO:0010628;GO:0016020;GO:0016055;GO:0016787;GO:…	K11594	EC:3.6.4.13	A;J;K;L	KOG0335;35FRY;38IV8;3BEF3;3CUJS;3J1Z8;48154;48WA5;4PUQ8	DEAD box helicase 3, X-linked [Source:MGI Symbol;Acc:MGI:103064]	13205	Q62167;Q3TQX5	GO:0002376//immune system process;GO:0006413//translational initiation;GO:0006417//regulation of translation;GO:0006915//apoptotic process;GO:0006954//inflammatory response;GO:0007059//chromosome segregation;GO:0007276//gamete generation;GO:0008625//extrinsic apoptotic signaling pathway via death domain receptors;GO:0009615//response to virus;GO:0010501//RNA secondary structure unwinding;GO:00106…	GO:0005634//nucleus;GO:0005654//nucleoplasm;GO:0005737//cytoplasm;GO:0005813//centrosome;GO:0005829//cytosol;GO:0005852//eukaryotic translation initiation factor 3 complex;GO:0005886//plasma membrane;GO:0010494//cytoplasmic stress granule;GO:0016020//membrane;GO:0022627//cytosolic small ribosomal subunit;GO:0030027//lamellipodium;GO:0031252//cell leading edge;GO:0042995//cell projection;GO:004318…	GO:0000166//nucleotide binding;GO:0003676//nucleic acid binding;GO:0003677//DNA binding;GO:0003678//DNA helicase activity;GO:0003723//RNA binding;GO:0003724//RNA helicase activity;GO:0003729//mRNA binding;GO:0003924//GTPase activity;GO:0004386//helicase activity;GO:0005515//protein binding;GO:0005524//ATP binding;GO:0008134//transcription factor binding;GO:0008143//poly(A) binding;GO:0008190//euk…	ko05203(Viral carcinogenesis);ko05161(Hepatitis B);ko04622(RIG-I-like receptor signaling pathway)
ENSMUSG00000000791	822	10.6608	720	11.1264	770	11.0273	640	9.3411	769	9.80169	692	10.3718	794	10.0555	1255	13.8235	977	14.0325	8	71261093	71274068	+	4105	Il12rb1	GO:0002230;GO:0002827;GO:0004896;GO:0005143;GO:0005515;GO:0005886;GO:0009897;GO:0016020;GO:0016021;GO:0016517;GO:0018108;GO:0019221;GO:0019955;GO:0032729;GO:0032819;GO:0035722;GO:0038155;GO:0042019;GO:0042020;GO:0042022;GO:0042102;GO:0042104;GO:0043235;GO:0046427;GO:0051142;GO:0071346;GO:0072536	K05063	-	S;T	2S2KP;35J31;39UFP;3BKXZ;3D32G;3J90X;485Y8;49861;4Q303	interleukin 12 receptor, beta 1 [Source:MGI Symbol;Acc:MGI:104579]	16161	Q60837	GO:0002230//positive regulation of defense response to virus by host;GO:0002827//positive regulation of T-helper 1 type immune response;GO:0018108//peptidyl-tyrosine phosphorylation;GO:0019221//cytokine-mediated signaling pathway;GO:0032729//positive regulation of interferon-gamma production;GO:0032819//positive regulation of natural killer cell proliferation;GO:0035722//interleukin-12-mediated s…	GO:0005886//plasma membrane;GO:0009897//external side of plasma membrane;GO:0016020//membrane;GO:0016021//integral component of membrane;GO:0042022//interleukin-12 receptor complex;GO:0043235//receptor complex;GO:0072536//interleukin-23 receptor complex;	GO:0004896//cytokine receptor activity;GO:0005143//interleukin-12 receptor binding;GO:0005515//protein binding;GO:0016517//interleukin-12 receptor activity;GO:0019955//cytokine binding;GO:0042019//interleukin-23 binding;GO:0042020//interleukin-23 receptor activity;	ko05321(Inflammatory bowel disease);ko05200(Pathways in cancer);ko04659(Th17 cell differentiation);ko04658(Th1 and Th2 cell differentiation);ko04630(JAK-STAT signaling pathway);ko04060(Cytokine-cytokine receptor interaction)
ENSMUSG00000000792	1	0.0181828	0	0	0	0	0	0	2	0.0357394	0	0	1	0.0177553	0	0	0	0	8	71335533	71345401	-	2928	Slc5a5	GO:0005634;GO:0005737;GO:0005886;GO:0006590;GO:0008507;GO:0015111;GO:0015373;GO:0015705;GO:0016020;GO:0016021;GO:0022857;GO:0035725;GO:0042803;GO:0055085;GO:0071320;GO:0071371;GO:1904200;GO:1904322;GO:1904401	K14385	-	P;E	KOG2349;35M66;39T1Y;3BDSS;3CRE9;3J4B6;489NS;48ZWR;4PZ6W	solute carrier family 5 (sodium iodide symporter), member 5 [Source:MGI Symbol;Acc:MGI:2149330]	114479	G3X8P5	GO:0006590//thyroid hormone generation;GO:0015705//iodide transport;GO:0035725//sodium ion transmembrane transport;GO:0055085//transmembrane transport;GO:0071320//cellular response to cAMP;GO:0071371//cellular response to gonadotropin stimulus;GO:1904200//iodide transmembrane transport;GO:1904322//cellular response to forskolin;GO:1904401//cellular response to Thyroid stimulating hormone;	GO:0005634//nucleus;GO:0005737//cytoplasm;GO:0005886//plasma membrane;GO:0016020//membrane;GO:0016021//integral component of membrane;	GO:0008507//sodium:iodide symporter activity;GO:0015111//iodide transmembrane transporter activity;GO:0015373//anion:sodium symporter activity;GO:0022857//transmembrane transporter activity;GO:0042803//protein homodimerization activity;	ko04918(Thyroid hormone synthesis)
ENSMUSG00000000794	0	0	2	0.0121397	2	0.0112503	1	0.00573288	2	0.0100129	1	0.0058871	2	0.00994879	1	0.00432642	0	0	3	89427471	89582439	+	10451	Kcnn3	GO:0005242;GO:0005516;GO:0005737;GO:0005886;GO:0006811;GO:0006813;GO:0015269;GO:0016020;GO:0016021;GO:0016286;GO:0030175;GO:0031594;GO:0043005;GO:0043025;GO:0044297;GO:0044877;GO:0071805	K04944	-	P;G	KOG3684;35F5R;38ETT;3B95G;3CRM2;3JCYN;486BY;48X6Z;4Q4FG	potassium intermediate/small conductance calcium- activated channel, subfamily N, member 3 [Source:MGI Symbol;Acc:MGI:2153183]	140493	P58391	GO:0006811//ion transport;GO:0006813//potassium ion transport;GO:0071805//potassium ion transmembrane transport;	GO:0005737//cytoplasm;GO:0005886//plasma membrane;GO:0016020//membrane;GO:0016021//integral component of membrane;GO:0030175//filopodium;GO:0031594//neuromuscular junction;GO:0043005//neuron projection;GO:0043025//neuronal cell body;GO:0044297//cell body;	GO:0005242//inward rectifier potassium channel activity;GO:0005516//calmodulin binding;GO:0015269//calcium-activated potassium channel activity;GO:0016286//small conductance calcium-activated potassium channel activity;GO:0044877//protein-containing complex binding;	ko04929(GnRH secretion);ko04911(Insulin secretion)
ENSMUSG00000000804	1061	7.35506	945	7.8056	1053	8.06044	1014	7.91057	1080	7.35784	951	7.61866	1182	8.00119	1101	6.48205	516	3.96133	11	84875268	85030987	-	7680	Usp32	GO:0004843;GO:0005509;GO:0005634;GO:0005737;GO:0005794;GO:0005829;GO:0006508;GO:0006511;GO:0008233;GO:0008234;GO:0016579;GO:0016787;GO:0046872	K11837	EC:3.4.19.12	Z;O;T;D	KOG0044;KOG1870;35IP2;38FGF;3BCZZ;3CU7C;3J2FV;481K3;48ZXS;4PWPX	ubiquitin specific peptidase 32 [Source:MGI Symbol;Acc:MGI:2144475]	237898	F8VPZ3;Q6PD17	GO:0006508//proteolysis;GO:0006511//ubiquitin-dependent protein catabolic process;GO:0016579//protein deubiquitination;	GO:0005634//nucleus;GO:0005737//cytoplasm;GO:0005794//Golgi apparatus;GO:0005829//cytosol;	GO:0004843//thiol-dependent deubiquitinase;GO:0005509//calcium ion binding;GO:0008233//peptidase activity;GO:0008234//cysteine-type peptidase activity;GO:0016787//hydrolase activity;GO:0046872//metal ion binding;	-
ENSMUSG00000000805	17	0.46036	11	0.354932	14	0.418636	18	0.548555	13	0.345977	10	0.312951	22	0.581751	3	0.068996	2	0.059979	11	84848612	84856870	+	1966	Car4	GO:0004089;GO:0005515;GO:0005791;GO:0005793;GO:0005794;GO:0005802;GO:0005886;GO:0006730;GO:0006885;GO:0008270;GO:0009986;GO:0015670;GO:0015701;GO:0016020;GO:0016324;GO:0016529;GO:0016829;GO:0016836;GO:0030658;GO:0030667;GO:0031225;GO:0031362;GO:0031526;GO:0042383;GO:0046658;GO:0046872;GO:0048471;GO:0070062	K18246	EC:4.2.1.1	P	KOG0382;35C6F;39XTU;3BMQY;3D16D;3JB7X;48385;49916;4Q344	carbonic anhydrase 4 [Source:MGI Symbol;Acc:MGI:1096574]	12351	Q64444	GO:0006730//one-carbon metabolic process;GO:0006885//regulation of pH;GO:0015670//carbon dioxide transport;GO:0015701//bicarbonate transport;	GO:0005791//rough endoplasmic reticulum;GO:0005793//endoplasmic reticulum-Golgi intermediate compartment;GO:0005794//Golgi apparatus;GO:0005802//trans-Golgi network;GO:0005886//plasma membrane;GO:0009986//cell surface;GO:0016020//membrane;GO:0016324//apical plasma membrane;GO:0016529//sarcoplasmic reticulum;GO:0030658//transport vesicle membrane;GO:0030667//secretory granule membrane;GO:0031225//…	GO:0004089//carbonate dehydratase activity;GO:0005515//protein binding;GO:0008270//zinc ion binding;GO:0016829//lyase activity;GO:0016836//hydro-lyase activity;GO:0046872//metal ion binding;	ko04964(Proximal tubule bicarbonate reclamation);ko00910(Nitrogen metabolism)
ENSMUSG00000000811	184	3.45417	160	3.5789	161	3.33742	182	3.845	206	3.80057	190	4.12199	194	3.55626	252	4.01773	187	3.88766	6	89620970	89652511	+	2836	Txnrd3	GO:0000166;GO:0004791;GO:0005654;GO:0005829;GO:0016491;GO:0016668;GO:0045454;GO:0050660;GO:0097573;GO:0098869	K22182	EC:1.8.1.9	O;C	KOG1752;KOG4716;35MJR;38BHT;3BBN5;3CS3G;3J3QD;47YUD;493QT;4Q752	thioredoxin reductase 3 [Source:MGI Symbol;Acc:MGI:2386711]	232223	Q99MD6	GO:0045454//cell redox homeostasis;GO:0098869//cellular oxidant detoxification;	GO:0005654//nucleoplasm;GO:0005829//cytosol;	GO:0000166//nucleotide binding;GO:0004791//thioredoxin-disulfide reductase activity;GO:0016491//oxidoreductase activity;GO:0016668//oxidoreductase activity, acting on a sulfur group of donors, NAD(P) as acceptor;GO:0050660//flavin adenine dinucleotide binding;GO:0097573//glutathione oxidoreductase activity;	ko05225(Hepatocellular carcinoma);ko05200(Pathways in cancer);ko00450(Selenocompound metabolism)
ENSMUSG00000000817	182	5.00235	152	4.97794	138	4.18833	138	4.26855	143	3.86273	121	3.8434	174	4.67001	193	4.5052	139	4.23095	1	161608258	161616064	-	1937	Fasl	GO:0000122;GO:0005123;GO:0005125;GO:0005164;GO:0005515;GO:0005576;GO:0005615;GO:0005634;GO:0005764;GO:0005886;GO:0005901;GO:0006915;GO:0006919;GO:0006925;GO:0006955;GO:0008284;GO:0008625;GO:0009897;GO:0009986;GO:0016020;GO:0016021;GO:0016525;GO:0030644;GO:0031410;GO:0032496;GO:0043065;GO:0043123;GO:0043202;GO:0043525;GO:0045121;GO:0045742;GO:0046666;GO:0048388;GO:0048471;GO:0060205;GO:0070062;GO:…	K04389	-	S;T	2RXC1;35DDA;3960Y;3BJUC;3D0VC;3J3KF;486Q0;491Z4;4PXKP	Fas ligand (TNF superfamily, member 6) [Source:MGI Symbol;Acc:MGI:99255]	14103	P41047;Q544E9	GO:0000122//negative regulation of transcription by RNA polymerase II;GO:0006915//apoptotic process;GO:0006919//activation of cysteine-type endopeptidase activity involved in apoptotic process;GO:0006925//inflammatory cell apoptotic process;GO:0006955//immune response;GO:0008284//positive regulation of cell population proliferation;GO:0008625//extrinsic apoptotic signaling pathway via death domai…	GO:0005576//extracellular region;GO:0005615//extracellular space;GO:0005634//nucleus;GO:0005764//lysosome;GO:0005886//plasma membrane;GO:0005901//caveola;GO:0009897//external side of plasma membrane;GO:0009986//cell surface;GO:0016020//membrane;GO:0016021//integral component of membrane;GO:0031410//cytoplasmic vesicle;GO:0043202//lysosomal lumen;GO:0045121//membrane raft;GO:0048471//perinuclear r…	GO:0005123//death receptor binding;GO:0005125//cytokine activity;GO:0005164//tumor necrosis factor receptor binding;GO:0005515//protein binding;	ko05417(Lipid and atherosclerosis);ko05332(Graft-versus-host disease);ko05330(Allograft rejection);ko05320(Autoimmune thyroid disease);ko05205(Proteoglycans in cancer);ko05200(Pathways in cancer);ko05170(Human immunodeficiency virus 1 infection);ko05168(Herpes simplex virus 1 infection);ko05165(Human papillomavirus infection);ko05164(Influenza A);ko05163(Human cytomegalovirus infection);ko05162(M…
ENSMUSG00000000823	492	3.84636	399	3.71674	440	3.79837	400	3.5192	368	2.82741	332	2.99951	429	3.27498	658	4.36883	438	3.7921	2	181223896	181234596	-	6810	Zfp512b	GO:0000122;GO:0000977;GO:0001227;GO:0005654;GO:1902894	-	-	S	35EIC;38BZY;3BHSB;3CZWA;3J80B;488WD;492C7;4Q24H	zinc finger protein 512B [Source:MGI Symbol;Acc:MGI:2685478]	269401	B7ZCR6;Q6ZPW1	GO:0000122//negative regulation of transcription by RNA polymerase II;GO:1902894//negative regulation of pri-miRNA transcription by RNA polymerase II;	GO:0005654//nucleoplasm;	GO:0000977//RNA polymerase II transcription regulatory region sequence-specific DNA binding;GO:0001227//DNA-binding transcription repressor activity, RNA polymerase II-specific;	-
ENSMUSG00000000826	7050	53.982	5876	53.61	6358	53.7576	6302	54.3047	6765	50.9077	6243	55.2434	6475	48.4134	7945	51.6664	6427	54.499	2	181162278	181196926	+	6953	Dnajc5	GO:0005515;GO:0005737;GO:0005794;GO:0005829;GO:0005886;GO:0008021;GO:0016020;GO:0031225;GO:0031410;GO:0031594;GO:0042470;GO:0042584;GO:0043008;GO:0043231;GO:0043524;GO:0051402;GO:0060203;GO:0061077;GO:0098693;GO:0098793;GO:0098993	K09525	-	O	KOG0716;35CJ0;38GDY;3BHBK;3CTGR;3JDMB;48245;48ZR6;4Q2XG	DnaJ heat shock protein family (Hsp40) member C5 [Source:MGI Symbol;Acc:MGI:892995]	13002	P60904	GO:0043524//negative regulation of neuron apoptotic process;GO:0051402//neuron apoptotic process;GO:0061077//chaperone-mediated protein folding;GO:0098693//regulation of synaptic vesicle cycle;	GO:0005737//cytoplasm;GO:0005794//Golgi apparatus;GO:0005829//cytosol;GO:0005886//plasma membrane;GO:0008021//synaptic vesicle;GO:0016020//membrane;GO:0031225//anchored component of membrane;GO:0031410//cytoplasmic vesicle;GO:0031594//neuromuscular junction;GO:0042470//melanosome;GO:0042584//chromaffin granule membrane;GO:0043231//intracellular membrane-bounded organelle;GO:0060203//clathrin-scul…	GO:0005515//protein binding;GO:0043008//ATP-dependent protein binding;	ko04141(Protein processing in endoplasmic reticulum)
ENSMUSG00000000827	1114	11.9046	938	11.9436	1030	12.1542	1028	12.3629	1288	13.527	1019	12.5843	1086	11.3325	1412	12.815	1066	12.6155	2	181138935	181159759	+	4982	Tpd52l2	GO:0003674;GO:0005737;GO:0005975;GO:0008150;GO:0042803;GO:0048471;GO:0110165	-	-	S;T	KOG4010;35E9Q;38DH1;3BKWS;3CSS2;3J5J1;482U6;49720;4PT76	tumor protein D52-like 2 [Source:MGI Symbol;Acc:MGI:1913564]	66314	Q9CYZ2;Q3TUJ9	GO:0005975//carbohydrate metabolic process;GO:0008150//biological_process;	GO:0005737//cytoplasm;GO:0048471//perinuclear region of cytoplasm;GO:0110165//cellular anatomical entity;	GO:0003674//molecular_function;GO:0042803//protein homodimerization activity;	-
ENSMUSG00000000838	1221	7.25018	1060	7.49969	1139	7.46822	1408	9.40882	1335	7.79059	1204	8.26204	1756	10.1818	1410	7.11061	626	4.1165	X	67722147	67761569	+	8966	Fmr1	GO:0000381;GO:0000775;GO:0002092;GO:0002151;GO:0003676;GO:0003723;GO:0003729;GO:0003730;GO:0005634;GO:0005654;GO:0005694;GO:0005730;GO:0005737;GO:0005829;GO:0005844;GO:0005886;GO:0006281;GO:0006397;GO:0006417;GO:0007399;GO:0008266;GO:0008380;GO:0016020;GO:0017148;GO:0030371;GO:0030424;GO:0030425;GO:0030426;GO:0031369;GO:0032433;GO:0032797;GO:0033592;GO:0034046;GO:0035064;GO:0035197;GO:0035198;GO:…	K15516	-	S;T;K	2QPKJ;35F6Q;38C86;3BE97;3CVPX;3J7H1;47Z9H;48XA2;4Q20R	fragile X messenger ribonucleoprotein 1 [Source:MGI Symbol;Acc:MGI:95564]	14265	Q6AXB7;Q547R0;E9QAT0;Q8BPK8	GO:0000381//regulation of alternative mRNA splicing, via spliceosome;GO:0002092//positive regulation of receptor internalization;GO:0006281//DNA repair;GO:0006397//mRNA processing;GO:0006417//regulation of translation;GO:0007399//nervous system development;GO:0008380//RNA splicing;GO:0017148//negative regulation of translation;GO:0044830//modulation by host of viral RNA genome replication;GO:0045…	GO:0000775//chromosome, centromeric region;GO:0005634//nucleus;GO:0005654//nucleoplasm;GO:0005694//chromosome;GO:0005730//nucleolus;GO:0005737//cytoplasm;GO:0005829//cytosol;GO:0005844//polysome;GO:0005886//plasma membrane;GO:0016020//membrane;GO:0030424//axon;GO:0030425//dendrite;GO:0030426//growth cone;GO:0032433//filopodium tip;GO:0032797//SMN complex;GO:0036464//cytoplasmic ribonucleoprotein …	GO:0002151//G-quadruplex RNA binding;GO:0003676//nucleic acid binding;GO:0003723//RNA binding;GO:0003729//mRNA binding;GO:0003730//mRNA 3'-UTR binding;GO:0008266//poly(U) RNA binding;GO:0030371//translation repressor activity;GO:0031369//translation initiation factor binding;GO:0033592//RNA strand annealing activity;GO:0034046//poly(G) binding;GO:0035064//methylated histone binding;GO:0035197//si…	-
ENSMUSG00000000861	914	3.69341	831	4.00116	892	3.98021	1052	4.78406	1103	4.38039	1060	4.95011	1309	5.1652	1423	4.88361	946	4.23344	11	24028056	24124123	+	13175	Bcl11a	GO:0000122;GO:0000978;GO:0001067;GO:0001227;GO:0003700;GO:0003712;GO:0003714;GO:0005515;GO:0005634;GO:0005654;GO:0005737;GO:0006354;GO:0006357;GO:0010467;GO:0010628;GO:0010629;GO:0010976;GO:0010977;GO:0014069;GO:0016514;GO:0016604;GO:0016925;GO:0019901;GO:0030183;GO:0030217;GO:0042382;GO:0042803;GO:0046872;GO:0046982;GO:0048671;GO:0048672;GO:0050773;GO:0140297;GO:1903860;GO:1904800;GO:1905232;GO:…	K22045	-	S;K	35DZ7;38EJ6;3BE4M;3CVTV;3J9NF;47ZFG;49052;4Q859	B cell CLL/lymphoma 11A (zinc finger protein) [Source:MGI Symbol;Acc:MGI:106190]	14025	Q9QYE3	GO:0000122//negative regulation of transcription by RNA polymerase II;GO:0006354//DNA-templated transcription, elongation;GO:0006357//regulation of transcription by RNA polymerase II;GO:0010467//gene expression;GO:0010628//positive regulation of gene expression;GO:0010629//negative regulation of gene expression;GO:0010976//positive regulation of neuron projection development;GO:0010977//negative …	GO:0005634//nucleus;GO:0005654//nucleoplasm;GO:0005737//cytoplasm;GO:0014069//postsynaptic density;GO:0016514//SWI/SNF complex;GO:0016604//nuclear body;GO:0042382//paraspeckles;	GO:0000978//RNA polymerase II cis-regulatory region sequence-specific DNA binding;GO:0001067//transcription regulatory region nucleic acid binding;GO:0001227//DNA-binding transcription repressor activity, RNA polymerase II-specific;GO:0003700//DNA-binding transcription factor activity;GO:0003712//transcription coregulator activity;GO:0003714//transcription corepressor activity;GO:0005515//protein…	-
ENSMUSG00000000869	102	4.42576	65	3.36051	78	3.73716	80	3.9064	92	3.92312	72	3.61034	94	3.98273	81	2.98488	66	3.17141	11	53493809	53509496	-	1227	Il4	GO:0000122;GO:0001774;GO:0001934;GO:0002227;GO:0002230;GO:0002296;GO:0002639;GO:0002674;GO:0002677;GO:0005125;GO:0005126;GO:0005136;GO:0005576;GO:0005615;GO:0006366;GO:0006914;GO:0006955;GO:0007165;GO:0007260;GO:0008083;GO:0008203;GO:0008284;GO:0009897;GO:0010155;GO:0010628;GO:0010633;GO:0016239;GO:0018108;GO:0030335;GO:0030890;GO:0031296;GO:0032720;GO:0032722;GO:0032733;GO:0032736;GO:0042098;GO:…	K05430	-	T	KOG3886;35R4U;3A4SQ;3BRMS;3D8UD;3JIB3;48GXJ;49DDV;4Q6CR	interleukin 4 [Source:MGI Symbol;Acc:MGI:96556]	16189	P07750	GO:0000122//negative regulation of transcription by RNA polymerase II;GO:0001774//microglial cell activation;GO:0001934//positive regulation of protein phosphorylation;GO:0002227//innate immune response in mucosa;GO:0002230//positive regulation of defense response to virus by host;GO:0002296//T-helper 1 cell lineage commitment;GO:0002639//positive regulation of immunoglobulin production;GO:000267…	GO:0005576//extracellular region;GO:0005615//extracellular space;GO:0009897//external side of plasma membrane;	GO:0005125//cytokine activity;GO:0005126//cytokine receptor binding;GO:0005136//interleukin-4 receptor binding;GO:0008083//growth factor activity;	ko05330(Allograft rejection);ko05321(Inflammatory bowel disease);ko05320(Autoimmune thyroid disease);ko05310(Asthma);ko05200(Pathways in cancer);ko05140(Leishmaniasis);ko04672(Intestinal immune network for IgA production);ko04664(Fc epsilon RI signaling pathway);ko04660(T cell receptor signaling pathway);ko04659(Th17 cell differentiation);ko04658(Th1 and Th2 cell differentiation);ko04657(IL-17 si…
ENSMUSG00000000876	306	5.23161	230	4.68538	319	6.02232	243	4.6754	298	5.00709	211	4.16892	283	4.72461	372	5.40145	327	6.1913	2	154427678	154445628	-	3114	Pxmp4	GO:0003674;GO:0005777;GO:0005778;GO:0008150;GO:0016020;GO:0016021	K13350	-	S;U	2RXMH;35I43;38F6S;3BGMX;3CSHK;3JE2X;485Z8;491BK;4PZCS	peroxisomal membrane protein 4 [Source:MGI Symbol;Acc:MGI:1891701]	59038	Q9JJW0	GO:0008150//biological_process;	GO:0005777//peroxisome;GO:0005778//peroxisomal membrane;GO:0016020//membrane;GO:0016021//integral component of membrane;	GO:0003674//molecular_function;	ko04146(Peroxisome)
ENSMUSG00000000881	227	2.06799	197	2.13841	234	2.35395	200	2.05046	207	1.85331	203	2.1372	228	2.02826	300	2.32112	200	2.01777	X	99811328	99862016	+	5844	Dlg3	GO:0001736;GO:0005515;GO:0005737;GO:0005886;GO:0005911;GO:0005923;GO:0008022;GO:0014069;GO:0016323;GO:0019900;GO:0019902;GO:0019903;GO:0019904;GO:0030054;GO:0030165;GO:0030426;GO:0031625;GO:0032281;GO:0035255;GO:0043025;GO:0043113;GO:0043198;GO:0045197;GO:0045202;GO:0061098;GO:0097120;GO:0098609;GO:0098919;GO:0098978;GO:0099072;GO:0099092;GO:0099562;GO:0110165	K21098	-	F;T	KOG0708;35KA1;38EMW;3BE6T;3CR79;3J2K1;480BA;4908A;4PWBK	discs large MAGUK scaffold protein 3 [Source:MGI Symbol;Acc:MGI:1888986]	53310	P70175	GO:0001736//establishment of planar polarity;GO:0043113//receptor clustering;GO:0045197//establishment or maintenance of epithelial cell apical/basal polarity;GO:0061098//positive regulation of protein tyrosine kinase activity;GO:0097120//receptor localization to synapse;GO:0098609//cell-cell adhesion;GO:0099072//regulation of postsynaptic membrane neurotransmitter receptor levels;GO:0099562//mai…	GO:0005737//cytoplasm;GO:0005886//plasma membrane;GO:0005911//cell-cell junction;GO:0005923//bicellular tight junction;GO:0014069//postsynaptic density;GO:0016323//basolateral plasma membrane;GO:0030054//cell junction;GO:0030426//growth cone;GO:0032281//AMPA glutamate receptor complex;GO:0043025//neuronal cell body;GO:0043198//dendritic shaft;GO:0045202//synapse;GO:0098978//glutamatergic synapse;…	GO:0005515//protein binding;GO:0008022//protein C-terminus binding;GO:0019900//kinase binding;GO:0019902//phosphatase binding;GO:0019903//protein phosphatase binding;GO:0019904//protein domain specific binding;GO:0030165//PDZ domain binding;GO:0031625//ubiquitin protein ligase binding;GO:0035255//ionotropic glutamate receptor binding;GO:0098919//structural constituent of postsynaptic density;	ko05165(Human papillomavirus infection);ko04530(Tight junction);ko04390(Hippo signaling pathway)
ENSMUSG00000000884	100	1.26189	63	0.947255	67	0.933592	69	0.979875	105	1.30217	73	1.06457	80	0.985777	115	1.23247	91	1.2717	16	18317463	18385429	+	4219	Gnb1l	GO:0003674;GO:0005515;GO:0005737;GO:0035176	K24732	-	S;L	KOG0322;35A9Z;399NZ;3BA3B;3D46N;3J6EH;487KD;493ZD;4PTXR	guanine nucleotide binding protein (G protein), beta polypeptide 1-like [Source:MGI Symbol;Acc:MGI:1338057]	13972	Q9EQ15	GO:0035176//social behavior;	GO:0005737//cytoplasm;	GO:0003674//molecular_function;GO:0005515//protein binding;	-
ENSMUSG00000000889	0	0	0	0	0	0	0	0	1	0.0194363	0	0	0	0	0	0	0	0	2	27055245	27073212	+	2692	Dbh	GO:0001974;GO:0001975;GO:0002443;GO:0003824;GO:0004497;GO:0004500;GO:0005507;GO:0005615;GO:0005737;GO:0005783;GO:0006589;GO:0007613;GO:0007626;GO:0008306;GO:0008542;GO:0016020;GO:0016021;GO:0016491;GO:0016715;GO:0030424;GO:0030425;GO:0030658;GO:0030667;GO:0031410;GO:0031418;GO:0034451;GO:0034466;GO:0034774;GO:0042309;GO:0042310;GO:0042420;GO:0042421;GO:0042423;GO:0042584;GO:0042593;GO:0042596;GO:…	K00503	EC:1.14.17.1	S;E	KOG3568;35J48;38HJ6;3B9GK;3D3MR;3J9I0;4856S;490QM;4Q4KF	dopamine beta hydroxylase [Source:MGI Symbol;Acc:MGI:94864]	13166	Q64237	GO:0001974//blood vessel remodeling;GO:0001975//response to amphetamine;GO:0002443//leukocyte mediated immunity;GO:0006589//octopamine biosynthetic process;GO:0007613//memory;GO:0007626//locomotory behavior;GO:0008306//associative learning;GO:0008542//visual learning;GO:0042309//homoiothermy;GO:0042310//vasoconstriction;GO:0042420//dopamine catabolic process;GO:0042421//norepinephrine biosyntheti…	GO:0005615//extracellular space;GO:0005737//cytoplasm;GO:0005783//endoplasmic reticulum;GO:0016020//membrane;GO:0016021//integral component of membrane;GO:0030424//axon;GO:0030425//dendrite;GO:0030658//transport vesicle membrane;GO:0030667//secretory granule membrane;GO:0031410//cytoplasmic vesicle;GO:0034451//centriolar satellite;GO:0034466//chromaffin granule lumen;GO:0034774//secretory granule…	GO:0003824//catalytic activity;GO:0004497//monooxygenase activity;GO:0004500//dopamine beta-monooxygenase activity;GO:0005507//copper ion binding;GO:0016491//oxidoreductase activity;GO:0016715//oxidoreductase activity, acting on paired donors, with incorporation or reduction of molecular oxygen, reduced ascorbate as one donor, and incorporation of one atom of oxygen;GO:0031418//L-ascorbic acid bi…	ko00350(Tyrosine metabolism)
ENSMUSG00000000901	131	2.51056	95	2.16934	124	2.62411	86	1.8548	118	2.22248	71	1.57248	103	1.92754	89	1.44859	82	1.74034	10	75759056	75772330	-	2778	Mmp11	GO:0004222;GO:0005576;GO:0006508;GO:0007275;GO:0008233;GO:0008237;GO:0008270;GO:0016787;GO:0030198;GO:0030199;GO:0030574;GO:0031012;GO:0045599;GO:0046872;GO:0071711	K07993	EC:3.4.24.-	O;M;W	KOG1565;35NGG;38E1T;3BE3Z;3CSQ2;3JFUZ;486HZ;48ZEJ;4Q0M6	matrix metallopeptidase 11 [Source:MGI Symbol;Acc:MGI:97008]	17385	Q02853;Q3UQT3	GO:0006508//proteolysis;GO:0007275//multicellular organism development;GO:0030198//extracellular matrix organization;GO:0030199//collagen fibril organization;GO:0030574//collagen catabolic process;GO:0045599//negative regulation of fat cell differentiation;GO:0071711//basement membrane organization;	GO:0005576//extracellular region;GO:0031012//extracellular matrix;	GO:0004222//metalloendopeptidase activity;GO:0008233//peptidase activity;GO:0008237//metallopeptidase activity;GO:0008270//zinc ion binding;GO:0016787//hydrolase activity;GO:0046872//metal ion binding;	-
ENSMUSG00000000902	1852	12.4337	1548	12.3832	1631	12.0913	1479	11.1744	1659	10.9461	1497	11.6147	1782	11.6824	2267	12.926	1882	13.9926	10	75732603	75757451	-	7930	Smarcb1	GO:0000228;GO:0000776;GO:0000785;GO:0001164;GO:0001188;GO:0001650;GO:0001741;GO:0001824;GO:0001835;GO:0002039;GO:0003677;GO:0003712;GO:0003713;GO:0005515;GO:0005634;GO:0005654;GO:0005730;GO:0006325;GO:0006337;GO:0006338;GO:0006354;GO:0006357;GO:0007049;GO:0007399;GO:0008285;GO:0016363;GO:0016514;GO:0016586;GO:0030071;GO:0030957;GO:0035060;GO:0039692;GO:0042802;GO:0043073;GO:0043231;GO:0043923;GO:…	K11648	-	K;B	KOG1649;35DT7;38GDK;3BH6C;3CVXQ;3J2P4;48254;4901Y;4PWTW	SWI/SNF related, matrix associated, actin dependent regulator of chromatin, subfamily b, member 1 [Source:MGI Symbol;Acc:MGI:1328366]	20587	Q9Z0H3;Q3UDA4;Q6ZWP4	GO:0001188//RNA polymerase I preinitiation complex assembly;GO:0001824//blastocyst development;GO:0001835//blastocyst hatching;GO:0006325//chromatin organization;GO:0006337//nucleosome disassembly;GO:0006338//chromatin remodeling;GO:0006354//DNA-templated transcription, elongation;GO:0006357//regulation of transcription by RNA polymerase II;GO:0007049//cell cycle;GO:0007399//nervous system develo…	GO:0000228//nuclear chromosome;GO:0000776//kinetochore;GO:0000785//chromatin;GO:0001650//fibrillar center;GO:0001741//XY body;GO:0005634//nucleus;GO:0005654//nucleoplasm;GO:0005730//nucleolus;GO:0016363//nuclear matrix;GO:0016514//SWI/SNF complex;GO:0016586//RSC-type complex;GO:0035060//brahma complex;GO:0043073//germ cell nucleus;GO:0043231//intracellular membrane-bounded organelle;GO:0044815//D…	GO:0001164//RNA polymerase I core promoter sequence-specific DNA binding;GO:0002039//p53 binding;GO:0003677//DNA binding;GO:0003712//transcription coregulator activity;GO:0003713//transcription coactivator activity;GO:0005515//protein binding;GO:0030957//Tat protein binding;GO:0042802//identical protein binding;	ko05225(Hepatocellular carcinoma);ko04714(Thermogenesis)
ENSMUSG00000000903	108	6.69365	76	5.6125	92	6.29632	54	3.76645	66	4.02012	73	5.22865	58	3.51021	87	4.57944	58	3.98096	10	75778891	75785491	+	859	Vpreb3	GO:0002638;GO:0003674;GO:0005615;GO:0005783;GO:0006955	K06553	-	S	2SQUV;35QER;3A3UG;3BRVR;3D7Z7;3JH7N;48ETZ;49BNM;4Q5SU	pre-B lymphocyte gene 3 [Source:MGI Symbol;Acc:MGI:98938]	22364	-	GO:0002638//negative regulation of immunoglobulin production;GO:0006955//immune response;	GO:0005615//extracellular space;GO:0005783//endoplasmic reticulum;	GO:0003674//molecular_function;	-
ENSMUSG00000000915	2103	15.1937	1694	14.5828	1885	15.0382	1482	12.0495	1665	11.8221	1569	13.1001	1712	12.078	2238	13.7321	1770	14.1618	5	124111691	124143621	+	7369	Hip1r	GO:0003779;GO:0005515;GO:0005543;GO:0005546;GO:0005547;GO:0005737;GO:0005739;GO:0005829;GO:0005856;GO:0005886;GO:0005905;GO:0005938;GO:0006897;GO:0006898;GO:0006915;GO:0006919;GO:0007015;GO:0012505;GO:0014069;GO:0016020;GO:0016324;GO:0017124;GO:0030100;GO:0030136;GO:0030276;GO:0030665;GO:0030837;GO:0031410;GO:0032051;GO:0032092;GO:0032587;GO:0032839;GO:0032956;GO:0034316;GO:0035091;GO:0035615;GO:…	K20040	-	Z;O	KOG0980;35F4X;38H1K;3BBY2;3CR9H;3J5G6;47Z4J;49505;4PS6U	huntingtin interacting protein 1 related [Source:MGI Symbol;Acc:MGI:1352504]	29816	Q9JKY5	GO:0006897//endocytosis;GO:0006898//receptor-mediated endocytosis;GO:0006915//apoptotic process;GO:0006919//activation of cysteine-type endopeptidase activity involved in apoptotic process;GO:0007015//actin filament organization;GO:0030100//regulation of endocytosis;GO:0030837//negative regulation of actin filament polymerization;GO:0032092//positive regulation of protein binding;GO:0032956//regu…	GO:0005737//cytoplasm;GO:0005739//mitochondrion;GO:0005829//cytosol;GO:0005856//cytoskeleton;GO:0005886//plasma membrane;GO:0005905//clathrin-coated pit;GO:0005938//cell cortex;GO:0012505//endomembrane system;GO:0014069//postsynaptic density;GO:0016020//membrane;GO:0016324//apical plasma membrane;GO:0030136//clathrin-coated vesicle;GO:0030665//clathrin-coated vesicle membrane;GO:0031410//cytoplas…	GO:0003779//actin binding;GO:0005515//protein binding;GO:0005543//phospholipid binding;GO:0005546//phosphatidylinositol-4,5-bisphosphate binding;GO:0005547//phosphatidylinositol-3,4,5-trisphosphate binding;GO:0017124//SH3 domain binding;GO:0030276//clathrin binding;GO:0032051//clathrin light chain binding;GO:0035091//phosphatidylinositol binding;GO:0035615//clathrin adaptor activity;GO:0042802//i…	-
ENSMUSG00000000916	243	2.99679	242	3.55606	248	3.37724	311	4.31628	327	3.96327	291	4.14735	356	4.28712	467	4.89126	319	4.35674	5	135398807	135405659	+	4317	Nsun5	GO:0001510;GO:0003723;GO:0005634;GO:0005654;GO:0005730;GO:0006364;GO:0008168;GO:0009383;GO:0014003;GO:0016740;GO:0021987;GO:0022038;GO:0031641;GO:0032259;GO:0045727;GO:0050890;GO:0070475	K15264	EC:2.1.1.311	J;D	KOG2360;35FYQ;38FAE;3B9UB;3CWXH;3JEYF;482J8;495VV;4PVQP	NOL1/NOP2/Sun domain family, member 5 [Source:MGI Symbol;Acc:MGI:2140844]	100609	Q8K4F6	GO:0001510//RNA methylation;GO:0006364//rRNA processing;GO:0014003//oligodendrocyte development;GO:0021987//cerebral cortex development;GO:0022038//corpus callosum development;GO:0031641//regulation of myelination;GO:0032259//methylation;GO:0045727//positive regulation of translation;GO:0050890//cognition;GO:0070475//rRNA base methylation;	GO:0005634//nucleus;GO:0005654//nucleoplasm;GO:0005730//nucleolus;	GO:0003723//RNA binding;GO:0008168//methyltransferase activity;GO:0009383//rRNA (cytosine-C5-)-methyltransferase activity;GO:0016740//transferase activity;	-
ENSMUSG00000000934	130	3.38772	105	3.26029	111	3.19408	131	3.84179	137	3.50865	144	4.33664	135	3.43529	171	3.78455	138	3.98257	15	75528884	75550649	-	2043	Top1mt	GO:0003677;GO:0003916;GO:0003917;GO:0005634;GO:0005654;GO:0005694;GO:0005739;GO:0006260;GO:0006265;GO:0016853;GO:0042645	K03163	EC:5.6.2.1	L	KOG0981;35NMM;38C2E;3BB5H;3CSWA;3JCGZ;486R7;492TA;4Q78G	DNA topoisomerase 1, mitochondrial [Source:MGI Symbol;Acc:MGI:1920210]	72960	Q8R4U6	GO:0006260//DNA replication;GO:0006265//DNA topological change;	GO:0005634//nucleus;GO:0005654//nucleoplasm;GO:0005694//chromosome;GO:0005739//mitochondrion;GO:0042645//mitochondrial nucleoid;	GO:0003677//DNA binding;GO:0003916//DNA topoisomerase activity;GO:0003917//DNA topoisomerase type I (single strand cut, ATP-independent) activity;GO:0016853//isomerase activity;	-
ENSMUSG00000000938	0	0	0	0	1	0.0179781	0	0	1	0.0160007	3	0.056446	0	0	1	0.0138273	1	0.0180304	6	52208177	52217834	-	3270	Hoxa10	GO:0000978;GO:0000981;GO:0001228;GO:0001501;GO:0003677;GO:0005634;GO:0005654;GO:0005667;GO:0005737;GO:0006355;GO:0006357;GO:0007283;GO:0007338;GO:0008584;GO:0009952;GO:0009954;GO:0010468;GO:0030326;GO:0042826;GO:0045944;GO:0060065;GO:1990837	K17443	-	K	KOG0487;35J8F;39VTN;3B9WS;3CVGN;3JCXY;482JR;4974M;4PSE4	homeobox A10 [Source:MGI Symbol;Acc:MGI:96171]	15395	P31310	GO:0001501//skeletal system development;GO:0006355//regulation of transcription, DNA-templated;GO:0006357//regulation of transcription by RNA polymerase II;GO:0007283//spermatogenesis;GO:0007338//single fertilization;GO:0008584//male gonad development;GO:0009952//anterior/posterior pattern specification;GO:0009954//proximal/distal pattern formation;GO:0010468//regulation of gene expression;GO:003…	GO:0005634//nucleus;GO:0005654//nucleoplasm;GO:0005667//transcription regulator complex;GO:0005737//cytoplasm;	GO:0000978//RNA polymerase II cis-regulatory region sequence-specific DNA binding;GO:0000981//DNA-binding transcription factor activity, RNA polymerase II-specific;GO:0001228//DNA-binding transcription activator activity, RNA polymerase II-specific;GO:0003677//DNA binding;GO:0042826//histone deacetylase binding;GO:1990837//sequence-specific double-stranded DNA binding;	ko05202(Transcriptional misregulation in cancer)
ENSMUSG00000000942	1	0.0333998	2	0.0795935	3	0.110643	0	0	2	0.0656492	1	0.0385986	4	0.130458	0	0	1	0.0369883	6	52166651	52168733	-	1594	Hoxa4	GO:0000981;GO:0001501;GO:0003677;GO:0003700;GO:0005634;GO:0006355;GO:0006357;GO:0009790;GO:0009952;GO:0016604;GO:1990837	K09304	-	K	KOG0489;359UN;39R5G;3BH33;3CRBF;3J2DG;480WW;4915S;4Q1WY	homeobox A4 [Source:MGI Symbol;Acc:MGI:96176]	15401	P06798;A0A0R4J193	GO:0001501//skeletal system development;GO:0006355//regulation of transcription, DNA-templated;GO:0006357//regulation of transcription by RNA polymerase II;GO:0009790//embryo development;GO:0009952//anterior/posterior pattern specification;	GO:0005634//nucleus;GO:0016604//nuclear body;	GO:0000981//DNA-binding transcription factor activity, RNA polymerase II-specific;GO:0003677//DNA binding;GO:0003700//DNA-binding transcription factor activity;GO:1990837//sequence-specific double-stranded DNA binding;	-
ENSMUSG00000000948	3	0.0306207	0	0	3	0.0338124	4	0.0459466	2	0.0200623	5	0.0589783	2	0.0199338	3	0.0260058	0	0	7	59623897	59654812	-	5216	Gm38393	GO:0005634;GO:0016607;GO:0051117	-	-	-	-	predicted gene, 38393 [Source:MGI Symbol;Acc:MGI:5613898]	-	-	-	GO:0005634//nucleus;GO:0016607//nuclear speck;	GO:0051117//ATPase binding;	-
ENSMUSG00000000957	820	7.32487	725	7.71663	809	7.97984	485	4.87558	544	4.77574	537	5.54355	574	5.00684	653	4.95397	555	5.49034	14	54669069	54682821	+	5960	Mmp14	GO:0001501;GO:0001503;GO:0001525;GO:0001541;GO:0001666;GO:0001935;GO:0001958;GO:0004175;GO:0004222;GO:0005178;GO:0005615;GO:0005634;GO:0005737;GO:0005829;GO:0005886;GO:0006508;GO:0006979;GO:0008233;GO:0008237;GO:0008270;GO:0008584;GO:0009612;GO:0009725;GO:0010831;GO:0010954;GO:0014070;GO:0016020;GO:0016021;GO:0016477;GO:0016787;GO:0030198;GO:0030307;GO:0030324;GO:0030335;GO:0030574;GO:0031012;GO:…	K07763	EC:3.4.24.80	O;T;M;W	KOG1565;359YX;38CRR;3B9IY;3CT1E;3JBP0;47ZW6;491AQ;4PZ9S	matrix metallopeptidase 14 (membrane-inserted) [Source:MGI Symbol;Acc:MGI:101900]	17387	P53690	GO:0001501//skeletal system development;GO:0001503//ossification;GO:0001525//angiogenesis;GO:0001541//ovarian follicle development;GO:0001666//response to hypoxia;GO:0001935//endothelial cell proliferation;GO:0001958//endochondral ossification;GO:0006508//proteolysis;GO:0006979//response to oxidative stress;GO:0008584//male gonad development;GO:0009612//response to mechanical stimulus;GO:0009725/…	GO:0005615//extracellular space;GO:0005634//nucleus;GO:0005737//cytoplasm;GO:0005829//cytosol;GO:0005886//plasma membrane;GO:0016020//membrane;GO:0016021//integral component of membrane;GO:0031012//extracellular matrix;GO:0031410//cytoplasmic vesicle;GO:0042470//melanosome;GO:0044354//macropinosome;GO:0045111//intermediate filament cytoskeleton;	GO:0004175//endopeptidase activity;GO:0004222//metalloendopeptidase activity;GO:0005178//integrin binding;GO:0008233//peptidase activity;GO:0008237//metallopeptidase activity;GO:0008270//zinc ion binding;GO:0016787//hydrolase activity;GO:0046872//metal ion binding;GO:0070006//metalloaminopeptidase activity;	ko04928(Parathyroid hormone synthesis, secretion and action);ko04912(GnRH signaling pathway);ko04668(TNF signaling pathway)
ENSMUSG00000000958	361	5.7977	257	4.91797	339	6.01185	283	5.11486	344	5.42954	253	4.69566	278	4.35973	315	4.29649	249	4.42862	14	54606899	54655237	-	3315	Slc7a7	GO:0000821;GO:0005886;GO:0006865;GO:0015174;GO:0015179;GO:0015807;GO:0016020;GO:0016021;GO:0016323;GO:0022857;GO:0055085;GO:1902475;GO:1990822	K13867	-	E	KOG1287;35ASK;38BBK;3B9U2;3CR7T;3JB33;4861K;48UY9;4Q463	solute carrier family 7 (cationic amino acid transporter, y+ system), member 7 [Source:MGI Symbol;Acc:MGI:1337120]	20540	Q9Z1K8	GO:0000821//regulation of arginine metabolic process;GO:0006865//amino acid transport;GO:0015807//L-amino acid transport;GO:0055085//transmembrane transport;GO:1902475//L-alpha-amino acid transmembrane transport;GO:1990822//basic amino acid transmembrane transport;	GO:0005886//plasma membrane;GO:0016020//membrane;GO:0016021//integral component of membrane;GO:0016323//basolateral plasma membrane;	GO:0015174//basic amino acid transmembrane transporter activity;GO:0015179//L-amino acid transmembrane transporter activity;GO:0022857//transmembrane transporter activity;	ko04974(Protein digestion and absorption)
ENSMUSG00000000959	1695	20.2469	1392	19.8122	1507	19.8775	1486	19.9759	1853	21.7531	1491	20.5823	1816	21.1822	2244	22.7649	1869	24.724	14	54598291	54607130	+	4457	Oxa1l	GO:0005739;GO:0005743;GO:0009060;GO:0016020;GO:0016021;GO:0031305;GO:0031966;GO:0032592;GO:0032780;GO:0032977;GO:0032979;GO:0032981;GO:0032991;GO:0033615;GO:0042803;GO:0051205;GO:0051262;GO:0051354;GO:0090150;GO:0097177	K03217	-	O;U	KOG1239;35F3H;38GVP;3BEN4;3CVEW;3J6H0;486KB;491U3;4PYFA	oxidase assembly 1-like [Source:MGI Symbol;Acc:MGI:1916339]	69089	Q8BGA9	GO:0009060//aerobic respiration;GO:0032780//negative regulation of ATP-dependent activity;GO:0032979//protein insertion into mitochondrial inner membrane from matrix;GO:0032981//mitochondrial respiratory chain complex I assembly;GO:0033615//mitochondrial proton-transporting ATP synthase complex assembly;GO:0051205//protein insertion into membrane;GO:0051262//protein tetramerization;GO:0051354//ne…	GO:0005739//mitochondrion;GO:0005743//mitochondrial inner membrane;GO:0016020//membrane;GO:0016021//integral component of membrane;GO:0031305//integral component of mitochondrial inner membrane;GO:0031966//mitochondrial membrane;GO:0032592//integral component of mitochondrial membrane;GO:0032991//protein-containing complex;	GO:0032977//membrane insertase activity;GO:0042803//protein homodimerization activity;GO:0097177//mitochondrial ribosome binding;	ko03060(Protein export)
ENSMUSG00000000976	993	8.23596	820	8.10368	959	8.783	932	8.69921	1072	8.73807	956	9.16326	1039	8.41485	1208	8.50914	805	7.39403	11	83644522	83674580	+	6419	Heatr6	GO:0003674;GO:0005575;GO:0008150	K24815	-	S	KOG4535;35CK3;38HYB;3BCDE;3CVRY;3JF56;484KY;48XT8;4Q0Q0	HEAT repeat containing 6 [Source:MGI Symbol;Acc:MGI:1919790]	217026	Q6P1G0	GO:0008150//biological_process;	GO:0005575//cellular_component;	GO:0003674//molecular_function;	-
ENSMUSG00000000982	2398	166.668	2045	169.356	2250	172.681	1570	122.801	2077	141.872	1539	123.615	1874	127.186	1656	97.7503	1341	103.217	11	83538670	83540181	-	766	Ccl3	GO:0000165;GO:0001649;GO:0001775;GO:0002548;GO:0004672;GO:0004698;GO:0005125;GO:0005515;GO:0005576;GO:0005615;GO:0005737;GO:0005829;GO:0006468;GO:0006816;GO:0006874;GO:0006887;GO:0006935;GO:0006954;GO:0006955;GO:0007010;GO:0007165;GO:0007186;GO:0007204;GO:0007267;GO:0008009;GO:0008360;GO:0009410;GO:0009636;GO:0010628;GO:0010629;GO:0010818;GO:0014808;GO:0016004;GO:0016301;GO:0019722;GO:0023052;GO:…	K05408	-	M;T	2SAF0;35QV7;3A4HT;3BS68;3D85W;3JHWM;48FWR;49CRR;4Q9PC	chemokine (C-C motif) ligand 3 [Source:MGI Symbol;Acc:MGI:98260]	20302	P10855;Q5QNW0	GO:0000165//MAPK cascade;GO:0001649//osteoblast differentiation;GO:0001775//cell activation;GO:0002548//monocyte chemotaxis;GO:0006468//protein phosphorylation;GO:0006816//calcium ion transport;GO:0006874//cellular calcium ion homeostasis;GO:0006887//exocytosis;GO:0006935//chemotaxis;GO:0006954//inflammatory response;GO:0006955//immune response;GO:0007010//cytoskeleton organization;GO:0007165//si…	GO:0005576//extracellular region;GO:0005615//extracellular space;GO:0005737//cytoplasm;GO:0005829//cytosol;	GO:0004672//protein kinase activity;GO:0004698//calcium-dependent protein kinase C activity;GO:0005125//cytokine activity;GO:0005515//protein binding;GO:0008009//chemokine activity;GO:0016004//phospholipase activator activity;GO:0016301//kinase activity;GO:0031726//CCR1 chemokine receptor binding;GO:0031730//CCR5 chemokine receptor binding;GO:0042056//chemoattractant activity;GO:0042802//identica…	ko05417(Lipid and atherosclerosis);ko05323(Rheumatoid arthritis);ko05163(Human cytomegalovirus infection);ko05142(Chagas disease);ko04620(Toll-like receptor signaling pathway);ko04062(Chemokine signaling pathway);ko04061(Viral protein interaction with cytokine and cytokine receptor);ko04060(Cytokine-cytokine receptor interaction)
ENSMUSG00000000983	7	0.305471	6	0.31198	2	0.0963745	6	0.294661	3	0.128662	4	0.201725	4	0.17045	3	0.111185	0	0	11	83599841	83602174	+	1220	Wfdc18	GO:0004867;GO:0005576;GO:0005615;GO:0010466;GO:0010951;GO:0019731;GO:0030414;GO:0043086;GO:0045087;GO:0052547	-	-	S;W	2RXHY;3ARMV;3C261;3DB9P	WAP four-disulfide core domain 18 [Source:MGI Symbol;Acc:MGI:107506]	14038	P62810	GO:0010466//negative regulation of peptidase activity;GO:0010951//negative regulation of endopeptidase activity;GO:0019731//antibacterial humoral response;GO:0043086//negative regulation of catalytic activity;GO:0045087//innate immune response;GO:0052547//regulation of peptidase activity;	GO:0005576//extracellular region;GO:0005615//extracellular space;	GO:0004867//serine-type endopeptidase inhibitor activity;GO:0030414//peptidase inhibitor activity;	-
ENSMUSG00000001014	0	0	0	0	0	0	0	0	0	0	0	0	0	0	0	0	0	0	9	20940669	20941891	+	1110	Icam4	GO:0005178;GO:0005576;GO:0005886;GO:0005887;GO:0007155;GO:0016020;GO:0016021;GO:0098609;GO:0110165	K06581	-	S	2TF7V;35FYZ;39XS9;3BMEY;3D2KN;3JDZ8;4888E;49842;4PSX7	intercellular adhesion molecule 4, Landsteiner- Wiener blood group [Source:MGI Symbol;Acc:MGI:1925619]	78369	Q9ERM2;Q14AB0	GO:0007155//cell adhesion;GO:0098609//cell-cell adhesion;	GO:0005576//extracellular region;GO:0005886//plasma membrane;GO:0005887//integral component of plasma membrane;GO:0016020//membrane;GO:0016021//integral component of membrane;GO:0110165//cellular anatomical entity;	GO:0005178//integrin binding;	-
ENSMUSG00000001016	1555	9.64884	1316	9.72981	1473	10.0927	1723	12.0318	1904	11.6109	1624	11.6455	1950	11.8153	2267	11.9468	1713	11.7713	3	90383433	90395686	+	8580	Ilf2	GO:0003677;GO:0003725;GO:0005634;GO:0005654;GO:0005730;GO:0005737;GO:0045893;GO:1990904	K13089	-	S;K	KOG3793;35HG1;38ECE;3BCJE;3CZAU;3J2CB;4858N;494I2;4PVAY	interleukin enhancer binding factor 2 [Source:MGI Symbol;Acc:MGI:1915031]	67781	Q9CXY6	GO:0045893//positive regulation of transcription, DNA-templated;	GO:0005634//nucleus;GO:0005654//nucleoplasm;GO:0005730//nucleolus;GO:0005737//cytoplasm;GO:1990904//ribonucleoprotein complex;	GO:0003677//DNA binding;GO:0003725//double-stranded RNA binding;	-
ENSMUSG00000001017	4453	65.1841	3669	63.9942	3911	63.2174	4123	67.9205	4586	65.9749	3890	65.8061	4708	67.2963	5421	67.3942	4575	74.1652	3	90406263	90416805	-	3637	Chtop	GO:0000346;GO:0001701;GO:0003723;GO:0003729;GO:0005515;GO:0005634;GO:0005654;GO:0005730;GO:0006406;GO:0008284;GO:0008327;GO:0016607;GO:0031062;GO:0032781;GO:0036464;GO:0051096	-	-	S;K	2QV0X;35J6G;38GHB;3BJH3;3D13Z;3JA8X;488SU;48UST;4PVUP	chromatin target of PRMT1 [Source:MGI Symbol;Acc:MGI:1913761]	66511	Q9CY57	GO:0001701//in utero embryonic development;GO:0006406//mRNA export from nucleus;GO:0008284//positive regulation of cell population proliferation;GO:0031062//positive regulation of histone methylation;GO:0032781//positive regulation of ATP-dependent activity;GO:0051096//positive regulation of helicase activity;	GO:0000346//transcription export complex;GO:0005634//nucleus;GO:0005654//nucleoplasm;GO:0005730//nucleolus;GO:0016607//nuclear speck;GO:0036464//cytoplasmic ribonucleoprotein granule;	GO:0003723//RNA binding;GO:0003729//mRNA binding;GO:0005515//protein binding;GO:0008327//methyl-CpG binding;	-
ENSMUSG00000001018	1104	25.6664	914	25.319	1021	26.2109	968	25.3263	1073	24.5161	899	24.1537	1034	23.4738	1145	22.6077	883	22.7341	3	90395333	90398340	-	2290	Snapin	GO:0000139;GO:0000149;GO:0001669;GO:0002177;GO:0005515;GO:0005737;GO:0005764;GO:0005765;GO:0005794;GO:0005829;GO:0006886;GO:0006887;GO:0007040;GO:0007042;GO:0007268;GO:0008021;GO:0008089;GO:0008090;GO:0008333;GO:0010977;GO:0016020;GO:0016079;GO:0016188;GO:0017156;GO:0030141;GO:0030672;GO:0031083;GO:0031175;GO:0031410;GO:0031503;GO:0031629;GO:0032418;GO:0032438;GO:0043393;GO:0045202;GO:0048471;GO:…	K20002	-	S;U	2S07W;35PTQ;3A11W;3BQI2;3D6EF;3JGDA;48E3I;49B3Q;4Q8DB	SNAP-associated protein [Source:MGI Symbol;Acc:MGI:1333745]	20615	Q9Z266	GO:0006886//intracellular protein transport;GO:0006887//exocytosis;GO:0007040//lysosome organization;GO:0007042//lysosomal lumen acidification;GO:0007268//chemical synaptic transmission;GO:0008089//anterograde axonal transport;GO:0008090//retrograde axonal transport;GO:0008333//endosome to lysosome transport;GO:0010977//negative regulation of neuron projection development;GO:0016079//synaptic ves…	GO:0000139//Golgi membrane;GO:0001669//acrosomal vesicle;GO:0002177//manchette;GO:0005737//cytoplasm;GO:0005764//lysosome;GO:0005765//lysosomal membrane;GO:0005794//Golgi apparatus;GO:0005829//cytosol;GO:0008021//synaptic vesicle;GO:0016020//membrane;GO:0030141//secretory granule;GO:0030672//synaptic vesicle membrane;GO:0031083//BLOC-1 complex;GO:0031410//cytoplasmic vesicle;GO:0045202//synapse;G…	GO:0000149//SNARE binding;GO:0005515//protein binding;	-
ENSMUSG00000001020	0	0	0	0	0	0	0	0	0	0	0	0	0	0	0	0	1	0.100958	3	90511078	90513352	+	584	S100a4	GO:0003779;GO:0005509;GO:0005515;GO:0005576;GO:0005634;GO:0005737;GO:0042802;GO:0043005;GO:0043123;GO:0046872;GO:0046914;GO:0048306;GO:0048471;GO:0050786	K23761	-	S;T	2S4AU;35QCW;3A4P5;3BRN5;3D8AS;3JH4M;48FGC;49C24;4Q5II	S100 calcium binding protein A4 [Source:MGI Symbol;Acc:MGI:1330282]	20198	P07091;Q545V2	GO:0043123//positive regulation of I-kappaB kinase/NF-kappaB signaling;	GO:0005576//extracellular region;GO:0005634//nucleus;GO:0005737//cytoplasm;GO:0043005//neuron projection;GO:0048471//perinuclear region of cytoplasm;	GO:0003779//actin binding;GO:0005509//calcium ion binding;GO:0005515//protein binding;GO:0042802//identical protein binding;GO:0046872//metal ion binding;GO:0046914//transition metal ion binding;GO:0048306//calcium-dependent protein binding;GO:0050786//RAGE receptor binding;	-
ENSMUSG00000001021	0	0	0	0	0	0	0	0	0	0	1	0.0230435	0	0	0	0	0	0	3	90491966	90510009	+	2670	S100a3	GO:0005509;GO:0005737;GO:0005794;GO:0005829;GO:0005886;GO:0008270;GO:0046872;GO:0046914;GO:0048306;GO:0062023	K23760	-	S	2SSQB;35QSY;3A6XX;3BUA4;3D87S;3JHIR;48F8M;49C28;4Q5Z7	S100 calcium binding protein A3 [Source:MGI Symbol;Acc:MGI:1338849]	20197	P62818;Q496W1	-	GO:0005737//cytoplasm;GO:0005794//Golgi apparatus;GO:0005829//cytosol;GO:0005886//plasma membrane;GO:0062023//collagen-containing extracellular matrix;	GO:0005509//calcium ion binding;GO:0008270//zinc ion binding;GO:0046872//metal ion binding;GO:0046914//transition metal ion binding;GO:0048306//calcium-dependent protein binding;	-
ENSMUSG00000001023	0	0	1	0.146843	1	0.136084	0	0	1	0.121117	0	0	0	0	0	0	0	0	3	90515830	90519087	+	432	S100a5	GO:0003674;GO:0005507;GO:0005509;GO:0005634;GO:0008150;GO:0008270;GO:0042803;GO:0043025;GO:0046872;GO:0046914;GO:0048306	K23762	-	S	2S40V;35QPR;3A48E;3BS5E;3D8J5;3JHGK;48FA8;49CC2;4Q621	S100 calcium binding protein A5 [Source:MGI Symbol;Acc:MGI:1338915]	20199	P63084;Q149U2	GO:0008150//biological_process;	GO:0005634//nucleus;GO:0043025//neuronal cell body;	GO:0003674//molecular_function;GO:0005507//copper ion binding;GO:0005509//calcium ion binding;GO:0008270//zinc ion binding;GO:0042803//protein homodimerization activity;GO:0046872//metal ion binding;GO:0046914//transition metal ion binding;GO:0048306//calcium-dependent protein binding;	-
ENSMUSG00000001025	227	8.84076	199	9.23465	219	9.41819	155	6.79351	166	6.35371	163	7.33633	184	6.99757	189	6.25143	150	6.46957	3	90520189	90531488	+	1367	S100a6	GO:0001726;GO:0005509;GO:0005515;GO:0005523;GO:0005634;GO:0005635;GO:0005737;GO:0005829;GO:0005886;GO:0008270;GO:0015075;GO:0016020;GO:0031234;GO:0034220;GO:0042803;GO:0044548;GO:0046872;GO:0048306;GO:0048471;GO:0062023	K23764	-	S	2S6IN;35QKK;3A5DE;3BS66;3D8EV;3JHM9;48FHJ;49C90;4Q5S7	S100 calcium binding protein A6 (calcyclin) [Source:MGI Symbol;Acc:MGI:1339467]	20200	P14069;Q545I9	GO:0034220//ion transmembrane transport;	GO:0001726//ruffle;GO:0005634//nucleus;GO:0005635//nuclear envelope;GO:0005737//cytoplasm;GO:0005829//cytosol;GO:0005886//plasma membrane;GO:0016020//membrane;GO:0031234//extrinsic component of cytoplasmic side of plasma membrane;GO:0048471//perinuclear region of cytoplasm;GO:0062023//collagen-containing extracellular matrix;	GO:0005509//calcium ion binding;GO:0005515//protein binding;GO:0005523//tropomyosin binding;GO:0008270//zinc ion binding;GO:0015075//ion transmembrane transporter activity;GO:0042803//protein homodimerization activity;GO:0044548//S100 protein binding;GO:0046872//metal ion binding;GO:0048306//calcium-dependent protein binding;	-
ENSMUSG00000001027	963	7.28155	878	7.91036	884	7.38091	839	7.13935	903	6.71029	798	6.97314	1085	8.01112	1439	9.24087	1108	9.27808	11	106209418	106244114	-	7041	Scn4a	GO:0001518;GO:0005216;GO:0005244;GO:0005248;GO:0005261;GO:0005272;GO:0005515;GO:0005886;GO:0005887;GO:0006811;GO:0006814;GO:0016020;GO:0016021;GO:0034765;GO:0035725;GO:0055085;GO:0100001	K04837	-	P;U	KOG2301;35NKW;38BYK;3B9I5;3CRAE;3J6N9;4829E;48XM5;4PXNY	sodium channel, voltage-gated, type IV, alpha [Source:MGI Symbol;Acc:MGI:98250]	110880	Q9ER60;G3X8T7	GO:0006811//ion transport;GO:0006814//sodium ion transport;GO:0034765//regulation of ion transmembrane transport;GO:0035725//sodium ion transmembrane transport;GO:0055085//transmembrane transport;GO:0100001//regulation of skeletal muscle contraction by action potential;	GO:0001518//voltage-gated sodium channel complex;GO:0005886//plasma membrane;GO:0005887//integral component of plasma membrane;GO:0016020//membrane;GO:0016021//integral component of membrane;	GO:0005216//ion channel activity;GO:0005244//voltage-gated ion channel activity;GO:0005248//voltage-gated sodium channel activity;GO:0005261//cation channel activity;GO:0005272//sodium channel activity;GO:0005515//protein binding;	-
ENSMUSG00000001029	629	17.588	467	15.5591	536	16.5497	512	16.1114	577	15.8561	471	15.22	595	16.2461	813	19.3068	614	19.0131	11	106268482	106278901	-	1904	Icam2	GO:0001931;GO:0005178;GO:0005515;GO:0005886;GO:0005887;GO:0005902;GO:0007155;GO:0016020;GO:0016021;GO:0032154;GO:0042995;GO:0071944;GO:0098609;GO:0110165	K06523	-	S;T	2RZRA;35GV7;39WSI;3BEQD;3D4VM;3JAUE;48ANX;492ID;4PS9V	intercellular adhesion molecule 2 [Source:MGI Symbol;Acc:MGI:96394]	15896	P35330	GO:0007155//cell adhesion;GO:0098609//cell-cell adhesion;	GO:0001931//uropod;GO:0005886//plasma membrane;GO:0005887//integral component of plasma membrane;GO:0005902//microvillus;GO:0016020//membrane;GO:0016021//integral component of membrane;GO:0032154//cleavage furrow;GO:0042995//cell projection;GO:0071944//cell periphery;GO:0110165//cellular anatomical entity;	GO:0005178//integrin binding;GO:0005515//protein binding;	ko04650(Natural killer cell mediated cytotoxicity);ko04514(Cell adhesion molecules)
ENSMUSG00000001034	477	5.7795	376	5.4283	396	5.29818	390	5.31784	418	4.97742	383	5.36288	408	4.82723	577	5.93748	481	6.45413	11	61379638	61385232	-	4394	Mapk7	GO:0000165;GO:0000166;GO:0004672;GO:0004674;GO:0004707;GO:0005515;GO:0005524;GO:0005634;GO:0005654;GO:0005737;GO:0005829;GO:0006468;GO:0007049;GO:0016301;GO:0016310;GO:0016605;GO:0016740;GO:0018105;GO:0030154;GO:0033173;GO:0034115;GO:0035556;GO:0036003;GO:0043066;GO:0043231;GO:0045765;GO:0045944;GO:0046777;GO:0051019;GO:0051247;GO:0060761;GO:0070301;GO:0070375;GO:0070885;GO:0071363;GO:0071499;GO:…	K04464	EC:2.7.11.24	H;T	KOG0660;35BDM;38BZX;3BG9C;3CTT6;3J7F4;480PS;48YEK;4PVAX	mitogen-activated protein kinase 7 [Source:MGI Symbol;Acc:MGI:1346347]	23939	Q9WVS8	GO:0000165//MAPK cascade;GO:0006468//protein phosphorylation;GO:0007049//cell cycle;GO:0016310//phosphorylation;GO:0018105//peptidyl-serine phosphorylation;GO:0030154//cell differentiation;GO:0033173//calcineurin-NFAT signaling cascade;GO:0034115//negative regulation of heterotypic cell-cell adhesion;GO:0035556//intracellular signal transduction;GO:0036003//positive regulation of transcription fr…	GO:0005634//nucleus;GO:0005654//nucleoplasm;GO:0005737//cytoplasm;GO:0005829//cytosol;GO:0016605//PML body;GO:0043231//intracellular membrane-bounded organelle;	GO:0000166//nucleotide binding;GO:0004672//protein kinase activity;GO:0004674//protein serine/threonine kinase activity;GO:0004707//MAP kinase activity;GO:0005515//protein binding;GO:0005524//ATP binding;GO:0016301//kinase activity;GO:0016740//transferase activity;GO:0051019//mitogen-activated protein kinase binding;GO:0106310//protein serine kinase activity;	ko05418(Fluid shear stress and atherosclerosis);ko05206(MicroRNAs in cancer);ko04921(Oxytocin signaling pathway);ko04912(GnRH signaling pathway);ko04722(Neurotrophin signaling pathway);ko04657(IL-17 signaling pathway);ko04540(Gap junction);ko04010(MAPK signaling pathway)
ENSMUSG00000001036	66	0.67211	48	0.582427	59	0.66345	72	0.825141	83	0.830674	87	1.02387	58	0.576754	65	0.562165	77	0.868376	11	61408075	61470513	-	5228	Epn2	GO:0001701;GO:0005543;GO:0005737;GO:0005768;GO:0005886;GO:0006897;GO:0007219;GO:0008289;GO:0030100;GO:0030125;GO:0030128;GO:0030276;GO:0030948;GO:0043231;GO:0045747;GO:0048568;GO:1903671	K12471	-	F;T	KOG2056;35IN3;39RFQ;3BBNU;3CU0Z;3J4GY;485GI;49267;4PXNF	epsin 2 [Source:MGI Symbol;Acc:MGI:1333766]	13855	Q8CHU3;Q5NCM7	GO:0001701//in utero embryonic development;GO:0006897//endocytosis;GO:0007219//Notch signaling pathway;GO:0030100//regulation of endocytosis;GO:0030948//negative regulation of vascular endothelial growth factor receptor signaling pathway;GO:0045747//positive regulation of Notch signaling pathway;GO:0048568//embryonic organ development;GO:1903671//negative regulation of sprouting angiogenesis;	GO:0005737//cytoplasm;GO:0005768//endosome;GO:0005886//plasma membrane;GO:0030125//clathrin vesicle coat;GO:0030128//clathrin coat of endocytic vesicle;GO:0043231//intracellular membrane-bounded organelle;	GO:0005543//phospholipid binding;GO:0008289//lipid binding;GO:0030276//clathrin binding;	ko04144(Endocytosis)
ENSMUSG00000001039	32	1.06946	27	1.07519	36	1.32855	21	0.789832	42	1.3795	32	1.23593	35	1.14222	49	1.39081	39	1.44345	11	61395970	61403757	+	1593	B9d1	GO:0001701;GO:0001944;GO:0005515;GO:0005737;GO:0005813;GO:0005856;GO:0005929;GO:0007224;GO:0008158;GO:0016020;GO:0030030;GO:0032880;GO:0035869;GO:0036038;GO:0036064;GO:0042733;GO:0042995;GO:0043010;GO:0060271;GO:0060563	K16744	-	S	KOG4027;35JWC;39EKP;3BAG0;3CUPN;3J84R;484I4;492YR;4Q0ZY	B9 protein domain 1 [Source:MGI Symbol;Acc:MGI:1351471]	27078	Q9R1S0	GO:0001701//in utero embryonic development;GO:0001944//vasculature development;GO:0007224//smoothened signaling pathway;GO:0030030//cell projection organization;GO:0032880//regulation of protein localization;GO:0042733//embryonic digit morphogenesis;GO:0043010//camera-type eye development;GO:0060271//cilium assembly;GO:0060563//neuroepithelial cell differentiation;	GO:0005737//cytoplasm;GO:0005813//centrosome;GO:0005856//cytoskeleton;GO:0005929//cilium;GO:0016020//membrane;GO:0035869//ciliary transition zone;GO:0036038//MKS complex;GO:0036064//ciliary basal body;GO:0042995//cell projection;	GO:0005515//protein binding;GO:0008158//hedgehog receptor activity;	-
ENSMUSG00000001052	2334	20.6413	1978	20.8433	2172	21.2107	2032	20.2236	2115	18.3824	1943	19.858	2338	20.1905	2665	20.0165	1900	18.6084	3	129776408	129855202	-	6020	Sec24b	GO:0000149;GO:0001843;GO:0002093;GO:0003151;GO:0005515;GO:0005789;GO:0005829;GO:0006886;GO:0006888;GO:0008270;GO:0012507;GO:0015031;GO:0016020;GO:0021747;GO:0030127;GO:0030134;GO:0031410;GO:0035909;GO:0060088;GO:0060425;GO:0060463;GO:0060982;GO:0061156;GO:0070971;GO:0072359;GO:0090110;GO:0090178;GO:1901301	K14007	-	U	KOG1985;35B1E;3AGJX;3BG52;3CS67;3JFDW;483S5;48VR8;4Q09N	Sec24 related gene family, member B (S. cerevisiae) [Source:MGI Symbol;Acc:MGI:2139764]	99683	-	GO:0001843//neural tube closure;GO:0002093//auditory receptor cell morphogenesis;GO:0003151//outflow tract morphogenesis;GO:0006886//intracellular protein transport;GO:0006888//endoplasmic reticulum to Golgi vesicle-mediated transport;GO:0015031//protein transport;GO:0021747//cochlear nucleus development;GO:0035909//aorta morphogenesis;GO:0060088//auditory receptor cell stereocilium organization;…	GO:0005789//endoplasmic reticulum membrane;GO:0005829//cytosol;GO:0012507//ER to Golgi transport vesicle membrane;GO:0016020//membrane;GO:0030127//COPII vesicle coat;GO:0030134//COPII-coated ER to Golgi transport vesicle;GO:0031410//cytoplasmic vesicle;GO:0070971//endoplasmic reticulum exit site;	GO:0000149//SNARE binding;GO:0005515//protein binding;GO:0008270//zinc ion binding;	ko04141(Protein processing in endoplasmic reticulum)
ENSMUSG00000001053	337	6.57685	272	6.325	242	5.2151	219	4.80984	285	5.46624	197	4.44305	281	5.35501	414	6.86187	348	7.52121	11	51533890	51541669	-	2728	N4bp3	GO:0005515;GO:0007399;GO:0008150;GO:0030424;GO:0030425;GO:0031410;GO:0042995	-	-	S	2QVNK;35IND;38BID;3BF6W;3CU9W;3J3GM;482ZZ;4950V;4PXG3	NEDD4 binding protein 3 [Source:MGI Symbol;Acc:MGI:2442218]	212706	Q8C7U1	GO:0007399//nervous system development;GO:0008150//biological_process;	GO:0030424//axon;GO:0030425//dendrite;GO:0031410//cytoplasmic vesicle;GO:0042995//cell projection;	GO:0005515//protein binding;	-
ENSMUSG00000001054	577	14.2152	493	14.472	502	13.6565	489	13.5577	587	14.2125	472	13.4384	603	14.5064	792	16.5713	615	16.7793	11	51514498	51526723	-	2161	Rmnd5b	GO:0004842;GO:0005515;GO:0005634;GO:0005737;GO:0005829;GO:0016567;GO:0016740;GO:0034657;GO:0043161;GO:0046872;GO:0061630	K23333	EC:2.3.2.27	O;J	KOG2817;35KYN;38CGT;3BGZ1;3CRCB;3J21A;482RZ;48WZ4;4PVY2	required for meiotic nuclear division 5 homolog B [Source:MGI Symbol;Acc:MGI:1913339]	66089	Q91YQ7	GO:0016567//protein ubiquitination;GO:0043161//proteasome-mediated ubiquitin-dependent protein catabolic process;	GO:0005634//nucleus;GO:0005737//cytoplasm;GO:0005829//cytosol;GO:0034657//GID complex;	GO:0004842//ubiquitin-protein transferase activity;GO:0005515//protein binding;GO:0016740//transferase activity;GO:0046872//metal ion binding;GO:0061630//ubiquitin protein ligase activity;	-
ENSMUSG00000001056	852	39.581	677	37.4749	688	35.2936	915	47.8374	1170	53.4182	951	51.057	1032	46.8159	1292	50.9758	1116	57.4159	11	51510562	51514541	+	1146	Nhp2	GO:0000454;GO:0000469;GO:0000470;GO:0003723;GO:0003730;GO:0005515;GO:0005634;GO:0005697;GO:0005730;GO:0005732;GO:0006364;GO:0007004;GO:0015030;GO:0031118;GO:0031120;GO:0031429;GO:0034511;GO:0034513;GO:0042254;GO:0070034;GO:0090661;GO:1990904	K11129	-	A;J	KOG3167;35IYP;3A0G7;3BPVH;3D6NR;3J9P6;48E6F;492ZW;4Q3CU	NHP2 ribonucleoprotein [Source:MGI Symbol;Acc:MGI:1098547]	52530	Q9CRB2	GO:0000454//snoRNA guided rRNA pseudouridine synthesis;GO:0000469//cleavage involved in rRNA processing;GO:0000470//maturation of LSU-rRNA;GO:0006364//rRNA processing;GO:0007004//telomere maintenance via telomerase;GO:0031118//rRNA pseudouridine synthesis;GO:0031120//snRNA pseudouridine synthesis;GO:0042254//ribosome biogenesis;	GO:0005634//nucleus;GO:0005697//telomerase holoenzyme complex;GO:0005730//nucleolus;GO:0005732//sno(s)RNA-containing ribonucleoprotein complex;GO:0015030//Cajal body;GO:0031429//box H/ACA snoRNP complex;GO:0090661//box H/ACA telomerase RNP complex;GO:1990904//ribonucleoprotein complex;	GO:0003723//RNA binding;GO:0003730//mRNA 3'-UTR binding;GO:0005515//protein binding;GO:0034511//U3 snoRNA binding;GO:0034513//box H/ACA snoRNA binding;GO:0070034//telomerase RNA binding;	ko03008(Ribosome biogenesis in eukaryotes)
ENSMUSG00000001062	360	3.71941	305	3.7547	347	3.95878	309	3.59277	305	3.0969	253	3.02079	327	3.29903	418	3.66777	333	3.8101	8	123969095	123981087	-	5153	Vps9d1	GO:0003674;GO:0005085;GO:0005829;GO:0008150;GO:0016192;GO:0030139;GO:0031267;GO:0042802;GO:0050790	-	-	M;G;U	KOG2319;35URK;39NPX;3CQ8C;3E6DK;3JQA9;48RVC;49N9C;4QAEH	VPS9 domain containing 1 [Source:MGI Symbol;Acc:MGI:1914143]	72325	Q8C190	GO:0008150//biological_process;GO:0016192//vesicle-mediated transport;GO:0050790//regulation of catalytic activity;	GO:0005829//cytosol;GO:0030139//endocytic vesicle;	GO:0003674//molecular_function;GO:0005085//guanyl-nucleotide exchange factor activity;GO:0031267//small GTPase binding;GO:0042802//identical protein binding;	-
ENSMUSG00000001065	179	1.7233	162	1.85834	179	1.90292	131	1.41931	173	1.63685	118	1.31285	179	1.68277	235	1.92145	213	2.27095	8	123980934	123996484	+	5530	Zfp276	GO:0000775;GO:0000776;GO:0003677;GO:0005634;GO:0005694;GO:0006357;GO:0008270;GO:0043035;GO:0046872;GO:1990837	-	-	S;K	35E86;396WC;3B9Z6;3CRRB;3J3Z3;48691;48W6R;4PXT6	zinc finger protein (C2H2 type) 276 [Source:MGI Symbol;Acc:MGI:1888495]	57247	Q8CE64	GO:0006357//regulation of transcription by RNA polymerase II;	GO:0000775//chromosome, centromeric region;GO:0000776//kinetochore;GO:0005634//nucleus;GO:0005694//chromosome;	GO:0003677//DNA binding;GO:0008270//zinc ion binding;GO:0043035//chromatin insulator sequence binding;GO:0046872//metal ion binding;GO:1990837//sequence-specific double-stranded DNA binding;	-
ENSMUSG00000001076	0	0	0	0	0	0	0	0	0	0	0	0	0	0	0	0	0	0	15	98981967	98985698	-	1474	C1ql4	GO:0005515;GO:0005576;GO:0005581;GO:0005615;GO:0042802;GO:0045599;GO:0048144;GO:0048147;GO:0070371;GO:0070373	K23284	-	S	2QSVI;35CX0;39RVC;3BI5E;3CT5W;3JBRC;47ZVA;48XM1;4PWPJ	complement component 1, q subcomponent-like 4 [Source:MGI Symbol;Acc:MGI:3579909]	239659	Q4ZJM9	GO:0045599//negative regulation of fat cell differentiation;GO:0048144//fibroblast proliferation;GO:0048147//negative regulation of fibroblast proliferation;GO:0070371//ERK1 and ERK2 cascade;GO:0070373//negative regulation of ERK1 and ERK2 cascade;	GO:0005576//extracellular region;GO:0005581//collagen trimer;GO:0005615//extracellular space;	GO:0005515//protein binding;GO:0042802//identical protein binding;	-
ENSMUSG00000001082	401	7.37697	363	7.9569	381	7.7396	298	6.16948	398	7.19569	303	6.44175	340	6.10771	480	7.49944	432	8.80112	5	34790986	34794556	-	2894	Mfsd10	GO:0005634;GO:0005637;GO:0006915;GO:0008514;GO:0016020;GO:0016021;GO:0022857;GO:0030659;GO:0031526;GO:0043252;GO:0055085	-	-	S;Q;I	KOG2615;35B8C;38H2F;3B9W5;3CR7M;3J675;481MZ;498BI;4PYDZ	major facilitator superfamily domain containing 10 [Source:MGI Symbol;Acc:MGI:1915544]	68294	Q9D2V8	GO:0006915//apoptotic process;GO:0043252//sodium-independent organic anion transport;GO:0055085//transmembrane transport;	GO:0005634//nucleus;GO:0005637//nuclear inner membrane;GO:0016020//membrane;GO:0016021//integral component of membrane;GO:0030659//cytoplasmic vesicle membrane;GO:0031526//brush border membrane;	GO:0008514//organic anion transmembrane transporter activity;GO:0022857//transmembrane transporter activity;	-
ENSMUSG00000001089	178	1.16822	121	0.946223	148	1.07257	184	1.359	147	0.948151	145	1.09976	178	1.14075	191	1.06461	143	1.03935	4	136197072	136282091	+	8112	Luzp1	GO:0003281;GO:0003674;GO:0005634;GO:0021503;GO:0060840	K25831	-	S	2QV81;35FR3;39D36;3BAW1;3CT62;3J2SK;48381;4915J;4PZSM	leucine zipper protein 1 [Source:MGI Symbol;Acc:MGI:107629]	269593	Q8R4U7	GO:0003281//ventricular septum development;GO:0021503//neural fold bending;GO:0060840//artery development;	GO:0005634//nucleus;	GO:0003674//molecular_function;	-
ENSMUSG00000001095	4	0.0882907	3	0.0789005	3	0.0731199	4	0.0993605	10	0.216926	3	0.076525	7	0.150876	0	0	0	0	11	78287913	78313043	-	2412	Slc13a2	GO:0006811;GO:0006814;GO:0015138;GO:0015139;GO:0015141;GO:0015293;GO:0015741;GO:0015742;GO:0016020;GO:0016021;GO:0016324;GO:0017153;GO:0022857;GO:0055085;GO:0071285;GO:0071422;GO:0098656	K14445	-	P	KOG1281;35I3J;38C60;3BBN0;3CTA5;3J9GN;4847R;4923D;4Q3XR	solute carrier family 13 (sodium-dependent dicarboxylate transporter), member 2 [Source:MGI Symbol;Acc:MGI:1276558]	20500	Q9ES88	GO:0006811//ion transport;GO:0006814//sodium ion transport;GO:0015741//fumarate transport;GO:0015742//alpha-ketoglutarate transport;GO:0055085//transmembrane transport;GO:0071285//cellular response to lithium ion;GO:0071422//succinate transmembrane transport;GO:0098656//anion transmembrane transport;	GO:0016020//membrane;GO:0016021//integral component of membrane;GO:0016324//apical plasma membrane;	GO:0015138//fumarate transmembrane transporter activity;GO:0015139//alpha-ketoglutarate transmembrane transporter activity;GO:0015141//succinate transmembrane transporter activity;GO:0015293//symporter activity;GO:0017153//sodium:dicarboxylate symporter activity;GO:0022857//transmembrane transporter activity;	-
ENSMUSG00000001098	551	7.2629	480	7.53882	534	7.77247	433	6.42311	473	6.12739	527	8.0278	563	7.24657	792	8.8662	717	10.4664	5	114501628	114518569	-	4039	Kctd10	GO:0001525;GO:0004842;GO:0005112;GO:0005515;GO:0005634;GO:0005654;GO:0005829;GO:0006511;GO:0007507;GO:0016567;GO:0031463;GO:0035024;GO:0036038;GO:0042802;GO:0043161;GO:0045746;GO:0051260	K15074	-	S;P	KOG2716;35JIJ;38GB9;3BCFW;3CWYQ;3J5CS;480YY;48Y82;4PX9N	potassium channel tetramerisation domain containing 10 [Source:MGI Symbol;Acc:MGI:2141207]	330171	Q922M3	GO:0001525//angiogenesis;GO:0006511//ubiquitin-dependent protein catabolic process;GO:0007507//heart development;GO:0016567//protein ubiquitination;GO:0035024//negative regulation of Rho protein signal transduction;GO:0043161//proteasome-mediated ubiquitin-dependent protein catabolic process;GO:0045746//negative regulation of Notch signaling pathway;GO:0051260//protein homooligomerization;	GO:0005634//nucleus;GO:0005654//nucleoplasm;GO:0005829//cytosol;GO:0031463//Cul3-RING ubiquitin ligase complex;GO:0036038//MKS complex;	GO:0004842//ubiquitin-protein transferase activity;GO:0005112//Notch binding;GO:0005515//protein binding;GO:0042802//identical protein binding;	-
ENSMUSG00000001100	613	8.62693	454	7.61299	521	8.09642	540	8.55241	606	8.38155	531	8.6361	666	9.15242	902	10.7809	712	11.0968	11	78403019	78413562	+	3783	Poldip2	GO:0003677;GO:0005634;GO:0005737;GO:0005739;GO:0005759;GO:0005886;GO:0005911;GO:0006281;GO:0006974;GO:0016242;GO:0030496;GO:0030674;GO:0042645;GO:0045931;GO:0051894;GO:0070584;GO:0070987;GO:0072686;GO:0090307;GO:1903490;GO:1904531;GO:1990874;GO:2001108	K17809	-	P	KOG4408;35H8U;38DQ6;3BDHN;3CT8G;3J4ZZ;482TJ;48XZW;4PWG4	polymerase (DNA-directed), delta interacting protein 2 [Source:MGI Symbol;Acc:MGI:1915061]	67811	Q91VA6	GO:0006281//DNA repair;GO:0006974//cellular response to DNA damage stimulus;GO:0016242//negative regulation of macroautophagy;GO:0045931//positive regulation of mitotic cell cycle;GO:0051894//positive regulation of focal adhesion assembly;GO:0070584//mitochondrion morphogenesis;GO:0070987//error-free translesion synthesis;GO:0090307//mitotic spindle assembly;GO:1903490//positive regulation of mit…	GO:0005634//nucleus;GO:0005737//cytoplasm;GO:0005739//mitochondrion;GO:0005759//mitochondrial matrix;GO:0005886//plasma membrane;GO:0005911//cell-cell junction;GO:0030496//midbody;GO:0042645//mitochondrial nucleoid;GO:0072686//mitotic spindle;	GO:0003677//DNA binding;GO:0030674//protein-macromolecule adaptor activity;	-
ENSMUSG00000001103	0	0	2	0.0933569	0	0	0	0	0	0	1	0.0452731	0	0	1	0.0332711	0	0	11	78394273	78395907	+	1359	Sebox	GO:0003674;GO:0003677;GO:0005575;GO:0005634;GO:0009792;GO:0030154;GO:0048477	K24904	-	K	KOG0490;35Q0N;3A6JJ;3BSKV;3D9TQ;3JDSN;48DR6;49CXT;4Q54E	SEBOX homeobox [Source:MGI Symbol;Acc:MGI:108012]	18292	P70368	GO:0009792//embryo development ending in birth or egg hatching;GO:0030154//cell differentiation;GO:0048477//oogenesis;	GO:0005575//cellular_component;GO:0005634//nucleus;	GO:0003674//molecular_function;GO:0003677//DNA binding;	-
ENSMUSG00000001105	443	15.4656	372	15.4742	408	15.7283	401	15.7545	477	16.3658	354	14.2821	511	17.42	499	14.7951	384	14.8462	11	78427187	78432563	+	1525	Ift20	GO:0001669;GO:0001736;GO:0001750;GO:0001822;GO:0002046;GO:0002177;GO:0005515;GO:0005737;GO:0005794;GO:0005801;GO:0005813;GO:0005814;GO:0005856;GO:0005902;GO:0005929;GO:0007224;GO:0007283;GO:0008542;GO:0022008;GO:0030030;GO:0030154;GO:0030992;GO:0031267;GO:0031410;GO:0031514;GO:0032391;GO:0032420;GO:0034067;GO:0035720;GO:0035845;GO:0036064;GO:0036372;GO:0042073;GO:0042995;GO:0043005;GO:0044292;GO:…	K16473	-	S	2RYYR;35DF7;3A0G5;3BPTE;3D6QG;3JDXN;48BTM;49510;4Q5E1	intraflagellar transport 20 [Source:MGI Symbol;Acc:MGI:1915585]	55978	Q61025	GO:0001736//establishment of planar polarity;GO:0001822//kidney development;GO:0007224//smoothened signaling pathway;GO:0007283//spermatogenesis;GO:0008542//visual learning;GO:0022008//neurogenesis;GO:0030030//cell projection organization;GO:0030154//cell differentiation;GO:0034067//protein localization to Golgi apparatus;GO:0035720//intraciliary anterograde transport;GO:0035845//photoreceptor ce…	GO:0001669//acrosomal vesicle;GO:0001750//photoreceptor outer segment;GO:0002177//manchette;GO:0005737//cytoplasm;GO:0005794//Golgi apparatus;GO:0005801//cis-Golgi network;GO:0005813//centrosome;GO:0005814//centriole;GO:0005856//cytoskeleton;GO:0005902//microvillus;GO:0005929//cilium;GO:0030992//intraciliary transport particle B;GO:0031410//cytoplasmic vesicle;GO:0031514//motile cilium;GO:0032391…	GO:0002046//opsin binding;GO:0005515//protein binding;GO:0031267//small GTPase binding;	-
ENSMUSG00000001119	5	0.0607754	0	0	4	0.0536881	3	0.0410372	9	0.107512	3	0.0421412	9	0.106823	1	0.0103232	1	0.013461	10	76544626	76562002	-	4380	Col6a1	GO:0005518;GO:0005576;GO:0005581;GO:0005615;GO:0007155;GO:0030020;GO:0031012;GO:0032991;GO:0035987;GO:0042383;GO:0048407;GO:0062023;GO:0071230;GO:0110165	K06238	-	W;D	KOG3544;35P5B;39BNQ;3BEBE;3CVZ7;3JB9V;480AT;490PD;4Q0PV	collagen, type VI, alpha 1 [Source:MGI Symbol;Acc:MGI:88459]	12833	Q04857;B0LAD9	GO:0007155//cell adhesion;GO:0035987//endodermal cell differentiation;GO:0071230//cellular response to amino acid stimulus;	GO:0005576//extracellular region;GO:0005581//collagen trimer;GO:0005615//extracellular space;GO:0031012//extracellular matrix;GO:0032991//protein-containing complex;GO:0042383//sarcolemma;GO:0062023//collagen-containing extracellular matrix;GO:0110165//cellular anatomical entity;	GO:0005518//collagen binding;GO:0030020//extracellular matrix structural constituent conferring tensile strength;GO:0048407//platelet-derived growth factor binding;	ko05165(Human papillomavirus infection);ko04974(Protein digestion and absorption);ko04512(ECM-receptor interaction);ko04510(Focal adhesion);ko04151(PI3K-Akt signaling pathway)
ENSMUSG00000001120	98	1.77888	65	1.40584	66	1.32289	67	1.36865	66	1.17739	63	1.32156	103	1.82567	107	1.64952	65	1.30663	10	76597691	76797721	-	2933	Pcbp3	GO:0000122;GO:0001227;GO:0003676;GO:0003677;GO:0003690;GO:0003723;GO:0003729;GO:0005634;GO:0005737;GO:0010468;GO:0051252;GO:1990829;GO:1990904	K21444	-	A;S	KOG2190;35EEY;38G1X;3BB3H;3CSGT;3J62W;483XM;48X5N;4Q8EB	poly(rC) binding protein 3 [Source:MGI Symbol;Acc:MGI:1890470]	59093	P57722	GO:0000122//negative regulation of transcription by RNA polymerase II;GO:0010468//regulation of gene expression;GO:0051252//regulation of RNA metabolic process;	GO:0005634//nucleus;GO:0005737//cytoplasm;GO:1990904//ribonucleoprotein complex;	GO:0001227//DNA-binding transcription repressor activity, RNA polymerase II-specific;GO:0003676//nucleic acid binding;GO:0003677//DNA binding;GO:0003690//double-stranded DNA binding;GO:0003723//RNA binding;GO:0003729//mRNA binding;GO:1990829//C-rich single-stranded DNA binding;	-
ENSMUSG00000001123	2196	54.7091	1873	55.5993	1965	54.0567	2160	60.5592	2602	63.7075	2081	59.9138	2615	63.6158	3372	71.346	2696	74.382	11	78853800	78875772	-	2137	Lgals9	GO:0001819;GO:0002376;GO:0005102;GO:0005515;GO:0005576;GO:0005615;GO:0005634;GO:0005737;GO:0005829;GO:0006935;GO:0007157;GO:0007565;GO:0010628;GO:0010629;GO:0010862;GO:0016936;GO:0019899;GO:0030246;GO:0032496;GO:0032689;GO:0032722;GO:0032732;GO:0032733;GO:0032755;GO:0032760;GO:0032815;GO:0032823;GO:0043032;GO:0043322;GO:0043539;GO:0045089;GO:0045185;GO:0045591;GO:0048030;GO:0050728;GO:0051353;GO:…	K10093	-	S;W	KOG3587;35N30;39NQN;3BFNV;3D1P8;3JDI1;489U2;490HN;4Q00T	lectin, galactose binding, soluble 9 [Source:MGI Symbol;Acc:MGI:109496]	16859	O08573;G3X9T7	GO:0001819//positive regulation of cytokine production;GO:0002376//immune system process;GO:0006935//chemotaxis;GO:0007157//heterophilic cell-cell adhesion via plasma membrane cell adhesion molecules;GO:0007565//female pregnancy;GO:0010628//positive regulation of gene expression;GO:0010629//negative regulation of gene expression;GO:0010862//positive regulation of pathway-restricted SMAD protein p…	GO:0005576//extracellular region;GO:0005615//extracellular space;GO:0005634//nucleus;GO:0005737//cytoplasm;GO:0005829//cytosol;GO:0062023//collagen-containing extracellular matrix;	GO:0005102//signaling receptor binding;GO:0005515//protein binding;GO:0016936//galactoside binding;GO:0019899//enzyme binding;GO:0030246//carbohydrate binding;GO:0043539//protein serine/threonine kinase activator activity;GO:0048030//disaccharide binding;	-
ENSMUSG00000001127	2278	18.5414	1830	17.7477	2108	18.946	1794	16.4327	2031	16.2463	1745	16.4139	2171	17.255	2505	17.3161	1894	17.0722	X	20664053	20726758	+	6541	Araf	GO:0000165;GO:0000166;GO:0004672;GO:0004674;GO:0004709;GO:0005515;GO:0005524;GO:0005739;GO:0005829;GO:0006468;GO:0007165;GO:0016301;GO:0016310;GO:0016740;GO:0032006;GO:0032434;GO:0033138;GO:0043066;GO:0046872;GO:0106310	K08845	EC:2.7.11.1	T;K;L	KOG0193;35IQT;38DE5;3BFQ4;3CRAQ;3JE7B;483F4;48VQX;4PT39	Araf proto-oncogene, serine/threonine kinase [Source:MGI Symbol;Acc:MGI:88065]	11836	P04627	GO:0000165//MAPK cascade;GO:0006468//protein phosphorylation;GO:0007165//signal transduction;GO:0016310//phosphorylation;GO:0032006//regulation of TOR signaling;GO:0032434//regulation of proteasomal ubiquitin-dependent protein catabolic process;GO:0033138//positive regulation of peptidyl-serine phosphorylation;GO:0043066//negative regulation of apoptotic process;	GO:0005739//mitochondrion;GO:0005829//cytosol;	GO:0000166//nucleotide binding;GO:0004672//protein kinase activity;GO:0004674//protein serine/threonine kinase activity;GO:0004709//MAP kinase kinase kinase activity;GO:0005515//protein binding;GO:0005524//ATP binding;GO:0016301//kinase activity;GO:0016740//transferase activity;GO:0046872//metal ion binding;GO:0106310//protein serine kinase activity;	ko05226(Gastric cancer);ko05225(Hepatocellular carcinoma);ko05224(Breast cancer);ko05223(Non-small cell lung cancer);ko05221(Acute myeloid leukemia);ko05220(Chronic myeloid leukemia);ko05219(Bladder cancer);ko05218(Melanoma);ko05215(Prostate cancer);ko05214(Glioma);ko05213(Endometrial cancer);ko05212(Pancreatic cancer);ko05211(Renal cell carcinoma);ko05210(Colorectal cancer);ko05208(Chemical carc…
ENSMUSG00000001128	151	4.63084	121	4.42152	148	5.01192	135	4.65924	147	4.43053	129	4.57193	145	4.34227	200	5.20915	140	4.75479	X	20791693	20797794	-	1736	Cfp	GO:0002376;GO:0005576;GO:0005615;GO:0005886;GO:0006956;GO:0006957;GO:0030141;GO:0045087;GO:0050778;GO:1903028	K15412	-	P;U	KOG4475;35FT5;39UPJ;3BJSU;3D2C9;3JD2M;48306;48VDY;4PVH1	complement factor properdin [Source:MGI Symbol;Acc:MGI:97545]	18636	P11680;A2AE15	GO:0002376//immune system process;GO:0006956//complement activation;GO:0006957//complement activation, alternative pathway;GO:0045087//innate immune response;GO:0050778//positive regulation of immune response;GO:1903028//positive regulation of opsonization;	GO:0005576//extracellular region;GO:0005615//extracellular space;GO:0005886//plasma membrane;GO:0030141//secretory granule;	-	ko05168(Herpes simplex virus 1 infection)
ENSMUSG00000001131	65	3.89702	28	2.00023	30	1.9861	33	2.22655	40	2.35687	24	1.66287	21	1.22943	43	2.18948	38	2.52303	X	20736405	20740974	+	888	Timp1	GO:0001775;GO:0002020;GO:0002248;GO:0004857;GO:0005125;GO:0005515;GO:0005576;GO:0005604;GO:0005615;GO:0007165;GO:0007568;GO:0008083;GO:0008191;GO:0008270;GO:0008284;GO:0009725;GO:0010033;GO:0010466;GO:0010951;GO:0030414;GO:0031012;GO:0034097;GO:0042060;GO:0043066;GO:0043086;GO:0043434;GO:0046872;GO:0051045;GO:0051216;GO:0071492;GO:1901164;GO:1905049;GO:2001044	K16451	-	O	KOG4745;35KGX;39VNT;3BNV6;3D2QV;3J47Q;481PW;495PV;4PY4A	tissue inhibitor of metalloproteinase 1 [Source:MGI Symbol;Acc:MGI:98752]	21857	P12032	GO:0001775//cell activation;GO:0002248//connective tissue replacement involved in inflammatory response wound healing;GO:0007165//signal transduction;GO:0007568//aging;GO:0008284//positive regulation of cell population proliferation;GO:0009725//response to hormone;GO:0010033//response to organic substance;GO:0010466//negative regulation of peptidase activity;GO:0010951//negative regulation of end…	GO:0005576//extracellular region;GO:0005604//basement membrane;GO:0005615//extracellular space;GO:0031012//extracellular matrix;	GO:0002020//protease binding;GO:0004857//enzyme inhibitor activity;GO:0005125//cytokine activity;GO:0005515//protein binding;GO:0008083//growth factor activity;GO:0008191//metalloendopeptidase inhibitor activity;GO:0008270//zinc ion binding;GO:0030414//peptidase inhibitor activity;GO:0046872//metal ion binding;	ko04066(HIF-1 signaling pathway)
ENSMUSG00000001134	163	5.29469	133	5.14765	147	5.27267	149	5.44676	173	5.52275	132	4.95512	167	5.29707	173	4.77258	123	4.42465	X	20807961	20828256	-	1639	Uxt	GO:0000122;GO:0000226;GO:0000785;GO:0000922;GO:0003682;GO:0003712;GO:0003714;GO:0005634;GO:0005737;GO:0005813;GO:0005815;GO:0005856;GO:0006354;GO:0006357;GO:0006915;GO:0007098;GO:0048487;GO:1990062	-	-	O;K	KOG3047;35I6A;3A040;3BPF3;3D6YT;3JC6H;485QR;4953W;4PWV0	ubiquitously expressed prefoldin like chaperone [Source:MGI Symbol;Acc:MGI:1277988]	22294	Q9WTZ0	GO:0000122//negative regulation of transcription by RNA polymerase II;GO:0000226//microtubule cytoskeleton organization;GO:0006354//DNA-templated transcription, elongation;GO:0006357//regulation of transcription by RNA polymerase II;GO:0006915//apoptotic process;GO:0007098//centrosome cycle;	GO:0000785//chromatin;GO:0000922//spindle pole;GO:0005634//nucleus;GO:0005737//cytoplasm;GO:0005813//centrosome;GO:0005815//microtubule organizing center;GO:0005856//cytoskeleton;GO:1990062//RPAP3/R2TP/prefoldin-like complex;	GO:0003682//chromatin binding;GO:0003712//transcription coregulator activity;GO:0003714//transcription corepressor activity;GO:0048487//beta-tubulin binding;	-
ENSMUSG00000001138	629	5.21612	490	4.84169	567	5.19206	508	4.74089	596	4.85735	517	4.95467	531	4.29989	850	5.98646	643	5.90512	1	36550948	36567318	+	6420	Cnnm3	GO:0005886;GO:0006811;GO:0010960;GO:0016020;GO:0016021;GO:0022857;GO:0043231;GO:0055085	K16302	-	S;E	KOG2118;35MFD;39RJH;3BJCC;3CZB7;3J9S6;481DW;492W9;4Q4ES	cyclin M3 [Source:MGI Symbol;Acc:MGI:2151055]	94218	Q32NY4	GO:0006811//ion transport;GO:0010960//magnesium ion homeostasis;GO:0055085//transmembrane transport;	GO:0005886//plasma membrane;GO:0016020//membrane;GO:0016021//integral component of membrane;GO:0043231//intracellular membrane-bounded organelle;	GO:0022857//transmembrane transporter activity;	-
ENSMUSG00000001143	404	2.92277	335	2.88777	350	2.79603	305	2.4832	366	2.60226	333	2.7841	352	2.48669	424	2.60515	350	2.80415	1	36458952	36484352	-	7359	Lman2l	GO:0000139;GO:0005537;GO:0005783;GO:0005789;GO:0005793;GO:0005794;GO:0006888;GO:0007029;GO:0007030;GO:0015031;GO:0016020;GO:0016021;GO:0030134;GO:0030246;GO:0046872	K10083	-	B;U	KOG3839;35K6H;38FEY;3BHC9;3CYPI;3J9FX;482R1;4931U;4Q2DR	lectin, mannose-binding 2-like [Source:MGI Symbol;Acc:MGI:2443010]	214895	P59481	GO:0006888//endoplasmic reticulum to Golgi vesicle-mediated transport;GO:0007029//endoplasmic reticulum organization;GO:0007030//Golgi organization;GO:0015031//protein transport;	GO:0000139//Golgi membrane;GO:0005783//endoplasmic reticulum;GO:0005789//endoplasmic reticulum membrane;GO:0005793//endoplasmic reticulum-Golgi intermediate compartment;GO:0005794//Golgi apparatus;GO:0016020//membrane;GO:0016021//integral component of membrane;GO:0030134//COPII-coated ER to Golgi transport vesicle;	GO:0005537//mannose binding;GO:0030246//carbohydrate binding;GO:0046872//metal ion binding;	-
ENSMUSG00000001150	1540	11.392	1266	11.1588	1416	11.5665	1248	10.3895	1350	9.81455	1345	11.4982	1532	11.0664	1827	11.4782	1514	12.403	10	76304761	76351691	+	7197	Mcm3ap	GO:0002376;GO:0003676;GO:0003682;GO:0004402;GO:0005634;GO:0005635;GO:0005643;GO:0005654;GO:0005694;GO:0005737;GO:0005829;GO:0006406;GO:0010484;GO:0015031;GO:0016446;GO:0016573;GO:0016740;GO:0016746;GO:0016973;GO:0031965;GO:0034728;GO:0042393;GO:0043966;GO:0044615;GO:0051028;GO:0070390	K24317	EC:2.3.1.48	D;U	KOG1860;35MGM;38FKX;3BBC0;3CSMP;3JFHU;48AHS;48XC8;4Q1H5	minichromosome maintenance complex component 3 associated protein [Source:MGI Symbol;Acc:MGI:1930089]	54387	Q9WUU9	GO:0002376//immune system process;GO:0006406//mRNA export from nucleus;GO:0015031//protein transport;GO:0016446//somatic hypermutation of immunoglobulin genes;GO:0016573//histone acetylation;GO:0016973//poly(A)+ mRNA export from nucleus;GO:0034728//nucleosome organization;GO:0043966//histone H3 acetylation;GO:0051028//mRNA transport;	GO:0005634//nucleus;GO:0005635//nuclear envelope;GO:0005643//nuclear pore;GO:0005654//nucleoplasm;GO:0005694//chromosome;GO:0005737//cytoplasm;GO:0005829//cytosol;GO:0031965//nuclear membrane;GO:0044615//nuclear pore nuclear basket;GO:0070390//transcription export complex 2;	GO:0003676//nucleic acid binding;GO:0003682//chromatin binding;GO:0004402//histone acetyltransferase activity;GO:0010484//H3 histone acetyltransferase activity;GO:0016740//transferase activity;GO:0016746//acyltransferase activity;GO:0042393//histone binding;	-
ENSMUSG00000001151	1191	5.21705	961	5.0158	1007	4.87082	918	4.52537	1033	4.44702	972	4.92047	1068	4.56825	1363	5.07064	1068	5.18089	10	76187097	76278620	-	12154	Pcnt	GO:0000226;GO:0005737;GO:0005813;GO:0005814;GO:0005815;GO:0005829;GO:0005856;GO:0007052;GO:0007165;GO:0034451;GO:0060090;GO:0060271;GO:0090316	K16481	-	S	2QV16;35G2I;38CZ7;3BA7R;3CRR4;3J9MY;486CC;491F9;4PTV0	pericentrin (kendrin) [Source:MGI Symbol;Acc:MGI:102722]	18541	P48725;A0A1W2P737;Q80U10	GO:0000226//microtubule cytoskeleton organization;GO:0007052//mitotic spindle organization;GO:0007165//signal transduction;GO:0060271//cilium assembly;GO:0090316//positive regulation of intracellular protein transport;	GO:0005737//cytoplasm;GO:0005813//centrosome;GO:0005814//centriole;GO:0005815//microtubule organizing center;GO:0005829//cytosol;GO:0005856//cytoskeleton;GO:0034451//centriolar satellite;	GO:0060090//molecular adaptor activity;	-
ENSMUSG00000001155	0	0	0	0	1	0.0184174	5	0.0938508	3	0.0491752	1	0.0192751	0	0	0	0	0	0	10	76411482	76426172	+	3192	Ftcd	GO:0000139;GO:0003824;GO:0005542;GO:0005737;GO:0005783;GO:0005793;GO:0005794;GO:0005814;GO:0005829;GO:0005856;GO:0005886;GO:0006547;GO:0006548;GO:0007010;GO:0008017;GO:0008152;GO:0016740;GO:0016829;GO:0019556;GO:0019557;GO:0030409;GO:0030412;GO:0030868;GO:0035999;GO:0044237	K13990	-	H;E	2QQBY;35MXF;39SDR;3BD2C;3CSGV;3JCAW;481PI;4959F;4Q3PV	formiminotransferase cyclodeaminase [Source:MGI Symbol;Acc:MGI:1339962]	14317	Q91XD4	GO:0006547//histidine metabolic process;GO:0006548//histidine catabolic process;GO:0007010//cytoskeleton organization;GO:0008152//metabolic process;GO:0019556//histidine catabolic process to glutamate and formamide;GO:0019557//histidine catabolic process to glutamate and formate;GO:0035999//tetrahydrofolate interconversion;GO:0044237//cellular metabolic process;	GO:0000139//Golgi membrane;GO:0005737//cytoplasm;GO:0005783//endoplasmic reticulum;GO:0005793//endoplasmic reticulum-Golgi intermediate compartment;GO:0005794//Golgi apparatus;GO:0005814//centriole;GO:0005829//cytosol;GO:0005856//cytoskeleton;GO:0005886//plasma membrane;GO:0030868//smooth endoplasmic reticulum membrane;	GO:0003824//catalytic activity;GO:0005542//folic acid binding;GO:0008017//microtubule binding;GO:0016740//transferase activity;GO:0016829//lyase activity;GO:0030409//glutamate formimidoyltransferase activity;GO:0030412//formimidoyltetrahydrofolate cyclodeaminase activity;	ko00670(One carbon pool by folate);ko00340(Histidine metabolism)
ENSMUSG00000001156	7152	53.8415	6011	53.9188	6381	53.0443	6189	52.4336	7180	53.1215	6128	53.3134	7365	54.1413	9218	58.936	8003	66.7211	6	86624024	86646143	-	7072	Mxd1	GO:0000122;GO:0000785;GO:0000978;GO:0001227;GO:0005654;GO:0005739;GO:0005829;GO:0046983;GO:0070443	K09114	-	S;K	KOG2483;35P7A;38BCS;3BH3D;3CXU8;3J9C9;4898T;495UB;4PST8	MAX dimerization protein 1 [Source:MGI Symbol;Acc:MGI:96908]	17119	-	GO:0000122//negative regulation of transcription by RNA polymerase II;	GO:0000785//chromatin;GO:0005654//nucleoplasm;GO:0005739//mitochondrion;GO:0005829//cytosol;GO:0070443//Mad-Max complex;	GO:0000978//RNA polymerase II cis-regulatory region sequence-specific DNA binding;GO:0001227//DNA-binding transcription repressor activity, RNA polymerase II-specific;GO:0046983//protein dimerization activity;	-
ENSMUSG00000001157	735	6.02662	609	5.94987	617	5.58639	695	6.41314	782	6.30158	667	6.32033	902	7.22203	933	6.49715	566	5.13953	6	86668750	86710365	-	6493	Gmcl1	GO:0005515;GO:0005634;GO:0005635;GO:0006355;GO:0007281;GO:0007283;GO:0016363;GO:0030154	K10485	-	S	KOG4682;35D2Q;38E9A;3BHTN;3CR6S;3J334;488SY;49330;4PXU1	germ cell-less, spermatogenesis associated 1 [Source:MGI Symbol;Acc:MGI:1345156]	23885	Q920G9	GO:0006355//regulation of transcription, DNA-templated;GO:0007281//germ cell development;GO:0007283//spermatogenesis;GO:0030154//cell differentiation;	GO:0005634//nucleus;GO:0005635//nuclear envelope;GO:0016363//nuclear matrix;	GO:0005515//protein binding;	-
ENSMUSG00000001158	711	20.6059	687	23.7238	629	20.1295	625	20.3846	771	21.96	632	21.1674	773	21.876	816	20.0848	716	22.9803	6	86652133	86661504	-	1837	Snrnp27	GO:0003674;GO:0005634;GO:0006397;GO:0008150;GO:0008380;GO:0046540	K12846	-	A;S	KOG3263;35VNW;3A8FS;3BS3V;3E49P;3JPX4;48QYN;49MIK;4QA1S	small nuclear ribonucleoprotein 27 (U4/U6.U5) [Source:MGI Symbol;Acc:MGI:1913868]	66618	Q8K194	GO:0006397//mRNA processing;GO:0008150//biological_process;GO:0008380//RNA splicing;	GO:0005634//nucleus;GO:0046540//U4/U6 x U5 tri-snRNP complex;	GO:0003674//molecular_function;	ko03040(Spliceosome)
ENSMUSG00000001166	267	5.91056	141	3.71912	171	4.17997	121	3.0144	161	3.50267	147	3.76064	167	3.60994	192	3.60971	135	3.30957	5	120938259	120950579	-	2405	Oas1c	GO:0001730;GO:0003723;GO:0003725;GO:0005634;GO:0005654;GO:0005737;GO:0005739;GO:0005829;GO:0005840;GO:0006006;GO:0009615;GO:0016020;GO:0016779;GO:0032728;GO:0032760;GO:0034138;GO:0034142;GO:0035457;GO:0035458;GO:0042593;GO:0042742;GO:0043129;GO:0045071;GO:0051259;GO:0051607;GO:0060337;GO:0060339;GO:0060700;GO:0071639;GO:0071659;GO:0140374;GO:1901857;GO:2000342	-	-	O	KOG0001;39V3T;3BGAU;3CZZH;3JQ8I;484CV;48Z7T	2'-5' oligoadenylate synthetase 1C [Source:MGI Symbol;Acc:MGI:2149633]	114643	Q924S2	GO:0006006//glucose metabolic process;GO:0009615//response to virus;GO:0032728//positive regulation of interferon-beta production;GO:0032760//positive regulation of tumor necrosis factor production;GO:0034138//toll-like receptor 3 signaling pathway;GO:0034142//toll-like receptor 4 signaling pathway;GO:0035457//cellular response to interferon-alpha;GO:0035458//cellular response to interferon-beta;…	GO:0005634//nucleus;GO:0005654//nucleoplasm;GO:0005737//cytoplasm;GO:0005739//mitochondrion;GO:0005829//cytosol;GO:0005840//ribosome;GO:0016020//membrane;	GO:0001730//2'-5'-oligoadenylate synthetase activity;GO:0003723//RNA binding;GO:0003725//double-stranded RNA binding;GO:0016779//nucleotidyltransferase activity;	-
ENSMUSG00000001168	0	0	0	0	2	0.069041	0	0	0	0	0	0	0	0	0	0	0	0	5	120999484	121011569	+	1703	Oas1h	GO:0001730;GO:0003725;GO:0005634;GO:0005654;GO:0005737;GO:0005739;GO:0005829;GO:0005840;GO:0006006;GO:0009615;GO:0016020;GO:0016779;GO:0032728;GO:0032760;GO:0034138;GO:0034142;GO:0035457;GO:0035458;GO:0042593;GO:0042742;GO:0043129;GO:0045071;GO:0051259;GO:0051607;GO:0060337;GO:0060339;GO:0060700;GO:0071639;GO:0071659;GO:0140374;GO:1901857;GO:2000342	-	-	O	KOG0001;35FMM;39V3T;3BGAU;3CZZH;3JQ8I;484CV;48Z7T;4PS7C	2'-5' oligoadenylate synthetase 1H [Source:MGI Symbol;Acc:MGI:2180853]	246729	Q8VI97;E9Q326	GO:0006006//glucose metabolic process;GO:0009615//response to virus;GO:0032728//positive regulation of interferon-beta production;GO:0032760//positive regulation of tumor necrosis factor production;GO:0034138//toll-like receptor 3 signaling pathway;GO:0034142//toll-like receptor 4 signaling pathway;GO:0035457//cellular response to interferon-alpha;GO:0035458//cellular response to interferon-beta;…	GO:0005634//nucleus;GO:0005654//nucleoplasm;GO:0005737//cytoplasm;GO:0005739//mitochondrion;GO:0005829//cytosol;GO:0005840//ribosome;GO:0016020//membrane;	GO:0001730//2'-5'-oligoadenylate synthetase activity;GO:0003725//double-stranded RNA binding;GO:0016779//nucleotidyltransferase activity;	-
ENSMUSG00000001173	414	2.32354	381	2.54787	366	2.26824	342	2.1601	422	2.32765	363	2.35442	388	2.12641	360	1.71595	252	1.56628	X	47001264	47054745	+	9486	Ocrl	GO:0001701;GO:0001750;GO:0003824;GO:0004439;GO:0004445;GO:0005096;GO:0005634;GO:0005737;GO:0005768;GO:0005769;GO:0005794;GO:0005802;GO:0005886;GO:0005905;GO:0005929;GO:0006629;GO:0007165;GO:0016020;GO:0016787;GO:0016791;GO:0030030;GO:0030136;GO:0030670;GO:0031267;GO:0031410;GO:0031901;GO:0034485;GO:0042995;GO:0043087;GO:0046855;GO:0046856;GO:0052658;GO:0052659;GO:0052745;GO:0060271	K01099	EC:3.1.3.36	T;U	KOG0565;35M2Q;38DAS;3B9FP;3CVI8;3JA9T;486KR;490J8;4Q6HS	OCRL, inositol polyphosphate-5-phosphatase [Source:MGI Symbol;Acc:MGI:109589]	320634	Q6NVF0	GO:0001701//in utero embryonic development;GO:0006629//lipid metabolic process;GO:0007165//signal transduction;GO:0030030//cell projection organization;GO:0043087//regulation of GTPase activity;GO:0046855//inositol phosphate dephosphorylation;GO:0046856//phosphatidylinositol dephosphorylation;GO:0060271//cilium assembly;	GO:0001750//photoreceptor outer segment;GO:0005634//nucleus;GO:0005737//cytoplasm;GO:0005768//endosome;GO:0005769//early endosome;GO:0005794//Golgi apparatus;GO:0005802//trans-Golgi network;GO:0005886//plasma membrane;GO:0005905//clathrin-coated pit;GO:0005929//cilium;GO:0016020//membrane;GO:0030136//clathrin-coated vesicle;GO:0030670//phagocytic vesicle membrane;GO:0031410//cytoplasmic vesicle;G…	GO:0003824//catalytic activity;GO:0004439//phosphatidylinositol-4,5-bisphosphate 5-phosphatase activity;GO:0004445//inositol-polyphosphate 5-phosphatase activity;GO:0005096//GTPase activator activity;GO:0016787//hydrolase activity;GO:0016791//phosphatase activity;GO:0031267//small GTPase binding;GO:0034485//phosphatidylinositol-3,4,5-trisphosphate 5-phosphatase activity;GO:0052658//inositol-1,4,5…	ko04070(Phosphatidylinositol signaling system);ko00562(Inositol phosphate metabolism)
ENSMUSG00000001175	11125	125.858	9695	130.687	10088	126.022	9691	123.381	11263	125.225	9059	118.437	11958	132.101	11227	107.869	8391	105.127	12	100165694	100176073	+	4706	Calm1	GO:0000086;GO:0000922;GO:0002027;GO:0005509;GO:0005513;GO:0005515;GO:0005634;GO:0005654;GO:0005737;GO:0005813;GO:0005815;GO:0005819;GO:0005829;GO:0005856;GO:0005876;GO:0005886;GO:0005929;GO:0008076;GO:0008179;GO:0010856;GO:0010880;GO:0016020;GO:0016240;GO:0019855;GO:0019901;GO:0019904;GO:0030017;GO:0030234;GO:0030235;GO:0030426;GO:0030672;GO:0031432;GO:0031514;GO:0031800;GO:0031966;GO:0031982;GO:…	K02183	-	Z;T;D	KOG0027;35PHS;38ETU;3BAEQ;3CUJJ;3JBHU;481VF;48WHI	calmodulin 1 [Source:MGI Symbol;Acc:MGI:88251]	12313	P0DP26;P0DP27;P0DP28	GO:0000086//G2/M transition of mitotic cell cycle;GO:0002027//regulation of heart rate;GO:0005513//detection of calcium ion;GO:0010880//regulation of release of sequestered calcium ion into cytosol by sarcoplasmic reticulum;GO:0016240//autophagosome membrane docking;GO:0032465//regulation of cytokinesis;GO:0032516//positive regulation of phosphoprotein phosphatase activity;GO:0035307//positive re…	GO:0000922//spindle pole;GO:0005634//nucleus;GO:0005654//nucleoplasm;GO:0005737//cytoplasm;GO:0005813//centrosome;GO:0005815//microtubule organizing center;GO:0005819//spindle;GO:0005829//cytosol;GO:0005856//cytoskeleton;GO:0005876//spindle microtubule;GO:0005886//plasma membrane;GO:0005929//cilium;GO:0008076//voltage-gated potassium channel complex;GO:0016020//membrane;GO:0030017//sarcomere;GO:0…	GO:0005509//calcium ion binding;GO:0005515//protein binding;GO:0008179//adenylate cyclase binding;GO:0010856//adenylate cyclase activator activity;GO:0019855//calcium channel inhibitor activity;GO:0019901//protein kinase binding;GO:0019904//protein domain specific binding;GO:0030234//enzyme regulator activity;GO:0030235//nitric-oxide synthase regulator activity;GO:0031432//titin binding;GO:003180…	ko05418(Fluid shear stress and atherosclerosis);ko05417(Lipid and atherosclerosis);ko05214(Glioma);ko05200(Pathways in cancer);ko05170(Human immunodeficiency virus 1 infection);ko05167(Kaposi sarcoma-associated herpesvirus infection);ko05163(Human cytomegalovirus infection);ko05152(Tuberculosis);ko05133(Pertussis);ko05034(Alcoholism);ko05031(Amphetamine addiction);ko05022(Pathways of neurodegener…
ENSMUSG00000001211	1984	13.5593	1708	13.9087	1779	13.4255	1296	9.96778	1658	11.1361	1352	10.6782	1601	10.6844	2197	12.752	1890	14.3046	10	78105012	78188323	-	7790	Agpat3	GO:0003841;GO:0005634;GO:0005635;GO:0005783;GO:0005789;GO:0006629;GO:0008654;GO:0012505;GO:0016020;GO:0016021;GO:0016024;GO:0016740;GO:0016746;GO:0042171	K13523	-	I	KOG1505;35I5X;38HYV;3BEKY;3CTTY;3J2MP;481JP;48ZRS;4PV8Z	1-acylglycerol-3-phosphate O-acyltransferase 3 [Source:MGI Symbol;Acc:MGI:1336186]	28169	Q9D517	GO:0006629//lipid metabolic process;GO:0008654//phospholipid biosynthetic process;GO:0016024//CDP-diacylglycerol biosynthetic process;	GO:0005634//nucleus;GO:0005635//nuclear envelope;GO:0005783//endoplasmic reticulum;GO:0005789//endoplasmic reticulum membrane;GO:0012505//endomembrane system;GO:0016020//membrane;GO:0016021//integral component of membrane;	GO:0003841//1-acylglycerol-3-phosphate O-acyltransferase activity;GO:0016740//transferase activity;GO:0016746//acyltransferase activity;GO:0042171//lysophosphatidic acid acyltransferase activity;	ko04072(Phospholipase D signaling pathway);ko00564(Glycerophospholipid metabolism);ko00561(Glycerolipid metabolism)
ENSMUSG00000001225	0	0	0	0	1	0.0092304	8	0.0752575	0	0	2	0.0193205	5	0.0408128	1	0.00709929	3	0.0277717	12	31440870	31523916	+	6369	Slc26a3	GO:0005515;GO:0005886;GO:0005887;GO:0006821;GO:0008271;GO:0008272;GO:0015106;GO:0015108;GO:0015116;GO:0015297;GO:0015701;GO:0016020;GO:0016021;GO:0016324;GO:0019531;GO:0019532;GO:0031526;GO:0048240;GO:0051454;GO:0055085;GO:0060081;GO:0071320;GO:0097225;GO:1902358;GO:1902476	K14078	-	P;U	KOG0236;35KBQ;39W7W;3BFAH;3CZD2;3J4KZ;4894R;493PY;4Q1K0	solute carrier family 26, member 3 [Source:MGI Symbol;Acc:MGI:107181]	13487	Q9WVC8	GO:0006821//chloride transport;GO:0008272//sulfate transport;GO:0015701//bicarbonate transport;GO:0019532//oxalate transport;GO:0048240//sperm capacitation;GO:0051454//intracellular pH elevation;GO:0055085//transmembrane transport;GO:0060081//membrane hyperpolarization;GO:0071320//cellular response to cAMP;GO:1902358//sulfate transmembrane transport;GO:1902476//chloride transmembrane transport;	GO:0005886//plasma membrane;GO:0005887//integral component of plasma membrane;GO:0016020//membrane;GO:0016021//integral component of membrane;GO:0016324//apical plasma membrane;GO:0031526//brush border membrane;GO:0097225//sperm midpiece;	GO:0005515//protein binding;GO:0008271//secondary active sulfate transmembrane transporter activity;GO:0015106//bicarbonate transmembrane transporter activity;GO:0015108//chloride transmembrane transporter activity;GO:0015116//sulfate transmembrane transporter activity;GO:0015297//antiporter activity;GO:0019531//oxalate transmembrane transporter activity;	ko04978(Mineral absorption);ko04972(Pancreatic secretion)
ENSMUSG00000001227	25	0.335429	21	0.335725	14	0.207419	8	0.120795	8	0.105489	16	0.248089	21	0.275135	24	0.27348	9	0.133728	17	56430085	56447343	-	3968	Sema6b	GO:0001755;GO:0005515;GO:0005615;GO:0005886;GO:0005887;GO:0007399;GO:0007411;GO:0007417;GO:0016020;GO:0016021;GO:0021766;GO:0030154;GO:0030215;GO:0030335;GO:0045499;GO:0048843;GO:0050919;GO:0071526	K06842	-	S;T	KOG3611;35FI3;38HJN;3BH6K;3CSBU;3JBJR;489BZ;48XSJ;4PY90	sema domain, transmembrane domain (TM), and cytoplasmic domain, (semaphorin) 6B [Source:MGI Symbol;Acc:MGI:1202889]	20359	O54951;Q3UTK5	GO:0001755//neural crest cell migration;GO:0007399//nervous system development;GO:0007411//axon guidance;GO:0007417//central nervous system development;GO:0021766//hippocampus development;GO:0030154//cell differentiation;GO:0030335//positive regulation of cell migration;GO:0048843//negative regulation of axon extension involved in axon guidance;GO:0050919//negative chemotaxis;GO:0071526//semaphor…	GO:0005615//extracellular space;GO:0005886//plasma membrane;GO:0005887//integral component of plasma membrane;GO:0016020//membrane;GO:0016021//integral component of membrane;	GO:0005515//protein binding;GO:0030215//semaphorin receptor binding;GO:0045499//chemorepellent activity;	ko04360(Axon guidance)
ENSMUSG00000001228	1004	12.5504	841	12.5263	909	12.5472	880	12.3796	977	12.0026	1006	14.5328	1003	12.2431	1316	13.9712	1157	16.0169	17	56610321	56630486	+	4259	Uhrf1	GO:0000122;GO:0000785;GO:0000791;GO:0000792;GO:0000987;GO:0003676;GO:0003677;GO:0004842;GO:0005515;GO:0005634;GO:0005654;GO:0005657;GO:0005886;GO:0006281;GO:0006325;GO:0006511;GO:0006974;GO:0007049;GO:0008270;GO:0008327;GO:0010216;GO:0010390;GO:0016363;GO:0016567;GO:0016574;GO:0016740;GO:0031410;GO:0035064;GO:0042393;GO:0042802;GO:0044729;GO:0046872;GO:0050678;GO:0051247;GO:0051865;GO:0061630	K10638	EC:2.3.2.27	K;B;V	2QRDQ;35DN8;397R4;3BE3C;3CURC;3JBQ8;480RA;48W01;4Q1Y6	ubiquitin-like, containing PHD and RING finger domains, 1 [Source:MGI Symbol;Acc:MGI:1338889]	18140	Q8VDF2	GO:0000122//negative regulation of transcription by RNA polymerase II;GO:0006281//DNA repair;GO:0006325//chromatin organization;GO:0006511//ubiquitin-dependent protein catabolic process;GO:0006974//cellular response to DNA damage stimulus;GO:0007049//cell cycle;GO:0010216//maintenance of DNA methylation;GO:0010390//histone monoubiquitination;GO:0016567//protein ubiquitination;GO:0016574//histone …	GO:0000785//chromatin;GO:0000791//euchromatin;GO:0000792//heterochromatin;GO:0005634//nucleus;GO:0005654//nucleoplasm;GO:0005657//replication fork;GO:0005886//plasma membrane;GO:0016363//nuclear matrix;GO:0031410//cytoplasmic vesicle;	GO:0000987//cis-regulatory region sequence-specific DNA binding;GO:0003676//nucleic acid binding;GO:0003677//DNA binding;GO:0004842//ubiquitin-protein transferase activity;GO:0005515//protein binding;GO:0008270//zinc ion binding;GO:0008327//methyl-CpG binding;GO:0016740//transferase activity;GO:0035064//methylated histone binding;GO:0042393//histone binding;GO:0042802//identical protein binding;G…	-
ENSMUSG00000001229	665	4.4912	547	4.40181	551	4.10915	520	3.95224	568	3.77003	560	4.37075	664	4.379	930	5.3343	787	5.88621	17	56493807	56525905	-	7883	Dpp9	GO:0004177;GO:0005737;GO:0005829;GO:0005874;GO:0006508;GO:0008233;GO:0008236;GO:0008239;GO:0016787;GO:0031252;GO:0042802;GO:0070269	K08656	EC:3.4.14.5	O;E	KOG2281;35E2D;38F1N;3BIE3;3CT39;3J1PR;48293;491KP;4PVKG	dipeptidylpeptidase 9 [Source:MGI Symbol;Acc:MGI:2443967]	224897	Q8BVG4	GO:0006508//proteolysis;GO:0070269//pyroptosis;	GO:0005737//cytoplasm;GO:0005829//cytosol;GO:0005874//microtubule;GO:0031252//cell leading edge;	GO:0004177//aminopeptidase activity;GO:0008233//peptidase activity;GO:0008236//serine-type peptidase activity;GO:0008239//dipeptidyl-peptidase activity;GO:0016787//hydrolase activity;GO:0042802//identical protein binding;	-
ENSMUSG00000001240	0	0	0	0	0	0	3	0.0544511	4	0.0634019	1	0.0186386	3	0.047247	0	0	1	0.0178611	11	101136854	101150372	+	3301	Ramp2	GO:0001525;GO:0001570;GO:0001605;GO:0002040;GO:0005737;GO:0005886;GO:0006816;GO:0006886;GO:0007186;GO:0007189;GO:0007507;GO:0008217;GO:0008277;GO:0009986;GO:0010628;GO:0015026;GO:0015031;GO:0016020;GO:0016021;GO:0031623;GO:0032092;GO:0032870;GO:0034333;GO:0035924;GO:0043116;GO:0043235;GO:0045766;GO:0070830;GO:0070831;GO:0072659;GO:0097084;GO:0097643;GO:0097647;GO:0150057;GO:1903143;GO:1990409;GO:…	K08448	-	S;T	2S5WC;35QCP;3A4NE;3BRYI;3D4NF;3JGBW;48E9J;49ATX;4Q8HX	receptor (calcitonin) activity modifying protein 2 [Source:MGI Symbol;Acc:MGI:1859650]	54409	Q9WUP0	GO:0001525//angiogenesis;GO:0001570//vasculogenesis;GO:0002040//sprouting angiogenesis;GO:0006816//calcium ion transport;GO:0006886//intracellular protein transport;GO:0007186//G protein-coupled receptor signaling pathway;GO:0007189//adenylate cyclase-activating G protein-coupled receptor signaling pathway;GO:0007507//heart development;GO:0008217//regulation of blood pressure;GO:0008277//regulati…	GO:0005737//cytoplasm;GO:0005886//plasma membrane;GO:0009986//cell surface;GO:0016020//membrane;GO:0016021//integral component of membrane;GO:0043235//receptor complex;GO:0150057//amylin receptor complex 2;GO:1903143//adrenomedullin receptor complex;	GO:0001605//adrenomedullin receptor activity;GO:0015026//coreceptor activity;GO:0097643//amylin receptor activity;GO:1990409//adrenomedullin binding;	ko04270(Vascular smooth muscle contraction)
ENSMUSG00000001247	69	1.6913	66	1.92761	54	1.46159	45	1.24132	54	1.30083	53	1.50133	40	0.957411	61	1.26986	56	1.52013	7	30657195	30672889	-	2172	Lsr	GO:0001889;GO:0005515;GO:0005886;GO:0005923;GO:0006897;GO:0010669;GO:0016020;GO:0016021;GO:0019216;GO:0030169;GO:0030228;GO:0034361;GO:0034362;GO:0042627;GO:0042953;GO:0060856;GO:0061436;GO:0061689;GO:0061833;GO:0070160;GO:0070161;GO:1904274	-	-	S;T	2QWP5;3599F;38VCT;3BJZD;3CU8N;3JE0I;487B2;48VQ4;4PVXI	lipolysis stimulated lipoprotein receptor [Source:MGI Symbol;Acc:MGI:1927471]	54135	Q99KG5	GO:0001889//liver development;GO:0006897//endocytosis;GO:0010669//epithelial structure maintenance;GO:0019216//regulation of lipid metabolic process;GO:0042953//lipoprotein transport;GO:0060856//establishment of blood-brain barrier;GO:0061436//establishment of skin barrier;GO:0061833//protein localization to tricellular tight junction;GO:1904274//tricellular tight junction assembly;	GO:0005886//plasma membrane;GO:0005923//bicellular tight junction;GO:0016020//membrane;GO:0016021//integral component of membrane;GO:0034361//very-low-density lipoprotein particle;GO:0034362//low-density lipoprotein particle;GO:0042627//chylomicron;GO:0061689//tricellular tight junction;GO:0070160//tight junction;GO:0070161//anchoring junction;	GO:0005515//protein binding;GO:0030169//low-density lipoprotein particle binding;GO:0030228//lipoprotein particle receptor activity;	-
ENSMUSG00000001248	6099	61.9787	5254	63.6176	5690	63.8492	5445	62.2702	5922	59.1436	5186	60.9037	5590	55.4704	7401	63.8746	5727	64.4513	7	30829552	30855321	-	5239	Gramd1a	GO:0005776;GO:0005783;GO:0005789;GO:0005829;GO:0005886;GO:0006869;GO:0006914;GO:0008289;GO:0015485;GO:0016020;GO:0016021;GO:0031227;GO:0031234;GO:0031410;GO:0032366;GO:0032934;GO:0044232;GO:0071397;GO:0120009;GO:0120015;GO:0120020;GO:0140268	-	-	S	KOG1032;35NBA;38D80;3BBIM;3CX1E;3J497;489VB;48WUZ;4Q2XU	GRAM domain containing 1A [Source:MGI Symbol;Acc:MGI:105490]	52857	Q8VEF1	GO:0006869//lipid transport;GO:0006914//autophagy;GO:0032366//intracellular sterol transport;GO:0071397//cellular response to cholesterol;GO:0120009//intermembrane lipid transfer;	GO:0005776//autophagosome;GO:0005783//endoplasmic reticulum;GO:0005789//endoplasmic reticulum membrane;GO:0005829//cytosol;GO:0005886//plasma membrane;GO:0016020//membrane;GO:0016021//integral component of membrane;GO:0031227//intrinsic component of endoplasmic reticulum membrane;GO:0031234//extrinsic component of cytoplasmic side of plasma membrane;GO:0031410//cytoplasmic vesicle;GO:0044232//org…	GO:0008289//lipid binding;GO:0015485//cholesterol binding;GO:0032934//sterol binding;GO:0120015//sterol transfer activity;GO:0120020//cholesterol transfer activity;	-
ENSMUSG00000001249	65	0.843831	61	0.943574	68	0.97479	47	0.686656	41	0.523097	34	0.510092	51	0.646515	50	0.551273	31	0.445681	7	30798150	30814715	-	4101	Hpn	GO:0004252;GO:0005576;GO:0005737;GO:0005789;GO:0005886;GO:0005887;GO:0005911;GO:0006508;GO:0007605;GO:0008233;GO:0008236;GO:0008360;GO:0009986;GO:0010628;GO:0010693;GO:0010719;GO:0010756;GO:0016020;GO:0016021;GO:0016324;GO:0016787;GO:0030307;GO:0031965;GO:0034769;GO:0042632;GO:0043025;GO:0043066;GO:0043923;GO:0050680;GO:0050910;GO:0060429;GO:0070008;GO:0071805;GO:0090103;GO:0097066;GO:0097195;GO:…	K08665	EC:3.4.21.106	O;T;E	KOG3627;35H41;38J45;3BGU6;3CYK3;3J5NU;486T8;48ZMP;4PY5C	hepsin [Source:MGI Symbol;Acc:MGI:1196620]	15451	O35453	GO:0006508//proteolysis;GO:0007605//sensory perception of sound;GO:0008360//regulation of cell shape;GO:0010628//positive regulation of gene expression;GO:0010693//negative regulation of alkaline phosphatase activity;GO:0010719//negative regulation of epithelial to mesenchymal transition;GO:0010756//positive regulation of plasminogen activation;GO:0030307//positive regulation of cell growth;GO:00…	GO:0005576//extracellular region;GO:0005737//cytoplasm;GO:0005789//endoplasmic reticulum membrane;GO:0005886//plasma membrane;GO:0005887//integral component of plasma membrane;GO:0005911//cell-cell junction;GO:0009986//cell surface;GO:0016020//membrane;GO:0016021//integral component of membrane;GO:0016324//apical plasma membrane;GO:0031965//nuclear membrane;GO:0043025//neuronal cell body;	GO:0004252//serine-type endopeptidase activity;GO:0008233//peptidase activity;GO:0008236//serine-type peptidase activity;GO:0016787//hydrolase activity;GO:0070008//serine-type exopeptidase activity;	ko05203(Viral carcinogenesis)
ENSMUSG00000001260	0	0	0	0	0	0	0	0	0	0	0	0	0	0	0	0	0	0	5	70908390	70999960	-	7869	Gabrg1	GO:0004888;GO:0004890;GO:0005216;GO:0005230;GO:0005231;GO:0005237;GO:0005254;GO:0005886;GO:0005887;GO:0006811;GO:0006821;GO:0007165;GO:0007214;GO:0007268;GO:0008503;GO:0016020;GO:0016021;GO:0022851;GO:0030594;GO:0032590;GO:0034220;GO:0034707;GO:0042391;GO:0043005;GO:0043235;GO:0045202;GO:0045211;GO:0050811;GO:0050877;GO:0051932;GO:0060078;GO:0060079;GO:0070161;GO:0098794;GO:1902476;GO:1902711;GO:…	K05186	-	M;T	KOG3642;35DFN;39T90;3BK0B;3CS4I;3JC02;487EW;493G6;4Q4DU	gamma-aminobutyric acid (GABA) A receptor, subunit gamma 1 [Source:MGI Symbol;Acc:MGI:103156]	14405	Q9R0Y8	GO:0006811//ion transport;GO:0006821//chloride transport;GO:0007165//signal transduction;GO:0007214//gamma-aminobutyric acid signaling pathway;GO:0007268//chemical synaptic transmission;GO:0034220//ion transmembrane transport;GO:0042391//regulation of membrane potential;GO:0050877//nervous system process;GO:0051932//synaptic transmission, GABAergic;GO:0060078//regulation of postsynaptic membrane …	GO:0005886//plasma membrane;GO:0005887//integral component of plasma membrane;GO:0016020//membrane;GO:0016021//integral component of membrane;GO:0032590//dendrite membrane;GO:0034707//chloride channel complex;GO:0043005//neuron projection;GO:0043235//receptor complex;GO:0045202//synapse;GO:0045211//postsynaptic membrane;GO:0070161//anchoring junction;GO:0098794//postsynapse;GO:1902711//GABA-A rec…	GO:0004888//transmembrane signaling receptor activity;GO:0004890//GABA-A receptor activity;GO:0005216//ion channel activity;GO:0005230//extracellular ligand-gated ion channel activity;GO:0005231//excitatory extracellular ligand-gated ion channel activity;GO:0005237//inhibitory extracellular ligand-gated ion channel activity;GO:0005254//chloride channel activity;GO:0008503//benzodiazepine receptor…	ko05033(Nicotine addiction);ko05032(Morphine addiction);ko04727(GABAergic synapse);ko04723(Retrograde endocannabinoid signaling);ko04080(Neuroactive ligand-receptor interaction)
ENSMUSG00000001270	47	0.864334	22	0.48207	37	0.751355	27	0.558787	42	0.759082	20	0.425051	29	0.520772	33	0.515409	34	0.692441	12	111635795	111638772	-	2895	Ckb	GO:0000166;GO:0003824;GO:0004111;GO:0005515;GO:0005524;GO:0005615;GO:0005634;GO:0005737;GO:0005739;GO:0005829;GO:0007420;GO:0016301;GO:0016310;GO:0016740;GO:0016772;GO:0021549;GO:0030425;GO:0030644;GO:0031625;GO:0043025;GO:0043209;GO:0046314;GO:0071391;GO:1904568	K00933	EC:2.7.3.2	C;E	KOG3581;35CMP;38BGZ;3BB2K;3CRR7;3J6HP;4801V;4904T;4Q1C4	creatine kinase, brain [Source:MGI Symbol;Acc:MGI:88407]	12709	Q04447	GO:0007420//brain development;GO:0016310//phosphorylation;GO:0021549//cerebellum development;GO:0030644//cellular chloride ion homeostasis;GO:0046314//phosphocreatine biosynthetic process;GO:0071391//cellular response to estrogen stimulus;GO:1904568//cellular response to wortmannin;	GO:0005615//extracellular space;GO:0005634//nucleus;GO:0005737//cytoplasm;GO:0005739//mitochondrion;GO:0005829//cytosol;GO:0030425//dendrite;GO:0043025//neuronal cell body;GO:0043209//myelin sheath;	GO:0000166//nucleotide binding;GO:0003824//catalytic activity;GO:0004111//creatine kinase activity;GO:0005515//protein binding;GO:0005524//ATP binding;GO:0016301//kinase activity;GO:0016740//transferase activity;GO:0016772//transferase activity, transferring phosphorus-containing groups;GO:0031625//ubiquitin protein ligase binding;	ko00330(Arginine and proline metabolism)
ENSMUSG00000001280	4962	31.9745	4114	31.5875	4602	32.7456	4791	34.7434	5050	31.9812	5052	37.6216	5126	32.2546	7031	38.4785	4975	35.5026	15	102314578	102344839	+	8262	Sp1	GO:0000785;GO:0000791;GO:0000976;GO:0000977;GO:0000978;GO:0000981;GO:0000987;GO:0001221;GO:0001228;GO:0001503;GO:0001701;GO:0001829;GO:0001889;GO:0001892;GO:0002318;GO:0003677;GO:0003690;GO:0003700;GO:0005515;GO:0005634;GO:0005654;GO:0005737;GO:0006355;GO:0006357;GO:0008022;GO:0010628;GO:0017053;GO:0030219;GO:0030324;GO:0032869;GO:0032993;GO:0033194;GO:0034224;GO:0035035;GO:0042789;GO:0042802;GO:…	K04684	-	K	35J16;38QYR;3B9BZ;3CT07;3J54F;48BAP;48XPV;4PS9A	trans-acting transcription factor 1 [Source:MGI Symbol;Acc:MGI:98372]	20683	O89090;G3X8Q0	GO:0001503//ossification;GO:0001701//in utero embryonic development;GO:0001829//trophectodermal cell differentiation;GO:0001889//liver development;GO:0001892//embryonic placenta development;GO:0002318//myeloid progenitor cell differentiation;GO:0006355//regulation of transcription, DNA-templated;GO:0006357//regulation of transcription by RNA polymerase II;GO:0010628//positive regulation of gene e…	GO:0000785//chromatin;GO:0000791//euchromatin;GO:0005634//nucleus;GO:0005654//nucleoplasm;GO:0005737//cytoplasm;GO:0017053//transcription repressor complex;GO:0032993//protein-DNA complex;	GO:0000976//transcription cis-regulatory region binding;GO:0000977//RNA polymerase II transcription regulatory region sequence-specific DNA binding;GO:0000978//RNA polymerase II cis-regulatory region sequence-specific DNA binding;GO:0000981//DNA-binding transcription factor activity, RNA polymerase II-specific;GO:0000987//cis-regulatory region sequence-specific DNA binding;GO:0001221//transcripti…	ko05415(Diabetic cardiomyopathy);ko05231(Choline metabolism in cancer);ko05224(Breast cancer);ko05202(Transcriptional misregulation in cancer);ko05200(Pathways in cancer);ko05163(Human cytomegalovirus infection);ko05017(Spinocerebellar ataxia);ko05016(Huntington disease);ko04934(Cushing syndrome);ko04928(Parathyroid hormone synthesis, secretion and action);ko04927(Cortisol synthesis and secretion…
ENSMUSG00000001281	3507	67.4044	2918	66.8254	3097	65.7284	2323	50.2459	2738	51.718	2159	47.9548	2678	50.2607	3943	64.3626	3343	71.1556	15	102124430	102140379	-	2770	Itgb7	GO:0003366;GO:0005178;GO:0005925;GO:0007155;GO:0007160;GO:0007229;GO:0008305;GO:0009986;GO:0016020;GO:0016021;GO:0016477;GO:0033627;GO:0034113;GO:0034446;GO:0034669;GO:0038023;GO:0043113;GO:0043235;GO:0050839;GO:0050900;GO:0050901;GO:0072678	K06590	-	M;T;W	KOG1226;35C8E;38DSI;3BIJE;3D2Q1;3J5Y4;4877W;49MMY;4Q0BB	integrin beta 7 [Source:MGI Symbol;Acc:MGI:96616]	16421	P26011	GO:0003366//cell-matrix adhesion involved in ameboidal cell migration;GO:0007155//cell adhesion;GO:0007160//cell-matrix adhesion;GO:0007229//integrin-mediated signaling pathway;GO:0016477//cell migration;GO:0033627//cell adhesion mediated by integrin;GO:0034113//heterotypic cell-cell adhesion;GO:0034446//substrate adhesion-dependent cell spreading;GO:0043113//receptor clustering;GO:0050900//leuko…	GO:0005925//focal adhesion;GO:0008305//integrin complex;GO:0009986//cell surface;GO:0016020//membrane;GO:0016021//integral component of membrane;GO:0034669//integrin alpha4-beta7 complex;GO:0043235//receptor complex;	GO:0005178//integrin binding;GO:0038023//signaling receptor activity;GO:0050839//cell adhesion molecule binding;	ko05414(Dilated cardiomyopathy);ko05412(Arrhythmogenic right ventricular cardiomyopathy);ko05410(Hypertrophic cardiomyopathy);ko05202(Transcriptional misregulation in cancer);ko05165(Human papillomavirus infection);ko04810(Regulation of actin cytoskeleton);ko04672(Intestinal immune network for IgA production);ko04514(Cell adhesion molecules);ko04512(ECM-receptor interaction);ko04510(Focal adhesio…
ENSMUSG00000001285	587	11.0703	580	13.0333	544	11.3287	485	10.2935	625	11.584	439	9.56782	588	10.8284	716	11.468	655	13.6799	15	102240144	102246574	+	2823	Myg1	GO:0003674;GO:0004518;GO:0005634;GO:0005654;GO:0005730;GO:0005737;GO:0005739;GO:0005759;GO:0016787;GO:0035641;GO:0090305	K25877	EC:3.1.-.-	S;Q;I	KOG2948;35IWW;38BVY;3BA40;3CXPS;3JB7F;48A8Y;494X5;4Q45R	melanocyte proliferating gene 1 [Source:MGI Symbol;Acc:MGI:1929864]	60315	Q9JK81	GO:0035641//locomotory exploration behavior;GO:0090305//nucleic acid phosphodiester bond hydrolysis;	GO:0005634//nucleus;GO:0005654//nucleoplasm;GO:0005730//nucleolus;GO:0005737//cytoplasm;GO:0005739//mitochondrion;GO:0005759//mitochondrial matrix;	GO:0003674//molecular_function;GO:0004518//nuclease activity;GO:0016787//hydrolase activity;	-
ENSMUSG00000001288	556	6.94697	454	6.75897	544	7.50549	363	5.10418	430	5.28013	387	5.58803	421	5.13652	566	6.00608	494	6.83546	15	102143373	102165952	-	4261	Rarg	GO:0000122;GO:0000785;GO:0000978;GO:0001843;GO:0002063;GO:0002068;GO:0003417;GO:0003430;GO:0003677;GO:0003682;GO:0003700;GO:0004879;GO:0005515;GO:0005634;GO:0005654;GO:0005667;GO:0005737;GO:0006355;GO:0006915;GO:0008270;GO:0008283;GO:0008284;GO:0009755;GO:0009952;GO:0010468;GO:0010628;GO:0012501;GO:0030154;GO:0031076;GO:0031641;GO:0032331;GO:0032526;GO:0035116;GO:0035264;GO:0043065;GO:0043068;GO:…	K08529	-	K	KOG3575;35NRZ;38QFY;3BEWH;3CS1P;3JBYY;47Z7F;48Y20;4PUJV	retinoic acid receptor, gamma [Source:MGI Symbol;Acc:MGI:97858]	19411	P18911	GO:0000122//negative regulation of transcription by RNA polymerase II;GO:0001843//neural tube closure;GO:0002063//chondrocyte development;GO:0002068//glandular epithelial cell development;GO:0003417//growth plate cartilage development;GO:0003430//growth plate cartilage chondrocyte growth;GO:0006355//regulation of transcription, DNA-templated;GO:0006915//apoptotic process;GO:0008283//cell populati…	GO:0000785//chromatin;GO:0005634//nucleus;GO:0005654//nucleoplasm;GO:0005667//transcription regulator complex;GO:0005737//cytoplasm;	GO:0000978//RNA polymerase II cis-regulatory region sequence-specific DNA binding;GO:0003677//DNA binding;GO:0003682//chromatin binding;GO:0003700//DNA-binding transcription factor activity;GO:0004879//nuclear receptor activity;GO:0005515//protein binding;GO:0008270//zinc ion binding;GO:0043565//sequence-specific DNA binding;GO:0046872//metal ion binding;GO:0046965//retinoid X receptor binding;GO…	-
ENSMUSG00000001289	4936	188.514	4394	199.955	4660	196.524	4336	186.362	4925	184.855	4029	177.826	5321	198.44	6297	204.248	5184	219.258	15	102234551	102240308	+	1394	Pfdn5	GO:0001540;GO:0005634;GO:0005737;GO:0005829;GO:0006355;GO:0006457;GO:0016272;GO:0045111;GO:0045892;GO:0051082;GO:0060041;GO:0090090;GO:1905907	K04797	-	O	KOG3048;35B8T;3A49T;3BPBF;3D6IC;3JBJB;48903;496IG;4Q6MY	prefoldin 5 [Source:MGI Symbol;Acc:MGI:1928753]	56612	Q9WU28	GO:0006355//regulation of transcription, DNA-templated;GO:0006457//protein folding;GO:0045892//negative regulation of transcription, DNA-templated;GO:0060041//retina development in camera-type eye;GO:0090090//negative regulation of canonical Wnt signaling pathway;GO:1905907//negative regulation of amyloid fibril formation;	GO:0005634//nucleus;GO:0005737//cytoplasm;GO:0005829//cytosol;GO:0016272//prefoldin complex;GO:0045111//intermediate filament cytoskeleton;	GO:0001540//amyloid-beta binding;GO:0051082//unfolded protein binding;	-
ENSMUSG00000001300	142	1.10284	129	1.19376	131	1.12345	134	1.17119	167	1.27467	126	1.1309	145	1.09966	171	1.12791	127	1.09232	8	8667434	8711242	-	6855	Efnb2	GO:0001525;GO:0001945;GO:0002042;GO:0005102;GO:0005515;GO:0005886;GO:0005912;GO:0007155;GO:0007399;GO:0007411;GO:0008284;GO:0009887;GO:0010839;GO:0010977;GO:0016020;GO:0016021;GO:0030154;GO:0030425;GO:0031295;GO:0034332;GO:0043616;GO:0046875;GO:0048013;GO:0048514;GO:0048845;GO:0050920;GO:0070161;GO:0071222;GO:0072178;GO:0098685;GO:0098978;GO:0099054;GO:0099056;GO:0099061;GO:0099072;GO:0099149;GO:…	K05463	-	T;B	KOG3858;35EDM;38CCJ;3BHRV;3CWF1;3J879;48519;4977F;4PYFE	ephrin B2 [Source:MGI Symbol;Acc:MGI:105097]	13642	P52800;Q4FJM3	GO:0001525//angiogenesis;GO:0001945//lymph vessel development;GO:0002042//cell migration involved in sprouting angiogenesis;GO:0007155//cell adhesion;GO:0007399//nervous system development;GO:0007411//axon guidance;GO:0008284//positive regulation of cell population proliferation;GO:0009887//animal organ morphogenesis;GO:0010839//negative regulation of keratinocyte proliferation;GO:0010977//negati…	GO:0005886//plasma membrane;GO:0005912//adherens junction;GO:0016020//membrane;GO:0016021//integral component of membrane;GO:0030425//dendrite;GO:0070161//anchoring junction;GO:0098685//Schaffer collateral - CA1 synapse;GO:0098978//glutamatergic synapse;GO:0099056//integral component of presynaptic membrane;GO:0099061//integral component of postsynaptic density membrane;	GO:0005102//signaling receptor binding;GO:0005515//protein binding;GO:0046875//ephrin receptor binding;	ko04360(Axon guidance)
ENSMUSG00000001305	315	5.17764	271	5.30755	294	5.33615	445	8.23152	464	7.4954	392	7.4462	479	7.68816	480	6.70065	361	6.57126	1	186453175	186481555	-	3239	Rrp15	GO:0000460;GO:0000470;GO:0003674;GO:0006364;GO:0030687	-	-	S;G;E	KOG2974;35DN1;38I35;3BIA5;3CVYD;3JE1W;487N5;4976K;4Q4CX	ribosomal RNA processing 15 homolog [Source:MGI Symbol;Acc:MGI:1914473]	67223	Q9CYX7	GO:0000460//maturation of 5.8S rRNA;GO:0000470//maturation of LSU-rRNA;GO:0006364//rRNA processing;	GO:0030687//preribosome, large subunit precursor;	GO:0003674//molecular_function;	-
ENSMUSG00000001313	10	0.267534	17	0.541916	14	0.413587	12	0.361293	11	0.289219	11	0.340094	13	0.339616	10	0.227213	6	0.177767	11	101355825	101362679	+	1990	Rnd2	GO:0000166;GO:0002080;GO:0003924;GO:0005515;GO:0005525;GO:0005769;GO:0005856;GO:0005886;GO:0005938;GO:0007015;GO:0007163;GO:0007264;GO:0008360;GO:0016020;GO:0016477;GO:0019901;GO:0030865;GO:0031410;GO:0032956;GO:0042995;GO:0047485;GO:0048668;GO:0048672	K07858	-	B;U	KOG0393;35M1V;39W6D;3BHKS;3D1VM;3JAR5;487JY;492HT;4PVCI	Rho family GTPase 2 [Source:MGI Symbol;Acc:MGI:1338755]	11858	Q9QYM5;A2A4Q3	GO:0007015//actin filament organization;GO:0007163//establishment or maintenance of cell polarity;GO:0007264//small GTPase mediated signal transduction;GO:0008360//regulation of cell shape;GO:0016477//cell migration;GO:0030865//cortical cytoskeleton organization;GO:0032956//regulation of actin cytoskeleton organization;GO:0048668//collateral sprouting;GO:0048672//positive regulation of collateral…	GO:0002080//acrosomal membrane;GO:0005769//early endosome;GO:0005856//cytoskeleton;GO:0005886//plasma membrane;GO:0005938//cell cortex;GO:0016020//membrane;GO:0031410//cytoplasmic vesicle;GO:0042995//cell projection;	GO:0000166//nucleotide binding;GO:0003924//GTPase activity;GO:0005515//protein binding;GO:0005525//GTP binding;GO:0019901//protein kinase binding;GO:0047485//protein N-terminus binding;	-
ENSMUSG00000001323	140	1.63454	124	1.72501	116	1.4955	111	1.45844	154	1.76703	120	1.61911	147	1.67591	181	1.79473	126	1.62914	11	74797185	74816774	-	4560	Srr	GO:0000166;GO:0000287;GO:0003824;GO:0003941;GO:0005509;GO:0005515;GO:0005524;GO:0005737;GO:0005886;GO:0006520;GO:0006563;GO:0007420;GO:0007568;GO:0008152;GO:0008721;GO:0009069;GO:0009410;GO:0014070;GO:0016594;GO:0016829;GO:0016853;GO:0018114;GO:0030165;GO:0030170;GO:0030378;GO:0032496;GO:0042802;GO:0042803;GO:0042866;GO:0043025;GO:0043278;GO:0044238;GO:0045177;GO:0046872;GO:0070178;GO:0070179;GO:…	K12235	EC:5.1.1.18	T;E	KOG1251;35UFE;3AN59;3CQMQ;3E6V2;3JQB4;48SGK;49NZW;4QA6J	serine racemase [Source:MGI Symbol;Acc:MGI:1351636]	27364	Q9QZX7	GO:0006520//cellular amino acid metabolic process;GO:0006563//L-serine metabolic process;GO:0007420//brain development;GO:0007568//aging;GO:0008152//metabolic process;GO:0009069//serine family amino acid metabolic process;GO:0009410//response to xenobiotic stimulus;GO:0014070//response to organic cyclic compound;GO:0032496//response to lipopolysaccharide;GO:0042866//pyruvate biosynthetic process;…	GO:0005737//cytoplasm;GO:0005886//plasma membrane;GO:0043025//neuronal cell body;GO:0045177//apical part of cell;	GO:0000166//nucleotide binding;GO:0000287//magnesium ion binding;GO:0003824//catalytic activity;GO:0003941//L-serine ammonia-lyase activity;GO:0005509//calcium ion binding;GO:0005515//protein binding;GO:0005524//ATP binding;GO:0008721//D-serine ammonia-lyase activity;GO:0016594//glycine binding;GO:0016829//lyase activity;GO:0016853//isomerase activity;GO:0018114//threonine racemase activity;GO:00…	ko00470(D-Amino acid metabolism);ko00260(Glycine, serine and threonine metabolism)
ENSMUSG00000001333	3	0.0558064	3	0.0664948	3	0.0616231	4	0.0837378	6	0.109691	7	0.150483	9	0.163482	9	0.142187	1	0.0206007	4	129181410	129202352	+	2862	Sync	GO:0005515;GO:0005737;GO:0005829;GO:0005882;GO:0030018;GO:0031594;GO:0042383;GO:0045103;GO:0048471	K10377	-	S	2RKZJ;35P67;38FSS;3BE4D;3CYT5;3JABF;484R3;496H9;4Q1FR	syncoilin [Source:MGI Symbol;Acc:MGI:1916078]	68828	Q9EPM5;C0LQ89	GO:0045103//intermediate filament-based process;	GO:0005737//cytoplasm;GO:0005829//cytosol;GO:0005882//intermediate filament;GO:0030018//Z disc;GO:0031594//neuromuscular junction;GO:0042383//sarcolemma;GO:0048471//perinuclear region of cytoplasm;	GO:0005515//protein binding;	-
ENSMUSG00000001334	2	0.0385373	1	0.0229591	0	0	0	0	1	0.0189368	1	0.0222679	2	0.0376311	3	0.0490938	1	0.0213389	4	129030792	129038386	+	2763	Fndc5	GO:0005179;GO:0005515;GO:0005576;GO:0005777;GO:0005778;GO:0005783;GO:0005886;GO:0007165;GO:0014850;GO:0016020;GO:0016021;GO:0090336	K24486	-	S;T	2QQCU;35EQX;38P23;3BH4K;3CVWZ;3J4W0;47Z9Q;48Z5D;4Q4J4	fibronectin type III domain containing 5 [Source:MGI Symbol;Acc:MGI:1917614]	384061	Q8K4Z2	GO:0007165//signal transduction;GO:0014850//response to muscle activity;GO:0090336//positive regulation of brown fat cell differentiation;	GO:0005576//extracellular region;GO:0005777//peroxisome;GO:0005778//peroxisomal membrane;GO:0005783//endoplasmic reticulum;GO:0005886//plasma membrane;GO:0016020//membrane;GO:0016021//integral component of membrane;	GO:0005179//hormone activity;GO:0005515//protein binding;	-
ENSMUSG00000001348	2708	71.0207	2213	69.1546	2392	69.2719	1914	56.4907	2232	57.5289	1926	58.374	2094	53.6264	2615	58.2454	2093	60.7891	9	22038023	22047007	-	2030	Acp5	GO:0003993;GO:0005615;GO:0005764;GO:0006809;GO:0007162;GO:0008198;GO:0008199;GO:0010936;GO:0016311;GO:0016787;GO:0030335;GO:0032496;GO:0032691;GO:0032695;GO:0032720;GO:0032929;GO:0034097;GO:0042554;GO:0045019;GO:0045453;GO:0046872;GO:0050728;GO:0050830;GO:0060349	K14379	EC:3.1.3.2	O;U	KOG2679;35J0S;39T6Y;3BF3E;3CRTN;3J5G1;488VV;48ZYD;4Q3J3	acid phosphatase 5, tartrate resistant [Source:MGI Symbol;Acc:MGI:87883]	11433	Q05117	GO:0006809//nitric oxide biosynthetic process;GO:0007162//negative regulation of cell adhesion;GO:0010936//negative regulation of macrophage cytokine production;GO:0016311//dephosphorylation;GO:0030335//positive regulation of cell migration;GO:0032496//response to lipopolysaccharide;GO:0032691//negative regulation of interleukin-1 beta production;GO:0032695//negative regulation of interleukin-12 …	GO:0005615//extracellular space;GO:0005764//lysosome;	GO:0003993//acid phosphatase activity;GO:0008198//ferrous iron binding;GO:0008199//ferric iron binding;GO:0016787//hydrolase activity;GO:0046872//metal ion binding;	ko05323(Rheumatoid arthritis);ko04380(Osteoclast differentiation);ko04142(Lysosome);ko00740(Riboflavin metabolism)
ENSMUSG00000001349	6	0.116753	3	0.069557	5	0.107435	8	0.175188	12	0.229484	6	0.134926	16	0.30402	0	0	3	0.0646484	9	22010512	22020926	+	2736	Cnn1	GO:0003779;GO:0005515;GO:0005516;GO:0005856;GO:0031032;GO:1904706	-	-	Z	KOG2046;358WV;38DUM;3BDP1;3D300;3J9JM;48291;48VUK;4Q323	calponin 1 [Source:MGI Symbol;Acc:MGI:104979]	12797	Q08091;B2RSH3;Q8CBQ2	GO:0031032//actomyosin structure organization;GO:1904706//negative regulation of vascular associated smooth muscle cell proliferation;	GO:0005856//cytoskeleton;	GO:0003779//actin binding;GO:0005515//protein binding;GO:0005516//calmodulin binding;	-
ENSMUSG00000001366	508	8.71594	387	7.91161	399	7.55932	416	8.03235	466	7.85764	388	7.69324	556	9.31518	614	8.94691	468	8.89235	9	77988781	78016347	-	3103	Fbxo9	GO:0005515;GO:0005737;GO:0016567;GO:0019005;GO:0031146;GO:0032006;GO:0045087;GO:0045444	K10295	-	S	KOG2997;35JV4;38E7J;3BGCM;3CTSA;3JCSY;486NV;48Y9C;4PWD3	f-box protein 9 [Source:MGI Symbol;Acc:MGI:1918788]	71538	Q8BK06	GO:0016567//protein ubiquitination;GO:0031146//SCF-dependent proteasomal ubiquitin-dependent protein catabolic process;GO:0032006//regulation of TOR signaling;GO:0045087//innate immune response;GO:0045444//fat cell differentiation;	GO:0005737//cytoplasm;GO:0019005//SCF ubiquitin ligase complex;	GO:0005515//protein binding;	-
ENSMUSG00000001376	369	1.80963	373	2.17959	359	1.94409	491	2.70983	562	2.70866	411	2.32933	553	2.64822	468	1.94923	230	1.24914	6	3498382	3603531	+	10856	Vps50	GO:0000149;GO:0005768;GO:0015031;GO:0016020;GO:0032456;GO:0042147;GO:0048471;GO:0055037;GO:1990745	K23288	-	S;L;U	KOG2939;35D8S;38HPU;3BD4W;3CTHB;3JAJY;483AT;493WB;4PV6B	VPS50 EARP/GARPII complex subunit [Source:MGI Symbol;Acc:MGI:1920538]	73288	Q8CI71	GO:0015031//protein transport;GO:0032456//endocytic recycling;GO:0042147//retrograde transport, endosome to Golgi;	GO:0005768//endosome;GO:0016020//membrane;GO:0048471//perinuclear region of cytoplasm;GO:0055037//recycling endosome;GO:1990745//EARP complex;	GO:0000149//SNARE binding;	-
ENSMUSG00000001380	845	18.3846	679	17.6024	728	17.49	858	21.008	1057	22.6011	875	22.0006	1052	22.3501	1105	20.4181	960	23.1308	18	36899581	36916258	-	2447	Hars	GO:0000166;GO:0004812;GO:0004821;GO:0005524;GO:0005737;GO:0005739;GO:0005829;GO:0006412;GO:0006418;GO:0006427;GO:0016874;GO:0032543;GO:0042802;GO:0042803;GO:0044260;GO:0090304	K01892	EC:6.1.1.21	J	KOG1936;35P69;38DB2;3BBCC;3CU64;3JEBW;48A04;4926C;4Q2G8	histidyl-tRNA synthetase [Source:MGI Symbol;Acc:MGI:108087]	15115	Q61035	GO:0006412//translation;GO:0006418//tRNA aminoacylation for protein translation;GO:0006427//histidyl-tRNA aminoacylation;GO:0032543//mitochondrial translation;GO:0044260//cellular macromolecule metabolic process;GO:0090304//nucleic acid metabolic process;	GO:0005737//cytoplasm;GO:0005739//mitochondrion;GO:0005829//cytosol;	GO:0000166//nucleotide binding;GO:0004812//aminoacyl-tRNA ligase activity;GO:0004821//histidine-tRNA ligase activity;GO:0005524//ATP binding;GO:0016874//ligase activity;GO:0042802//identical protein binding;GO:0042803//protein homodimerization activity;	ko00970(Aminoacyl-tRNA biosynthesis)
ENSMUSG00000001383	2561	52.6025	2171	53.1326	2381	54.0028	2193	50.6914	2549	51.4544	2226	52.8384	2542	50.9846	2874	50.1347	2334	53.0907	18	36926929	36932719	+	2592	Zmat2	GO:0000398;GO:0003676;GO:0003677;GO:0005634;GO:0005681;GO:0006397;GO:0008270;GO:0008380;GO:0046540;GO:0046872;GO:0071005	K12848	-	A;O	KOG4727;35BR8;39RK5;3BHQA;3CVCU;3JEQY;486II;48XHG;4PVTD	zinc finger, matrin type 2 [Source:MGI Symbol;Acc:MGI:1913742]	66492	Q9CPW7	GO:0000398//mRNA splicing, via spliceosome;GO:0006397//mRNA processing;GO:0008380//RNA splicing;	GO:0005634//nucleus;GO:0005681//spliceosomal complex;GO:0046540//U4/U6 x U5 tri-snRNP complex;GO:0071005//U2-type precatalytic spliceosome;	GO:0003676//nucleic acid binding;GO:0003677//DNA binding;GO:0008270//zinc ion binding;GO:0046872//metal ion binding;	ko03040(Spliceosome)
ENSMUSG00000001403	51	1.04431	59	1.43951	60	1.35666	66	1.5209	82	1.65017	45	1.06488	78	1.55962	88	1.53037	130	2.94797	2	164611818	164620742	+	2600	Ube2c	GO:0000151;GO:0000166;GO:0000209;GO:0004842;GO:0005524;GO:0005634;GO:0005680;GO:0005829;GO:0005886;GO:0006511;GO:0007049;GO:0010458;GO:0010994;GO:0016567;GO:0016740;GO:0030071;GO:0031145;GO:0031536;GO:0044389;GO:0051301;GO:0061631;GO:0070936;GO:0070979	K06688	EC:2.3.2.23	O	KOG0421;35C18;38MK7;3BICF;3CSMQ;3JFSS;480G1;490A4;4PWEN	ubiquitin-conjugating enzyme E2C [Source:MGI Symbol;Acc:MGI:1915862]	68612	Q9D1C1;A2A4Z0	GO:0000209//protein polyubiquitination;GO:0006511//ubiquitin-dependent protein catabolic process;GO:0007049//cell cycle;GO:0010458//exit from mitosis;GO:0010994//free ubiquitin chain polymerization;GO:0016567//protein ubiquitination;GO:0030071//regulation of mitotic metaphase/anaphase transition;GO:0031145//anaphase-promoting complex-dependent catabolic process;GO:0031536//positive regulation of …	GO:0000151//ubiquitin ligase complex;GO:0005634//nucleus;GO:0005680//anaphase-promoting complex;GO:0005829//cytosol;GO:0005886//plasma membrane;	GO:0000166//nucleotide binding;GO:0004842//ubiquitin-protein transferase activity;GO:0005524//ATP binding;GO:0016740//transferase activity;GO:0044389//ubiquitin-like protein ligase binding;GO:0061631//ubiquitin conjugating enzyme activity;	ko04120(Ubiquitin mediated proteolysis)
ENSMUSG00000001415	2356	18.0322	1954	17.8197	2128	17.9847	1945	16.7529	2297	17.2778	2163	19.1318	2273	16.9878	2989	19.4291	2572	21.8004	3	88243567	88269645	+	6956	Smg5	GO:0000184;GO:0005515;GO:0005634;GO:0005697;GO:0005737;GO:0031625;GO:0032204;GO:0035303;GO:0042162;GO:0042826;GO:0051721;GO:0070034	K11125	-	A;E	KOG2162;359Z9;38HNP;3BEQ6;3CZMF;3JC8U;48290;494PU;4Q1GQ	SMG5 nonsense mediated mRNA decay factor [Source:MGI Symbol;Acc:MGI:2447364]	229512	Q6ZPY2;Q3UZS1	GO:0000184//nuclear-transcribed mRNA catabolic process, nonsense-mediated decay;GO:0032204//regulation of telomere maintenance;GO:0035303//regulation of dephosphorylation;	GO:0005634//nucleus;GO:0005697//telomerase holoenzyme complex;GO:0005737//cytoplasm;	GO:0005515//protein binding;GO:0031625//ubiquitin protein ligase binding;GO:0042162//telomeric DNA binding;GO:0042826//histone deacetylase binding;GO:0051721//protein phosphatase 2A binding;GO:0070034//telomerase RNA binding;	ko03015(mRNA surveillance pathway)
ENSMUSG00000001416	3829	32.0021	3115	31.0209	3509	32.3844	4489	42.2222	5290	43.4514	4257	41.1172	4987	40.7003	5615	39.8563	4594	42.5211	3	88204423	88229074	+	6370	Cct3	GO:0000166;GO:0002199;GO:0005515;GO:0005524;GO:0005737;GO:0005832;GO:0005874;GO:0006457;GO:0007339;GO:0016887;GO:0032212;GO:0043209;GO:0044183;GO:0044297;GO:0046931;GO:0050821;GO:0051082;GO:0061077;GO:0140662;GO:1901998;GO:1904851	K09495	-	O	KOG0364;35IMN;38GPW;3BFX2;3CYB8;3JCEM;47ZAK;48XID;4PSER	chaperonin containing Tcp1, subunit 3 (gamma) [Source:MGI Symbol;Acc:MGI:104708]	12462	P80318;Q3U4U6	GO:0006457//protein folding;GO:0007339//binding of sperm to zona pellucida;GO:0032212//positive regulation of telomere maintenance via telomerase;GO:0046931//pore complex assembly;GO:0050821//protein stabilization;GO:0061077//chaperone-mediated protein folding;GO:1901998//toxin transport;GO:1904851//positive regulation of establishment of protein localization to telomere;	GO:0002199//zona pellucida receptor complex;GO:0005737//cytoplasm;GO:0005832//chaperonin-containing T-complex;GO:0005874//microtubule;GO:0043209//myelin sheath;GO:0044297//cell body;	GO:0000166//nucleotide binding;GO:0005515//protein binding;GO:0005524//ATP binding;GO:0016887//ATP hydrolysis activity;GO:0044183//protein folding chaperone;GO:0051082//unfolded protein binding;GO:0140662//ATP-dependent protein folding chaperone;	-
ENSMUSG00000001418	1464	12.3895	1273	12.8364	1269	11.8586	1155	11	1296	10.7789	1195	11.6871	1359	11.2305	1851	13.3037	1569	14.7047	3	88232330	88238620	+	6291	Glmp	GO:0005515;GO:0005634;GO:0005764;GO:0005765;GO:0005829;GO:0016020;GO:0016021;GO:0045944;GO:0050821;GO:0061462	-	-	S	2QSBM;35C8N;39BEU;3BD1U;3CX8Q;3J47W;4820C;491UQ;4Q2ZK	glycosylated lysosomal membrane protein [Source:MGI Symbol;Acc:MGI:1913318]	56700	Q9JHJ3	GO:0045944//positive regulation of transcription by RNA polymerase II;GO:0050821//protein stabilization;GO:0061462//protein localization to lysosome;	GO:0005634//nucleus;GO:0005764//lysosome;GO:0005765//lysosomal membrane;GO:0005829//cytosol;GO:0016020//membrane;GO:0016021//integral component of membrane;	GO:0005515//protein binding;	-
ENSMUSG00000001419	4742	42.1822	4124	43.711	4384	43.0624	3817	38.2111	4245	37.1109	4174	42.9089	4452	38.6713	6615	49.9749	5480	53.9845	3	88049679	88079393	+	5985	Mef2d	GO:0000977;GO:0000978;GO:0000981;GO:0001228;GO:0001649;GO:0001958;GO:0002062;GO:0003677;GO:0003700;GO:0005515;GO:0005634;GO:0005654;GO:0005737;GO:0006355;GO:0006357;GO:0006915;GO:0007399;GO:0007512;GO:0019899;GO:0030154;GO:0035914;GO:0042803;GO:0042826;GO:0043231;GO:0045893;GO:0045944;GO:0046982;GO:0046983;GO:0061629;GO:0140297;GO:1904707;GO:1990837	K09262	-	K	KOG0014;35APN;38EKQ;3BKBU;3CSKY;3J2KT;48325;494J4;4Q3XE	myocyte enhancer factor 2D [Source:MGI Symbol;Acc:MGI:99533]	17261	Q63943;Q921S6	GO:0001649//osteoblast differentiation;GO:0001958//endochondral ossification;GO:0002062//chondrocyte differentiation;GO:0006355//regulation of transcription, DNA-templated;GO:0006357//regulation of transcription by RNA polymerase II;GO:0006915//apoptotic process;GO:0007399//nervous system development;GO:0007512//adult heart development;GO:0030154//cell differentiation;GO:0035914//skeletal muscle …	GO:0005634//nucleus;GO:0005654//nucleoplasm;GO:0005737//cytoplasm;GO:0043231//intracellular membrane-bounded organelle;	GO:0000977//RNA polymerase II transcription regulatory region sequence-specific DNA binding;GO:0000978//RNA polymerase II cis-regulatory region sequence-specific DNA binding;GO:0000981//DNA-binding transcription factor activity, RNA polymerase II-specific;GO:0001228//DNA-binding transcription activator activity, RNA polymerase II-specific;GO:0003677//DNA binding;GO:0003700//DNA-binding transcript…	ko04928(Parathyroid hormone synthesis, secretion and action);ko04371(Apelin signaling pathway);ko04022(cGMP-PKG signaling pathway)
ENSMUSG00000001420	13	0.237675	32	0.697099	19	0.383578	17	0.349775	22	0.395293	19	0.401441	27	0.482026	20	0.310545	28	0.566917	3	88235962	88243455	-	2912	Tmem79	GO:0002070;GO:0005737;GO:0005764;GO:0005765;GO:0005794;GO:0016020;GO:0016021;GO:0031069;GO:0032588;GO:0042335;GO:0042802;GO:0045055;GO:0045684;GO:0061436;GO:0070268	-	-	S	2QVUB;35HS3;39RSI;3BH2X;3D0UP;3J9EX;47ZGS;494WR;4Q3NF	transmembrane protein 79 [Source:MGI Symbol;Acc:MGI:1919163]	71913	Q9D709	GO:0002070//epithelial cell maturation;GO:0031069//hair follicle morphogenesis;GO:0042335//cuticle development;GO:0045055//regulated exocytosis;GO:0045684//positive regulation of epidermis development;GO:0061436//establishment of skin barrier;GO:0070268//cornification;	GO:0005737//cytoplasm;GO:0005764//lysosome;GO:0005765//lysosomal membrane;GO:0005794//Golgi apparatus;GO:0016020//membrane;GO:0016021//integral component of membrane;GO:0032588//trans-Golgi network membrane;	GO:0042802//identical protein binding;	-
ENSMUSG00000001424	3229	17.6191	2625	17.0667	2810	16.931	2869	17.6175	3265	17.5087	2915	18.3815	3141	16.7359	4575	21.2012	3916	23.6635	6	28475138	28935161	+	9757	Snd1	GO:0003676;GO:0003723;GO:0004518;GO:0004519;GO:0004521;GO:0005515;GO:0005634;GO:0005737;GO:0005739;GO:0005829;GO:0006402;GO:0010564;GO:0010587;GO:0016442;GO:0016787;GO:0031047;GO:0042470;GO:0090305;GO:0090502;GO:0097433;GO:1905172	K15979	-	K;L	KOG2039;35HD2;38HTP;3BB9N;3CV4Y;3JA45;482MH;48WUS;4Q4VD	staphylococcal nuclease and tudor domain containing 1 [Source:MGI Symbol;Acc:MGI:1929266]	56463	Q78PY7	GO:0006402//mRNA catabolic process;GO:0010564//regulation of cell cycle process;GO:0010587//miRNA catabolic process;GO:0031047//gene silencing by RNA;GO:0090305//nucleic acid phosphodiester bond hydrolysis;GO:0090502//RNA phosphodiester bond hydrolysis, endonucleolytic;	GO:0005634//nucleus;GO:0005737//cytoplasm;GO:0005739//mitochondrion;GO:0005829//cytosol;GO:0016442//RISC complex;GO:0042470//melanosome;GO:0097433//dense body;	GO:0003676//nucleic acid binding;GO:0003723//RNA binding;GO:0004518//nuclease activity;GO:0004519//endonuclease activity;GO:0004521//endoribonuclease activity;GO:0005515//protein binding;GO:0016787//hydrolase activity;GO:1905172//RISC complex binding;	ko05203(Viral carcinogenesis)
ENSMUSG00000001435	15	0.113743	21	0.189739	12	0.100479	12	0.102403	24	0.178855	12	0.105158	16	0.118473	21	0.13524	23	0.193144	10	76888012	77002382	-	7021	Col18a1	GO:0001525;GO:0001886;GO:0005201;GO:0005515;GO:0005576;GO:0005581;GO:0005604;GO:0005615;GO:0007155;GO:0030020;GO:0030198;GO:0031012;GO:0042802;GO:0043534;GO:0043536;GO:0046872;GO:0062023;GO:0072577;GO:0101023;GO:1905564;GO:2000353	K06823	-	W;L	KOG3546;35HBW;38I1B;3BAXZ;3CTMW;3J6PQ;480SR;48VA9;4PYQT	collagen, type XVIII, alpha 1 [Source:MGI Symbol;Acc:MGI:88451]	12822	P39061	GO:0001525//angiogenesis;GO:0001886//endothelial cell morphogenesis;GO:0007155//cell adhesion;GO:0030198//extracellular matrix organization;GO:0043534//blood vessel endothelial cell migration;GO:0043536//positive regulation of blood vessel endothelial cell migration;GO:0072577//endothelial cell apoptotic process;GO:0101023//vascular endothelial cell proliferation;GO:1905564//positive regulation o…	GO:0005576//extracellular region;GO:0005581//collagen trimer;GO:0005604//basement membrane;GO:0005615//extracellular space;GO:0031012//extracellular matrix;GO:0062023//collagen-containing extracellular matrix;	GO:0005201//extracellular matrix structural constituent;GO:0005515//protein binding;GO:0030020//extracellular matrix structural constituent conferring tensile strength;GO:0042802//identical protein binding;GO:0046872//metal ion binding;	ko04974(Protein digestion and absorption)
ENSMUSG00000001436	607	6.95871	445	6.0786	518	6.55737	657	8.47626	845	9.52034	701	9.28721	729	8.16081	993	9.66815	891	11.312	10	76868075	76896836	+	4644	Slc19a1	GO:0005542;GO:0005886;GO:0005887;GO:0006855;GO:0007565;GO:0008514;GO:0008517;GO:0008518;GO:0015297;GO:0015350;GO:0015711;GO:0015884;GO:0016020;GO:0016021;GO:0016323;GO:0016324;GO:0031526;GO:0035461;GO:0042910;GO:0051180;GO:0051958;GO:0055085;GO:0061507;GO:0090482;GO:0098838;GO:0140360;GO:0140361;GO:1904447	K14609	-	H;S	KOG3810;35IVI;39SHH;3BGJ0;3CW6R;3J49B;482JB;495TH;4PZTT	solute carrier family 19 (folate transporter), member 1 [Source:MGI Symbol;Acc:MGI:103182]	20509	P41438;Q542F3	GO:0006855//xenobiotic transmembrane transport;GO:0007565//female pregnancy;GO:0015711//organic anion transport;GO:0015884//folic acid transport;GO:0035461//vitamin transmembrane transport;GO:0051180//vitamin transport;GO:0051958//methotrexate transport;GO:0055085//transmembrane transport;GO:0098838//folate transmembrane transport;GO:0140361//cyclic-GMP-AMP transmembrane import across plasma memb…	GO:0005886//plasma membrane;GO:0005887//integral component of plasma membrane;GO:0016020//membrane;GO:0016021//integral component of membrane;GO:0016323//basolateral plasma membrane;GO:0016324//apical plasma membrane;GO:0031526//brush border membrane;	GO:0005542//folic acid binding;GO:0008514//organic anion transmembrane transporter activity;GO:0008517//folic acid transmembrane transporter activity;GO:0008518//folate:anion antiporter activity;GO:0015297//antiporter activity;GO:0015350//methotrexate transmembrane transporter activity;GO:0042910//xenobiotic transmembrane transporter activity;GO:0061507//2',3'-cyclic GMP-AMP binding;GO:0090482//v…	ko04977(Vitamin digestion and absorption);ko01523(Antifolate resistance)
ENSMUSG00000001440	6178	49.9108	5361	51.6055	5505	49.1093	5655	51.4136	6481	51.457	5799	54.1411	6581	51.9164	7698	52.8176	5548	49.6368	11	97050540	97078707	-	6590	Kpnb1	GO:0005515;GO:0005634;GO:0005635;GO:0005643;GO:0005654;GO:0005737;GO:0005829;GO:0006404;GO:0006606;GO:0006610;GO:0006886;GO:0006913;GO:0007079;GO:0007080;GO:0008139;GO:0010494;GO:0015031;GO:0019894;GO:0019899;GO:0019904;GO:0030953;GO:0031267;GO:0031291;GO:0031965;GO:0032991;GO:0040001;GO:0042564;GO:0044877;GO:0045184;GO:0051879;GO:0061608;GO:0061676;GO:0071782;GO:0090307	K14293	-	Y;U	KOG1241;35NZ3;38HCJ;3BA50;3CUGE;3J9U3;483E8;493P4;4Q2SE	karyopherin (importin) beta 1 [Source:MGI Symbol;Acc:MGI:107532]	16211	P70168;Q3UHW8	GO:0006404//RNA import into nucleus;GO:0006606//protein import into nucleus;GO:0006610//ribosomal protein import into nucleus;GO:0006886//intracellular protein transport;GO:0006913//nucleocytoplasmic transport;GO:0007079//mitotic chromosome movement towards spindle pole;GO:0007080//mitotic metaphase plate congression;GO:0015031//protein transport;GO:0030953//astral microtubule organization;GO:003…	GO:0005634//nucleus;GO:0005635//nuclear envelope;GO:0005643//nuclear pore;GO:0005654//nucleoplasm;GO:0005737//cytoplasm;GO:0005829//cytosol;GO:0010494//cytoplasmic stress granule;GO:0031965//nuclear membrane;GO:0032991//protein-containing complex;GO:0042564//NLS-dependent protein nuclear import complex;GO:0071782//endoplasmic reticulum tubular network;	GO:0005515//protein binding;GO:0008139//nuclear localization sequence binding;GO:0019894//kinesin binding;GO:0019899//enzyme binding;GO:0019904//protein domain specific binding;GO:0031267//small GTPase binding;GO:0044877//protein-containing complex binding;GO:0051879//Hsp90 protein binding;GO:0061608//nuclear import signal receptor activity;GO:0061676//importin-alpha family protein binding;	ko05207(Chemical carcinogenesis - receptor activation);ko03013(Nucleocytoplasmic transport)
ENSMUSG00000001441	4617	34.1113	3827	33.6899	4011	32.7228	3816	31.7282	4433	32.1878	3700	31.5913	4170	30.0843	4689	29.422	3305	27.0414	11	97096668	97171464	-	7206	Npepps	GO:0004177;GO:0005634;GO:0005737;GO:0005829;GO:0006508;GO:0008233;GO:0008237;GO:0008270;GO:0016787;GO:0042277;GO:0043171;GO:0046872;GO:0070006;GO:0071456	K08776	EC:3.4.11.14	O;E	KOG1046;35ATJ;38CFG;3BADC;3CW5S;3JCRF;486H0;48VUN;4PYNT	aminopeptidase puromycin sensitive [Source:MGI Symbol;Acc:MGI:1101358]	19155	Q11011	GO:0006508//proteolysis;GO:0043171//peptide catabolic process;GO:0071456//cellular response to hypoxia;	GO:0005634//nucleus;GO:0005737//cytoplasm;GO:0005829//cytosol;	GO:0004177//aminopeptidase activity;GO:0008233//peptidase activity;GO:0008237//metallopeptidase activity;GO:0008270//zinc ion binding;GO:0016787//hydrolase activity;GO:0042277//peptide binding;GO:0046872//metal ion binding;GO:0070006//metalloaminopeptidase activity;	-
ENSMUSG00000001444	2192	46.9053	1707	43.523	1966	46.4542	1360	32.7506	1635	34.3839	1320	32.6425	1496	31.2593	1998	36.3104	1749	41.4469	11	96988897	97006157	-	2488	Tbx21	GO:0000122;GO:0000976;GO:0000978;GO:0000981;GO:0001227;GO:0001228;GO:0001708;GO:0002296;GO:0003677;GO:0003700;GO:0005515;GO:0005634;GO:0006355;GO:0006357;GO:0009615;GO:0010628;GO:0030217;GO:0032703;GO:0043025;GO:0043161;GO:0043565;GO:0045580;GO:0045892;GO:0045893;GO:0045944;GO:0048304;GO:0050776;GO:0071310;GO:0072676;GO:1990837;GO:2000320;GO:2000329;GO:2000552;GO:2000556	K10166	-	K	KOG3585;35M8Y;39Z7Q;3BJKD;3D253;3J5C5;4803C;496CN;4Q4YY	T-box 21 [Source:MGI Symbol;Acc:MGI:1888984]	57765	Q9JKD8	GO:0000122//negative regulation of transcription by RNA polymerase II;GO:0001708//cell fate specification;GO:0002296//T-helper 1 cell lineage commitment;GO:0006355//regulation of transcription, DNA-templated;GO:0006357//regulation of transcription by RNA polymerase II;GO:0009615//response to virus;GO:0010628//positive regulation of gene expression;GO:0030217//T cell differentiation;GO:0032703//ne…	GO:0005634//nucleus;GO:0043025//neuronal cell body;	GO:0000976//transcription cis-regulatory region binding;GO:0000978//RNA polymerase II cis-regulatory region sequence-specific DNA binding;GO:0000981//DNA-binding transcription factor activity, RNA polymerase II-specific;GO:0001227//DNA-binding transcription repressor activity, RNA polymerase II-specific;GO:0001228//DNA-binding transcription activator activity, RNA polymerase II-specific;GO:000367…	ko05321(Inflammatory bowel disease);ko04659(Th17 cell differentiation);ko04658(Th1 and Th2 cell differentiation)
ENSMUSG00000001445	465	14.4943	442	16.4161	441	15.179	468	16.4168	539	16.5116	412	14.8412	607	18.4756	702	18.5838	582	20.0904	11	96932386	96940039	+	1708	Mrpl10	GO:0003735;GO:0005654;GO:0005739;GO:0005743;GO:0005762;GO:0005840;GO:0006412;GO:0015934;GO:0032543;GO:1990904	K02864	-	J	KOG4241;35BFD;39Y6E;3BK1B;3D0YM;3J8JW;486TE;496EK;4PVHP	mitochondrial ribosomal protein L10 [Source:MGI Symbol;Acc:MGI:1333801]	107732	Q3TBW2	GO:0006412//translation;GO:0032543//mitochondrial translation;	GO:0005654//nucleoplasm;GO:0005739//mitochondrion;GO:0005743//mitochondrial inner membrane;GO:0005762//mitochondrial large ribosomal subunit;GO:0005840//ribosome;GO:0015934//large ribosomal subunit;GO:1990904//ribonucleoprotein complex;	GO:0003735//structural constituent of ribosome;	ko03010(Ribosome)
ENSMUSG00000001467	456	5.49878	411	5.90537	436	5.80561	429	5.8218	424	5.02485	380	5.29557	699	8.23085	756	7.74243	670	8.9474	5	4131145	4154746	-	4415	Cyp51	GO:0001669;GO:0004497;GO:0005506;GO:0005737;GO:0005783;GO:0005789;GO:0006629;GO:0006694;GO:0006695;GO:0008202;GO:0008203;GO:0008398;GO:0016020;GO:0016021;GO:0016125;GO:0016126;GO:0016491;GO:0016705;GO:0020037;GO:0033488;GO:0042177;GO:0043231;GO:0046872;GO:0050709;GO:0060282;GO:1900222	K05917	-	Q;C	KOG0684;35GY4;38DPK;3BFP9;3CWR4;3JBEH;4864T;48ZD8;4Q2DE	cytochrome P450, family 51 [Source:MGI Symbol;Acc:MGI:106040]	13121	Q8K0C4	GO:0006629//lipid metabolic process;GO:0006694//steroid biosynthetic process;GO:0006695//cholesterol biosynthetic process;GO:0008202//steroid metabolic process;GO:0008203//cholesterol metabolic process;GO:0016125//sterol metabolic process;GO:0016126//sterol biosynthetic process;GO:0033488//cholesterol biosynthetic process via 24,25-dihydrolanosterol;GO:0042177//negative regulation of protein cata…	GO:0001669//acrosomal vesicle;GO:0005737//cytoplasm;GO:0005783//endoplasmic reticulum;GO:0005789//endoplasmic reticulum membrane;GO:0016020//membrane;GO:0016021//integral component of membrane;GO:0043231//intracellular membrane-bounded organelle;	GO:0004497//monooxygenase activity;GO:0005506//iron ion binding;GO:0008398//sterol 14-demethylase activity;GO:0016491//oxidoreductase activity;GO:0016705//oxidoreductase activity, acting on paired donors, with incorporation or reduction of molecular oxygen;GO:0020037//heme binding;GO:0046872//metal ion binding;	ko00100(Steroid biosynthesis)
ENSMUSG00000001472	9264	91.5044	7809	91.9057	8493	92.6327	7736	85.9921	8766	85.0943	7478	85.3604	8279	79.8523	9799	82.2014	7619	83.3416	8	124100492	124130574	+	5390	Tcf25	GO:0000122;GO:0003677;GO:0003714;GO:0005515;GO:0005634;GO:1990112	K24970	-	Z;O;K;U	KOG2422;35JVC;38C0W;3BFX6;3CVZT;3J660;484MD;49669;4PVM7	transcription factor 25 (basic helix-loop-helix) [Source:MGI Symbol;Acc:MGI:1914105]	66855	Q8R3L2	GO:0000122//negative regulation of transcription by RNA polymerase II;	GO:0005634//nucleus;GO:1990112//RQC complex;	GO:0003677//DNA binding;GO:0003714//transcription corepressor activity;GO:0005515//protein binding;	-
ENSMUSG00000001473	936	20.4481	780	20.3037	781	18.8403	763	18.7586	906	19.4518	720	18.1776	794	16.938	935	17.3477	813	19.6692	18	67523787	67535819	+	2437	Tubb6	GO:0000166;GO:0000226;GO:0000278;GO:0003924;GO:0005200;GO:0005525;GO:0005737;GO:0005856;GO:0005874;GO:0007010;GO:0007017;GO:0015630;GO:0045171;GO:0072686	K07375	-	Z	KOG1375;35PC9;39VBW;3BCXA;3D0Y7;3JFAR;48IX4;49E5M;4Q6SR	tubulin, beta 6 class V [Source:MGI Symbol;Acc:MGI:1915201]	67951	Q922F4;Q3UMM1	GO:0000226//microtubule cytoskeleton organization;GO:0000278//mitotic cell cycle;GO:0007010//cytoskeleton organization;GO:0007017//microtubule-based process;	GO:0005737//cytoplasm;GO:0005856//cytoskeleton;GO:0005874//microtubule;GO:0015630//microtubule cytoskeleton;GO:0045171//intercellular bridge;GO:0072686//mitotic spindle;	GO:0000166//nucleotide binding;GO:0003924//GTPase activity;GO:0005200//structural constituent of cytoskeleton;GO:0005525//GTP binding;	ko05132(Salmonella infection);ko05022(Pathways of neurodegeneration - multiple diseases);ko05020(Prion disease);ko05016(Huntington disease);ko05014(Amyotrophic lateral sclerosis);ko05012(Parkinson disease);ko05010(Alzheimer disease);ko04540(Gap junction);ko04145(Phagosome)
ENSMUSG00000001482	281	3.39388	221	3.18044	238	3.17415	208	2.82718	283	3.35918	224	3.12655	257	3.03103	363	3.7235	288	3.85215	8	124150266	124190009	+	4408	Def8	GO:0005515;GO:0005575;GO:0032418;GO:0045780;GO:0046872;GO:1900029	-	-	S;O;T	KOG1829;35GF7;38CBC;3BHJD;3CUCM;3J8HW;488VC;48USN;4PZJI	differentially expressed in FDCP 8 [Source:MGI Symbol;Acc:MGI:1346331]	23854	Q99J78	GO:0032418//lysosome localization;GO:0045780//positive regulation of bone resorption;GO:1900029//positive regulation of ruffle assembly;	GO:0005575//cellular_component;	GO:0005515//protein binding;GO:0046872//metal ion binding;	-
ENSMUSG00000001493	0	0	0	0	0	0	0	0	0	0	0	0	0	0	0	0	0	0	11	101768336	101785200	-	2228	Meox1	GO:0000978;GO:0000981;GO:0001228;GO:0001757;GO:0003677;GO:0003682;GO:0003700;GO:0005634;GO:0005737;GO:0006355;GO:0006357;GO:0043565;GO:0045944;GO:0060218;GO:0061053;GO:0061056;GO:0071837;GO:1990837	K09322	-	K	KOG0489;35F6C;38KPX;3BDMP;3D3MZ;3JEPY;48103;493ZZ;4PTRX	mesenchyme homeobox 1 [Source:MGI Symbol;Acc:MGI:103220]	17285	P32442	GO:0001757//somite specification;GO:0006355//regulation of transcription, DNA-templated;GO:0006357//regulation of transcription by RNA polymerase II;GO:0045944//positive regulation of transcription by RNA polymerase II;GO:0060218//hematopoietic stem cell differentiation;GO:0061053//somite development;GO:0061056//sclerotome development;	GO:0005634//nucleus;GO:0005737//cytoplasm;	GO:0000978//RNA polymerase II cis-regulatory region sequence-specific DNA binding;GO:0000981//DNA-binding transcription factor activity, RNA polymerase II-specific;GO:0001228//DNA-binding transcription activator activity, RNA polymerase II-specific;GO:0003677//DNA binding;GO:0003682//chromatin binding;GO:0003700//DNA-binding transcription factor activity;GO:0043565//sequence-specific DNA binding;…	-
ENSMUSG00000001494	0	0	0	0	0	0	0	0	0	0	0	0	0	0	0	0	0	0	11	101853284	101857841	-	2066	Sost	GO:0001503;GO:0005515;GO:0005576;GO:0005615;GO:0005794;GO:0008201;GO:0009612;GO:0016055;GO:0030178;GO:0030246;GO:0030279;GO:0030509;GO:0030514;GO:0031333;GO:0032991;GO:0036122;GO:0045893;GO:0051179;GO:0060070;GO:0071374;GO:0090090;GO:0140297;GO:0140678	K16834	-	S;T	2QTBG;3590E;39V6G;3BMAJ;3D2DY;3J8NR;485BK;493Q9;4PXKS	sclerostin [Source:MGI Symbol;Acc:MGI:1921749]	74499	Q99P68	GO:0001503//ossification;GO:0009612//response to mechanical stimulus;GO:0016055//Wnt signaling pathway;GO:0030178//negative regulation of Wnt signaling pathway;GO:0030279//negative regulation of ossification;GO:0030509//BMP signaling pathway;GO:0030514//negative regulation of BMP signaling pathway;GO:0031333//negative regulation of protein-containing complex assembly;GO:0045893//positive regulati…	GO:0005576//extracellular region;GO:0005615//extracellular space;GO:0005794//Golgi apparatus;GO:0032991//protein-containing complex;	GO:0005515//protein binding;GO:0008201//heparin binding;GO:0030246//carbohydrate binding;GO:0036122//BMP binding;GO:0140297//DNA-binding transcription factor binding;GO:0140678//molecular function inhibitor activity;	ko04928(Parathyroid hormone synthesis, secretion and action);ko04310(Wnt signaling pathway)
ENSMUSG00000001496	0	0	0	0	0	0	0	0	0	0	0	0	5	0.0914627	0	0	0	0	12	56578743	56583693	-	2842	Nkx2-1	GO:0000122;GO:0000976;GO:0000977;GO:0000978;GO:0000981;GO:0001046;GO:0001161;GO:0001221;GO:0001228;GO:0001764;GO:0002016;GO:0003677;GO:0003700;GO:0005515;GO:0005634;GO:0005654;GO:0005667;GO:0006355;GO:0006357;GO:0006644;GO:0007389;GO:0007411;GO:0007420;GO:0007492;GO:0007626;GO:0007631;GO:0009725;GO:0009887;GO:0010467;GO:0010628;GO:0010719;GO:0017025;GO:0019899;GO:0021537;GO:0021759;GO:0021766;GO:…	K09342	-	K	KOG0842;35BBI;38GSQ;3BDQ9;3CTDW;3J4IH;4847C;4978Q;4Q3YJ	NK2 homeobox 1 [Source:MGI Symbol;Acc:MGI:108067]	21869	P50220;Q6PFE0	GO:0000122//negative regulation of transcription by RNA polymerase II;GO:0001764//neuron migration;GO:0002016//regulation of blood volume by renin-angiotensin;GO:0006355//regulation of transcription, DNA-templated;GO:0006357//regulation of transcription by RNA polymerase II;GO:0006644//phospholipid metabolic process;GO:0007389//pattern specification process;GO:0007411//axon guidance;GO:0007420//b…	GO:0005634//nucleus;GO:0005654//nucleoplasm;GO:0005667//transcription regulator complex;	GO:0000976//transcription cis-regulatory region binding;GO:0000977//RNA polymerase II transcription regulatory region sequence-specific DNA binding;GO:0000978//RNA polymerase II cis-regulatory region sequence-specific DNA binding;GO:0000981//DNA-binding transcription factor activity, RNA polymerase II-specific;GO:0001046//core promoter sequence-specific DNA binding;GO:0001161//intronic transcript…	-
ENSMUSG00000001497	1	0.0105299	0	0	1	0.0116275	0	0	0	0	1	0.0121689	3	0.030847	4	0.0357717	1	0.0116613	12	56738552	56759607	+	5056	Pax9	GO:0000977;GO:0000978;GO:0000981;GO:0001228;GO:0003677;GO:0003700;GO:0005634;GO:0005654;GO:0005667;GO:0005730;GO:0006355;GO:0006357;GO:0007492;GO:0009887;GO:0042476;GO:0042481;GO:0043565;GO:0045892;GO:0045944;GO:0048856;GO:0060325;GO:0071363;GO:1990837	K09382	-	K	KOG3517;35CRH;39I4H;3BA08;3CYI8;3J1IB;47ZK8;493SR;4Q520	paired box 9 [Source:MGI Symbol;Acc:MGI:97493]	18511	P47242;Q3V1K1	GO:0006355//regulation of transcription, DNA-templated;GO:0006357//regulation of transcription by RNA polymerase II;GO:0007492//endoderm development;GO:0009887//animal organ morphogenesis;GO:0042476//odontogenesis;GO:0042481//regulation of odontogenesis;GO:0045892//negative regulation of transcription, DNA-templated;GO:0045944//positive regulation of transcription by RNA polymerase II;GO:0048856/…	GO:0005634//nucleus;GO:0005654//nucleoplasm;GO:0005667//transcription regulator complex;GO:0005730//nucleolus;	GO:0000977//RNA polymerase II transcription regulatory region sequence-specific DNA binding;GO:0000978//RNA polymerase II cis-regulatory region sequence-specific DNA binding;GO:0000981//DNA-binding transcription factor activity, RNA polymerase II-specific;GO:0001228//DNA-binding transcription activator activity, RNA polymerase II-specific;GO:0003677//DNA binding;GO:0003700//DNA-binding transcript…	-
ENSMUSG00000001504	0	0	0	0	0	0	0	0	0	0	0	0	3	0.0475205	0	0	0	0	13	72776939	72782317	+	3282	Irx2	GO:0000122;GO:0000978;GO:0000981;GO:0001227;GO:0001656;GO:0003677;GO:0005634;GO:0006355;GO:0006357;GO:0030182;GO:0043565;GO:0048468;GO:0072086;GO:0072272	K24889	-	K	KOG0773;35IUW;39VGJ;3BF2J;3CXJ4;3J3HE;481N3;494BN;4PZTJ	Iroquois homeobox 2 [Source:MGI Symbol;Acc:MGI:1197526]	16372	P81066	GO:0000122//negative regulation of transcription by RNA polymerase II;GO:0001656//metanephros development;GO:0006355//regulation of transcription, DNA-templated;GO:0006357//regulation of transcription by RNA polymerase II;GO:0030182//neuron differentiation;GO:0048468//cell development;GO:0072086//specification of loop of Henle identity;GO:0072272//proximal/distal pattern formation involved in met…	GO:0005634//nucleus;	GO:0000978//RNA polymerase II cis-regulatory region sequence-specific DNA binding;GO:0000981//DNA-binding transcription factor activity, RNA polymerase II-specific;GO:0001227//DNA-binding transcription repressor activity, RNA polymerase II-specific;GO:0003677//DNA binding;GO:0043565//sequence-specific DNA binding;	-
ENSMUSG00000001506	14	0.113568	20	0.193314	17	0.152278	23	0.20997	21	0.167419	9	0.0843723	24	0.190111	12	0.0826733	3	0.0269508	11	94827050	94843868	+	6563	Col1a1	GO:0001501;GO:0001503;GO:0001568;GO:0001649;GO:0001957;GO:0001958;GO:0002020;GO:0005201;GO:0005515;GO:0005576;GO:0005581;GO:0005584;GO:0005615;GO:0005737;GO:0005783;GO:0005794;GO:0007584;GO:0007601;GO:0007605;GO:0009410;GO:0009612;GO:0010718;GO:0010812;GO:0014070;GO:0015031;GO:0030020;GO:0030141;GO:0030198;GO:0030199;GO:0030335;GO:0031012;GO:0031667;GO:0031960;GO:0032355;GO:0032868;GO:0032964;GO:…	K06236	-	W;D	KOG3544;35NX2;38CJN;3BAFZ;3CU1R;3JEW3;487SA;494VH;4Q3W9	collagen, type I, alpha 1 [Source:MGI Symbol;Acc:MGI:88467]	12842	P11087	GO:0001501//skeletal system development;GO:0001503//ossification;GO:0001568//blood vessel development;GO:0001649//osteoblast differentiation;GO:0001957//intramembranous ossification;GO:0001958//endochondral ossification;GO:0007584//response to nutrient;GO:0007601//visual perception;GO:0007605//sensory perception of sound;GO:0009410//response to xenobiotic stimulus;GO:0009612//response to mechanic…	GO:0005576//extracellular region;GO:0005581//collagen trimer;GO:0005584//collagen type I trimer;GO:0005615//extracellular space;GO:0005737//cytoplasm;GO:0005783//endoplasmic reticulum;GO:0005794//Golgi apparatus;GO:0030141//secretory granule;GO:0031012//extracellular matrix;GO:0062023//collagen-containing extracellular matrix;GO:0110165//cellular anatomical entity;	GO:0002020//protease binding;GO:0005201//extracellular matrix structural constituent;GO:0005515//protein binding;GO:0030020//extracellular matrix structural constituent conferring tensile strength;GO:0042802//identical protein binding;GO:0046872//metal ion binding;GO:0048407//platelet-derived growth factor binding;	ko05415(Diabetic cardiomyopathy);ko05205(Proteoglycans in cancer);ko05165(Human papillomavirus infection);ko05146(Amoebiasis);ko04974(Protein digestion and absorption);ko04933(AGE-RAGE signaling pathway in diabetic complications);ko04926(Relaxin signaling pathway);ko04611(Platelet activation);ko04512(ECM-receptor interaction);ko04510(Focal adhesion);ko04151(PI3K-Akt signaling pathway)
ENSMUSG00000001507	158	1.47317	128	1.42203	145	1.49288	119	1.24865	117	1.07211	112	1.20682	104	0.946881	157	1.24323	139	1.43526	11	94935300	94967627	-	5710	Itga3	GO:0001764;GO:0001968;GO:0002020;GO:0005178;GO:0005515;GO:0005518;GO:0005886;GO:0007155;GO:0007160;GO:0007229;GO:0007266;GO:0007507;GO:0007613;GO:0008305;GO:0009410;GO:0009897;GO:0009986;GO:0010628;GO:0010634;GO:0010811;GO:0010976;GO:0016020;GO:0016021;GO:0016323;GO:0017015;GO:0019904;GO:0030111;GO:0030324;GO:0030426;GO:0030510;GO:0031345;GO:0031527;GO:0033627;GO:0034667;GO:0034698;GO:0035024;GO:…	K06482	-	M;W	KOG3637;359MF;38CFX;3B96W;3CVH7;3JCGB;48089;48YCR;4Q77V	integrin alpha 3 [Source:MGI Symbol;Acc:MGI:96602]	16400	Q62470	GO:0001764//neuron migration;GO:0007155//cell adhesion;GO:0007160//cell-matrix adhesion;GO:0007229//integrin-mediated signaling pathway;GO:0007266//Rho protein signal transduction;GO:0007507//heart development;GO:0007613//memory;GO:0009410//response to xenobiotic stimulus;GO:0010628//positive regulation of gene expression;GO:0010634//positive regulation of epithelial cell migration;GO:0010811//po…	GO:0005886//plasma membrane;GO:0008305//integrin complex;GO:0009897//external side of plasma membrane;GO:0009986//cell surface;GO:0016020//membrane;GO:0016021//integral component of membrane;GO:0016323//basolateral plasma membrane;GO:0030426//growth cone;GO:0031527//filopodium membrane;GO:0034667//integrin alpha3-beta1 complex;GO:0042995//cell projection;GO:0043235//receptor complex;GO:0045202//s…	GO:0001968//fibronectin binding;GO:0002020//protease binding;GO:0005178//integrin binding;GO:0005515//protein binding;GO:0005518//collagen binding;GO:0019904//protein domain specific binding;GO:0043236//laminin binding;GO:0044877//protein-containing complex binding;GO:0046982//protein heterodimerization activity;	ko05414(Dilated cardiomyopathy);ko05412(Arrhythmogenic right ventricular cardiomyopathy);ko05410(Hypertrophic cardiomyopathy);ko05222(Small cell lung cancer);ko05200(Pathways in cancer);ko05165(Human papillomavirus infection);ko04810(Regulation of actin cytoskeleton);ko04640(Hematopoietic cell lineage);ko04512(ECM-receptor interaction);ko04510(Focal adhesion);ko04151(PI3K-Akt signaling pathway)
ENSMUSG00000001508	0	0	1	0.0365625	2	0.0677676	0	0	1	0.030157	0	0	0	0	3	0.0781822	0	0	11	94853617	94867153	-	1735	Sgca	GO:0005509;GO:0005737;GO:0005856;GO:0005886;GO:0005887;GO:0005911;GO:0014894;GO:0016010;GO:0016011;GO:0016012;GO:0016020;GO:0016021;GO:0042383;GO:0043403;GO:0045121;GO:0061024	K12565	-	K;E	KOG4482;35D8C;39AP2;3BGBW;3CYII;3JFKU;486K0;493HB;4PWIF	sarcoglycan, alpha (dystrophin-associated glycoprotein) [Source:MGI Symbol;Acc:MGI:894698]	20391	P82350	GO:0014894//response to denervation involved in regulation of muscle adaptation;GO:0043403//skeletal muscle tissue regeneration;GO:0061024//membrane organization;	GO:0005737//cytoplasm;GO:0005856//cytoskeleton;GO:0005886//plasma membrane;GO:0005887//integral component of plasma membrane;GO:0005911//cell-cell junction;GO:0016010//dystrophin-associated glycoprotein complex;GO:0016011//dystroglycan complex;GO:0016012//sarcoglycan complex;GO:0016020//membrane;GO:0016021//integral component of membrane;GO:0042383//sarcolemma;GO:0045121//membrane raft;	GO:0005509//calcium ion binding;	ko05416(Viral myocarditis);ko05414(Dilated cardiomyopathy);ko05412(Arrhythmogenic right ventricular cardiomyopathy);ko05410(Hypertrophic cardiomyopathy)
ENSMUSG00000001510	1	0.0204217	0	0	0	0	1	0.0229821	0	0	0	0	0	0	1	0.0173438	0	0	11	95010945	95016122	+	2607	Dlx3	GO:0000978;GO:0000981;GO:0001228;GO:0001568;GO:0001890;GO:0001942;GO:0003677;GO:0003682;GO:0005634;GO:0006355;GO:0006357;GO:0010467;GO:0016055;GO:0030154;GO:0030509;GO:0030855;GO:0031069;GO:0035315;GO:0042475;GO:0042633;GO:0045944;GO:0071335;GO:0071895;GO:1990837	K09315	-	K	KOG0850;35H2Z;39NQZ;3BENN;3D3D3;3J91Z;47ZPA;4950M;4Q44Y	distal-less homeobox 3 [Source:MGI Symbol;Acc:MGI:94903]	13393	Q64205;Q78ZZ8	GO:0001568//blood vessel development;GO:0001890//placenta development;GO:0001942//hair follicle development;GO:0006355//regulation of transcription, DNA-templated;GO:0006357//regulation of transcription by RNA polymerase II;GO:0010467//gene expression;GO:0016055//Wnt signaling pathway;GO:0030154//cell differentiation;GO:0030509//BMP signaling pathway;GO:0030855//epithelial cell differentiation;GO…	GO:0005634//nucleus;	GO:0000978//RNA polymerase II cis-regulatory region sequence-specific DNA binding;GO:0000981//DNA-binding transcription factor activity, RNA polymerase II-specific;GO:0001228//DNA-binding transcription activator activity, RNA polymerase II-specific;GO:0003677//DNA binding;GO:0003682//chromatin binding;GO:1990837//sequence-specific double-stranded DNA binding;	-
ENSMUSG00000001517	168	1.55443	135	1.48833	133	1.35886	121	1.25993	177	1.6095	115	1.22967	132	1.19262	211	1.65806	130	1.33207	6	128339930	128353109	+	5754	Foxm1	GO:0000086;GO:0000122;GO:0000977;GO:0003677;GO:0003700;GO:0005634;GO:0006355;GO:0006978;GO:0008284;GO:0019901;GO:0032873;GO:0043565;GO:0045892;GO:0045893;GO:0045944;GO:0046578;GO:0051726;GO:2000377;GO:2000781	K09406	-	K	KOG2294;35GYN;38HWX;3BDM0;3CZ2M;3JBC3;48AWV;490EP;4Q227	forkhead box M1 [Source:MGI Symbol;Acc:MGI:1347487]	14235	Q6P1H7	GO:0000086//G2/M transition of mitotic cell cycle;GO:0000122//negative regulation of transcription by RNA polymerase II;GO:0006355//regulation of transcription, DNA-templated;GO:0006978//DNA damage response, signal transduction by p53 class mediator resulting in transcription of p21 class mediator;GO:0008284//positive regulation of cell population proliferation;GO:0032873//negative regulation of …	GO:0005634//nucleus;	GO:0000977//RNA polymerase II transcription regulatory region sequence-specific DNA binding;GO:0003677//DNA binding;GO:0003700//DNA-binding transcription factor activity;GO:0019901//protein kinase binding;GO:0043565//sequence-specific DNA binding;	ko04218(Cellular senescence)
ENSMUSG00000001518	233	1.74813	207	1.85052	201	1.66523	180	1.51981	223	1.64429	211	1.82948	238	1.74366	276	1.75866	242	2.01073	6	128386407	128401894	-	7096	Itfg2	GO:0002314;GO:0003674;GO:0005515;GO:0005654;GO:0005764;GO:0005765;GO:0005829;GO:0016020;GO:0032006;GO:0034198;GO:0042149;GO:0140007;GO:1904262	K23296	-	S;T	2QUBC;35GUZ;39REQ;3BATP;3CX0J;3JBRZ;486M9;4942R;4Q38E	integrin alpha FG-GAP repeat containing 2 [Source:MGI Symbol;Acc:MGI:1915450]	101142	Q91WI7	GO:0002314//germinal center B cell differentiation;GO:0032006//regulation of TOR signaling;GO:0034198//cellular response to amino acid starvation;GO:0042149//cellular response to glucose starvation;GO:1904262//negative regulation of TORC1 signaling;	GO:0005654//nucleoplasm;GO:0005764//lysosome;GO:0005765//lysosomal membrane;GO:0005829//cytosol;GO:0016020//membrane;GO:0140007//KICSTOR complex;	GO:0003674//molecular_function;GO:0005515//protein binding;	-
ENSMUSG00000001520	19	0.269243	22	0.371465	18	0.281659	20	0.318948	12	0.16712	16	0.262022	12	0.16605	36	0.433259	10	0.156932	6	128376259	128393390	+	3757	Nrip2	GO:0000122;GO:0004190;GO:0005515;GO:0005634;GO:0005737;GO:0006508;GO:0007219	K13215	-	O;K;L	KOG0012;35DTF;39W15;3BMNJ;3CZMY;3J7RU;48AKG;4906J;4Q125	nuclear receptor interacting protein 2 [Source:MGI Symbol;Acc:MGI:1891884]	60345	Q9JHR9	GO:0000122//negative regulation of transcription by RNA polymerase II;GO:0006508//proteolysis;GO:0007219//Notch signaling pathway;	GO:0005634//nucleus;GO:0005737//cytoplasm;	GO:0004190//aspartic-type endopeptidase activity;GO:0005515//protein binding;	-
ENSMUSG00000001521	613	3.49344	494	3.35446	520	3.27232	431	2.76419	473	2.64917	411	2.70683	509	2.83254	681	3.29605	604	3.81197	6	128298124	128332814	-	9342	Tulp3	GO:0001664;GO:0001841;GO:0001843;GO:0005576;GO:0005634;GO:0005654;GO:0005730;GO:0005737;GO:0005886;GO:0005929;GO:0005930;GO:0007224;GO:0007420;GO:0008277;GO:0008589;GO:0009952;GO:0016020;GO:0019899;GO:0021904;GO:0021914;GO:0021915;GO:0021953;GO:0031076;GO:0035091;GO:0042733;GO:0042995;GO:0044877;GO:0045879;GO:0048702;GO:0060173;GO:0060348;GO:0060434;GO:0060831;GO:0061512;GO:0061548;GO:0097546;GO:…	K19600	-	S	KOG2502;35H3X;39RCW;3BBMR;3CRHG;3JEE1;486G8;496GR;4PZ54	tubby-like protein 3 [Source:MGI Symbol;Acc:MGI:1329045]	22158	O88413	GO:0001841//neural tube formation;GO:0001843//neural tube closure;GO:0007224//smoothened signaling pathway;GO:0007420//brain development;GO:0008277//regulation of G protein-coupled receptor signaling pathway;GO:0008589//regulation of smoothened signaling pathway;GO:0009952//anterior/posterior pattern specification;GO:0021904//dorsal/ventral neural tube patterning;GO:0021914//negative regulation o…	GO:0005576//extracellular region;GO:0005634//nucleus;GO:0005654//nucleoplasm;GO:0005730//nucleolus;GO:0005737//cytoplasm;GO:0005886//plasma membrane;GO:0005929//cilium;GO:0005930//axoneme;GO:0016020//membrane;GO:0042995//cell projection;GO:0097546//ciliary base;GO:0097731//9+0 non-motile cilium;	GO:0001664//G protein-coupled receptor binding;GO:0019899//enzyme binding;GO:0035091//phosphatidylinositol binding;GO:0044877//protein-containing complex binding;GO:0120160//intraciliary transport particle A binding;	-
ENSMUSG00000001524	270	4.33885	222	4.25077	229	4.06355	275	4.97327	276	4.35889	253	4.69849	297	4.66051	375	5.11795	374	6.65584	17	35978622	35984631	-	3313	Gtf2h4	GO:0000438;GO:0000439;GO:0001671;GO:0003690;GO:0005634;GO:0005669;GO:0005675;GO:0006281;GO:0006289;GO:0006366;GO:0006974;GO:0016251;GO:0016607;GO:0070816	K03144	-	K	KOG3471;35I1V;38EI7;3BHX2;3CUXZ;3JD5S;4888K;490C7;4PTT2	general transcription factor II H, polypeptide 4 [Source:MGI Symbol;Acc:MGI:1338799]	14885	O70422;Q542U3	GO:0006281//DNA repair;GO:0006289//nucleotide-excision repair;GO:0006366//transcription by RNA polymerase II;GO:0006974//cellular response to DNA damage stimulus;GO:0070816//phosphorylation of RNA polymerase II C-terminal domain;	GO:0000438//core TFIIH complex portion of holo TFIIH complex;GO:0000439//transcription factor TFIIH core complex;GO:0005634//nucleus;GO:0005669//transcription factor TFIID complex;GO:0005675//transcription factor TFIIH holo complex;GO:0016607//nuclear speck;	GO:0001671//ATPase activator activity;GO:0003690//double-stranded DNA binding;GO:0016251//RNA polymerase II general transcription initiation factor activity;	ko05203(Viral carcinogenesis);ko03420(Nucleotide excision repair);ko03022(Basal transcription factors)
ENSMUSG00000001525	20377	326.077	17363	331.061	18233	322.179	16778	302.147	20758	326.453	17126	316.711	19102	298.486	26073	354.344	23034	408.196	17	36144813	36149198	-	3327	Tubb5	GO:0000166;GO:0000226;GO:0000278;GO:0003924;GO:0005200;GO:0005525;GO:0005634;GO:0005641;GO:0005737;GO:0005829;GO:0005856;GO:0005874;GO:0007010;GO:0007017;GO:0015630;GO:0019904;GO:0031625;GO:0032794;GO:0032991;GO:0036464;GO:0042288;GO:0044297;GO:0044877;GO:0045121;GO:0045171;GO:0045298;GO:0050807;GO:0051225;GO:0071895;GO:0072686	K07375	-	Z	KOG1375;35A5V;38EHS;3BDQF;3CSPW;3J4UU;482T5;48VYX;4Q1A4	tubulin, beta 5 class I [Source:MGI Symbol;Acc:MGI:107812]	22154	P99024	GO:0000226//microtubule cytoskeleton organization;GO:0000278//mitotic cell cycle;GO:0007010//cytoskeleton organization;GO:0007017//microtubule-based process;GO:0050807//regulation of synapse organization;GO:0051225//spindle assembly;GO:0071895//odontoblast differentiation;	GO:0005634//nucleus;GO:0005641//nuclear envelope lumen;GO:0005737//cytoplasm;GO:0005829//cytosol;GO:0005856//cytoskeleton;GO:0005874//microtubule;GO:0015630//microtubule cytoskeleton;GO:0032991//protein-containing complex;GO:0036464//cytoplasmic ribonucleoprotein granule;GO:0044297//cell body;GO:0045121//membrane raft;GO:0045171//intercellular bridge;GO:0045298//tubulin complex;GO:0072686//mitoti…	GO:0000166//nucleotide binding;GO:0003924//GTPase activity;GO:0005200//structural constituent of cytoskeleton;GO:0005525//GTP binding;GO:0019904//protein domain specific binding;GO:0031625//ubiquitin protein ligase binding;GO:0032794//GTPase activating protein binding;GO:0042288//MHC class I protein binding;GO:0044877//protein-containing complex binding;	ko05132(Salmonella infection);ko05022(Pathways of neurodegeneration - multiple diseases);ko05020(Prion disease);ko05016(Huntington disease);ko05014(Amyotrophic lateral sclerosis);ko05012(Parkinson disease);ko05010(Alzheimer disease);ko04540(Gap junction);ko04145(Phagosome)
ENSMUSG00000001542	1069	5.79088	859	5.54452	990	5.92191	838	5.10869	886	4.7169	784	4.90807	983	5.1998	813	3.74035	393	2.35765	13	75854876	75920483	+	9828	Ell2	GO:0000987;GO:0005634;GO:0005654;GO:0006366;GO:0006368;GO:0008023;GO:0032968;GO:0042795	K15183	-	C;K	KOG4796;35A4S;38J37;3BG80;3CXRA;3J76E;487XN;48VCY;4Q4WA	elongation factor for RNA polymerase II 2 [Source:MGI Symbol;Acc:MGI:2183438]	192657	Q3UKU1	GO:0006366//transcription by RNA polymerase II;GO:0006368//transcription elongation from RNA polymerase II promoter;GO:0032968//positive regulation of transcription elongation from RNA polymerase II promoter;GO:0042795//snRNA transcription by RNA polymerase II;	GO:0005634//nucleus;GO:0005654//nucleoplasm;GO:0008023//transcription elongation factor complex;	GO:0000987//cis-regulatory region sequence-specific DNA binding;	-
ENSMUSG00000001552	83	0.686585	64	0.630812	98	0.895162	56	0.521318	79	0.642242	68	0.650059	81	0.654285	104	0.73064	81	0.74203	11	100259784	100288589	-	6436	Jup	GO:0001533;GO:0001954;GO:0002159;GO:0003713;GO:0005198;GO:0005515;GO:0005634;GO:0005737;GO:0005829;GO:0005856;GO:0005882;GO:0005886;GO:0005911;GO:0005912;GO:0005916;GO:0007155;GO:0009898;GO:0014704;GO:0015629;GO:0016020;GO:0016327;GO:0016328;GO:0016342;GO:0016477;GO:0019901;GO:0019903;GO:0030018;GO:0030057;GO:0032993;GO:0042127;GO:0042307;GO:0043537;GO:0043588;GO:0044877;GO:0045294;GO:0045296;GO:…	K10056	-	F;Z;T	KOG4203;35DEW;39SKG;3BGPS;3E4CF;3J8FJ;4835U;48V0C;4Q4G9	junction plakoglobin [Source:MGI Symbol;Acc:MGI:96650]	16480	Q02257	GO:0001954//positive regulation of cell-matrix adhesion;GO:0002159//desmosome assembly;GO:0007155//cell adhesion;GO:0016477//cell migration;GO:0042127//regulation of cell population proliferation;GO:0042307//positive regulation of protein import into nucleus;GO:0043537//negative regulation of blood vessel endothelial cell migration;GO:0043588//skin development;GO:0045766//positive regulation of a…	GO:0001533//cornified envelope;GO:0005634//nucleus;GO:0005737//cytoplasm;GO:0005829//cytosol;GO:0005856//cytoskeleton;GO:0005882//intermediate filament;GO:0005886//plasma membrane;GO:0005911//cell-cell junction;GO:0005912//adherens junction;GO:0005916//fascia adherens;GO:0009898//cytoplasmic side of plasma membrane;GO:0014704//intercalated disc;GO:0015629//actin cytoskeleton;GO:0016020//membrane;…	GO:0003713//transcription coactivator activity;GO:0005198//structural molecule activity;GO:0005515//protein binding;GO:0019901//protein kinase binding;GO:0019903//protein phosphatase binding;GO:0044877//protein-containing complex binding;GO:0045294//alpha-catenin binding;GO:0045296//cadherin binding;GO:0050839//cell adhesion molecule binding;GO:0106006//cytoskeletal protein-membrane anchor activi…	ko05412(Arrhythmogenic right ventricular cardiomyopathy);ko05226(Gastric cancer);ko05221(Acute myeloid leukemia);ko05202(Transcriptional misregulation in cancer);ko05200(Pathways in cancer)
ENSMUSG00000001555	12	0.217673	1	0.0216136	1	0.0200301	5	0.102069	1	0.0178271	4	0.0838516	2	0.0354258	6	0.0924335	2	0.0401767	11	100306523	100315650	+	2935	Fkbp10	GO:0001701;GO:0003755;GO:0005509;GO:0005528;GO:0005758;GO:0005783;GO:0005788;GO:0006457;GO:0016020;GO:0016853;GO:0017185;GO:0018208;GO:0030199;GO:0035909;GO:0042060;GO:0046872;GO:0085029	K09575	EC:5.2.1.8	O	KOG0549;35JMP;38HZC;3BEP1;3CXHK;3JA5Q;48886;494AR;4PYID	FK506 binding protein 10 [Source:MGI Symbol;Acc:MGI:104769]	14230	Q61576	GO:0001701//in utero embryonic development;GO:0006457//protein folding;GO:0017185//peptidyl-lysine hydroxylation;GO:0018208//peptidyl-proline modification;GO:0030199//collagen fibril organization;GO:0035909//aorta morphogenesis;GO:0042060//wound healing;GO:0085029//extracellular matrix assembly;	GO:0005758//mitochondrial intermembrane space;GO:0005783//endoplasmic reticulum;GO:0005788//endoplasmic reticulum lumen;GO:0016020//membrane;	GO:0003755//peptidyl-prolyl cis-trans isomerase activity;GO:0005509//calcium ion binding;GO:0005528//FK506 binding;GO:0016853//isomerase activity;GO:0046872//metal ion binding;	-
ENSMUSG00000001558	8	0.197091	9	0.264194	7	0.19043	7	0.194077	7	0.169485	8	0.227769	2	0.0481142	4	0.0836935	5	0.136417	11	100332743	100347848	+	2161	Klhl10	GO:0000902;GO:0005515;GO:0005737;GO:0007283;GO:0007286;GO:0008584;GO:0009566;GO:0016567;GO:0030154;GO:0048808;GO:0048873	K10448	-	T;K;L	KOG4441;35IDH;38I4J;3BHTZ;3CWQH;3J32T;48813;4988A;4Q6KD	kelch-like 10 [Source:MGI Symbol;Acc:MGI:2181067]	66720	Q9D5V2;B2RTD7	GO:0000902//cell morphogenesis;GO:0007283//spermatogenesis;GO:0007286//spermatid development;GO:0008584//male gonad development;GO:0009566//fertilization;GO:0016567//protein ubiquitination;GO:0030154//cell differentiation;GO:0048808//male genitalia morphogenesis;GO:0048873//homeostasis of number of cells within a tissue;	GO:0005737//cytoplasm;	GO:0005515//protein binding;	-
ENSMUSG00000001566	0	0	0	0	0	0	0	0	1	0.0232544	1	0.0273449	0	0	0	0	0	0	5	29678032	29683468	-	2250	Mnx1	GO:0000981;GO:0001764;GO:0003677;GO:0005634;GO:0005654;GO:0005730;GO:0005829;GO:0006355;GO:0006357;GO:0007417;GO:0008045;GO:0009791;GO:0021520;GO:0021675;GO:0021904;GO:0021953;GO:0030182;GO:0031016;GO:0031018;GO:0048667;GO:0048812;GO:0060539;GO:0060541;GO:1990837	K08025	-	K	KOG0489;35NUF;39RZ4;3BGUF;3CUV1;3J7HA;480IF;48YJK;4PTAU	motor neuron and pancreas homeobox 1 [Source:MGI Symbol;Acc:MGI:109160]	15285	A2RSX2	GO:0001764//neuron migration;GO:0006355//regulation of transcription, DNA-templated;GO:0006357//regulation of transcription by RNA polymerase II;GO:0007417//central nervous system development;GO:0008045//motor neuron axon guidance;GO:0009791//post-embryonic development;GO:0021520//spinal cord motor neuron cell fate specification;GO:0021675//nerve development;GO:0021904//dorsal/ventral neural tube…	GO:0005634//nucleus;GO:0005654//nucleoplasm;GO:0005730//nucleolus;GO:0005829//cytosol;	GO:0000981//DNA-binding transcription factor activity, RNA polymerase II-specific;GO:0003677//DNA binding;GO:1990837//sequence-specific double-stranded DNA binding;	ko04950(Maturity onset diabetes of the young)
ENSMUSG00000001569	878	5.06327	716	4.91986	797	5.07521	931	6.04206	930	5.27078	842	5.61146	1000	5.63122	1078	5.2797	796	5.08358	5	29639662	29662841	+	9232	Nom1	GO:0003723;GO:0005515;GO:0005634;GO:0005730;GO:0042274;GO:0048820	K17583	-	S;T	KOG2141;35AIP;38DDX;3BH83;3CST6;3JCYW;4820P;4947D;4PZZ9	nucleolar protein with MIF4G domain 1 [Source:MGI Symbol;Acc:MGI:1861749]	433864	Q3UFM5	GO:0042274//ribosomal small subunit biogenesis;GO:0048820//hair follicle maturation;	GO:0005634//nucleus;GO:0005730//nucleolus;	GO:0003723//RNA binding;GO:0005515//protein binding;	-
ENSMUSG00000001576	950	5.69052	824	5.88111	823	5.44362	788	5.31194	819	4.82134	659	4.56185	912	5.33444	1064	5.41282	983	6.52082	17	26780463	26875908	+	8888	Ergic1	GO:0000139;GO:0003674;GO:0005654;GO:0005783;GO:0005789;GO:0005793;GO:0005794;GO:0006888;GO:0006890;GO:0016020;GO:0016021;GO:0016192;GO:0030134;GO:0030173;GO:0030176;GO:0033116;GO:0043231	K20365	-	D;U	KOG2667;35G27;38CV0;3BCWN;3CTIH;3J31P;484FI;496H6;4Q7WY	endoplasmic reticulum-golgi intermediate compartment (ERGIC) 1 [Source:MGI Symbol;Acc:MGI:1914708]	67458	Q9DC16;Q4FK22	GO:0006888//endoplasmic reticulum to Golgi vesicle-mediated transport;GO:0006890//retrograde vesicle-mediated transport, Golgi to endoplasmic reticulum;GO:0016192//vesicle-mediated transport;	GO:0000139//Golgi membrane;GO:0005654//nucleoplasm;GO:0005783//endoplasmic reticulum;GO:0005789//endoplasmic reticulum membrane;GO:0005793//endoplasmic reticulum-Golgi intermediate compartment;GO:0005794//Golgi apparatus;GO:0016020//membrane;GO:0016021//integral component of membrane;GO:0030134//COPII-coated ER to Golgi transport vesicle;GO:0030173//integral component of Golgi membrane;GO:0030176…	GO:0003674//molecular_function;	-
ENSMUSG00000001583	4	0.0639703	7	0.133389	9	0.158935	3	0.0539931	1	0.0157172	7	0.129373	1	0.0156165	3	0.0407468	10	0.177108	11	69741831	69749556	-	3329	Tnk1	GO:0000166;GO:0004672;GO:0004713;GO:0004715;GO:0005102;GO:0005515;GO:0005524;GO:0005737;GO:0005829;GO:0006468;GO:0007169;GO:0016020;GO:0016301;GO:0016310;GO:0016740;GO:0018108;GO:0030154;GO:0030308;GO:0031234;GO:0045087;GO:0046580;GO:0046777	K08885	EC:2.7.10.2	T;K;L	KOG0199;35FHK;39X5N;3BKKR;3D0UX;3JEMR;486D4;492FX;4PU3N	tyrosine kinase, non-receptor, 1 [Source:MGI Symbol;Acc:MGI:1930958]	83813	Q99ML2;Q3TJU8	GO:0006468//protein phosphorylation;GO:0007169//transmembrane receptor protein tyrosine kinase signaling pathway;GO:0016310//phosphorylation;GO:0018108//peptidyl-tyrosine phosphorylation;GO:0030154//cell differentiation;GO:0030308//negative regulation of cell growth;GO:0045087//innate immune response;GO:0046580//negative regulation of Ras protein signal transduction;GO:0046777//protein autophosph…	GO:0005737//cytoplasm;GO:0005829//cytosol;GO:0016020//membrane;GO:0031234//extrinsic component of cytoplasmic side of plasma membrane;	GO:0000166//nucleotide binding;GO:0004672//protein kinase activity;GO:0004713//protein tyrosine kinase activity;GO:0004715//non-membrane spanning protein tyrosine kinase activity;GO:0005102//signaling receptor binding;GO:0005515//protein binding;GO:0005524//ATP binding;GO:0016301//kinase activity;GO:0016740//transferase activity;	-
ENSMUSG00000001588	5938	64.8083	4808	62.5257	5404	65.1276	4645	57.0525	5152	55.2614	4314	54.4124	5564	59.2985	7194	66.683	5593	67.6014	11	69772393	69786365	-	4878	Acap1	GO:0003674;GO:0005096;GO:0005515;GO:0005768;GO:0006629;GO:0007165;GO:0008150;GO:0016020;GO:0016042;GO:0046872;GO:0050790;GO:0055038	K12489	-	T;U	KOG0521;35JGQ;38GBR;3BDH8;3CV4J;3J2R4;47ZXF;48V6Z;4Q0EB	ArfGAP with coiled-coil, ankyrin repeat and PH domains 1 [Source:MGI Symbol;Acc:MGI:2388270]	216859	Q8K2H4	GO:0006629//lipid metabolic process;GO:0007165//signal transduction;GO:0008150//biological_process;GO:0016042//lipid catabolic process;GO:0050790//regulation of catalytic activity;	GO:0005768//endosome;GO:0016020//membrane;GO:0055038//recycling endosome membrane;	GO:0003674//molecular_function;GO:0005096//GTPase activator activity;GO:0005515//protein binding;GO:0046872//metal ion binding;	ko04144(Endocytosis)
ENSMUSG00000001604	4	0.152112	3	0.135934	3	0.125975	1	0.042796	3	0.11212	3	0.131842	2	0.0742677	2	0.0645934	2	0.0842276	4	135975040	136002209	+	1400	Tcea3	GO:0003676;GO:0003677;GO:0005634;GO:0006351;GO:0006368;GO:0008270;GO:0046872	K03145	-	K	KOG1105;35GZQ;38EUW;3BCDP;3D20W;3J2MR;481A7;48YC8;4Q1TU	transcription elongation factor A (SII), 3 [Source:MGI Symbol;Acc:MGI:1196908]	21401	P23881	GO:0006351//transcription, DNA-templated;GO:0006368//transcription elongation from RNA polymerase II promoter;	GO:0005634//nucleus;	GO:0003676//nucleic acid binding;GO:0003677//DNA binding;GO:0008270//zinc ion binding;GO:0046872//metal ion binding;	-
ENSMUSG00000001622	0	0	0	0	0	0	0	0	0	0	0	0	0	0	0	0	0	0	5	88073438	88080524	+	4152	Csn3	GO:0003674;GO:0005576;GO:0005615;GO:0007595;GO:0050821	K17282	-	O;T;M	2TM2T;35QGV;3AK0A;3BSCH;3D8H8;3JH7J;48EZ5;49BV6;4Q8V1	casein kappa [Source:MGI Symbol;Acc:MGI:107461]	12994	P06796	GO:0007595//lactation;GO:0050821//protein stabilization;	GO:0005576//extracellular region;GO:0005615//extracellular space;	GO:0003674//molecular_function;	-
ENSMUSG00000001627	2586	23.5023	2156	23.3472	2264	22.7206	2550	26.0809	3169	28.3048	2479	26.0367	2938	26.0736	2943	22.7158	2215	22.2934	12	40251566	40298503	-	5858	Ifrd1	GO:0005634;GO:0005737;GO:0014706;GO:0016528;GO:0030154;GO:0030517;GO:0042692;GO:0043403;GO:0045944;GO:0048671;GO:0051091;GO:0061629	-	-	Z;O;C;K	KOG2842;35J41;38EW2;3B9K5;3CYQ8;3JBZF;4889S;48ZAR;4Q0BZ	interferon-related developmental regulator 1 [Source:MGI Symbol;Acc:MGI:1316717]	15982	P19182	GO:0014706//striated muscle tissue development;GO:0030154//cell differentiation;GO:0030517//negative regulation of axon extension;GO:0042692//muscle cell differentiation;GO:0043403//skeletal muscle tissue regeneration;GO:0045944//positive regulation of transcription by RNA polymerase II;GO:0048671//negative regulation of collateral sprouting;GO:0051091//positive regulation of DNA-binding transcri…	GO:0005634//nucleus;GO:0005737//cytoplasm;GO:0016528//sarcoplasm;	GO:0061629//RNA polymerase II-specific DNA-binding transcription factor binding;	-
ENSMUSG00000001630	499	5.44393	405	5.26467	464	5.58972	505	6.20016	537	5.75761	489	6.16522	553	5.89119	606	5.61486	410	4.95355	6	146626493	146680310	+	4880	Stk38l	GO:0000166;GO:0000287;GO:0003779;GO:0004672;GO:0004674;GO:0005524;GO:0005737;GO:0005829;GO:0005856;GO:0006468;GO:0015629;GO:0016020;GO:0016301;GO:0016310;GO:0016740;GO:0018105;GO:0035556;GO:0046872;GO:0051128;GO:0106310	K08790	EC:2.7.11.1	T	KOG0605;35HP0;38CYW;3BCK7;3CUQK;3J4TR;4801B;4986P;4PVMN	serine/threonine kinase 38 like [Source:MGI Symbol;Acc:MGI:1922250]	232533	Q7TSE6	GO:0006468//protein phosphorylation;GO:0016310//phosphorylation;GO:0018105//peptidyl-serine phosphorylation;GO:0035556//intracellular signal transduction;GO:0051128//regulation of cellular component organization;	GO:0005737//cytoplasm;GO:0005829//cytosol;GO:0005856//cytoskeleton;GO:0015629//actin cytoskeleton;GO:0016020//membrane;	GO:0000166//nucleotide binding;GO:0000287//magnesium ion binding;GO:0003779//actin binding;GO:0004672//protein kinase activity;GO:0004674//protein serine/threonine kinase activity;GO:0005524//ATP binding;GO:0016301//kinase activity;GO:0016740//transferase activity;GO:0046872//metal ion binding;GO:0106310//protein serine kinase activity;	-
ENSMUSG00000001632	1223	9.6049	1077	10.0783	1200	10.4066	1055	9.32434	1108	8.55189	1080	9.80207	1113	8.53547	1575	10.5051	1202	10.4542	6	113284098	113301821	+	6779	Brpf1	GO:0000123;GO:0001570;GO:0001841;GO:0003677;GO:0005515;GO:0005634;GO:0005694;GO:0005737;GO:0005829;GO:0005886;GO:0006325;GO:0006355;GO:0006357;GO:0010698;GO:0035726;GO:0043966;GO:0043972;GO:0044154;GO:0045893;GO:0046872;GO:0048145;GO:0050790;GO:0050793;GO:0070776;GO:1903706	K11348	-	S;M;T;P;K;L	KOG0955;35B1S;38CQY;3BEDI;3CUVC;3J2G2;483CD;48ZY7;4PVG9	bromodomain and PHD finger containing, 1 [Source:MGI Symbol;Acc:MGI:1926033]	78783	B2RRD7;Q80XK2;Q9CTY1;Q8C905	GO:0001570//vasculogenesis;GO:0001841//neural tube formation;GO:0006325//chromatin organization;GO:0006355//regulation of transcription, DNA-templated;GO:0006357//regulation of transcription by RNA polymerase II;GO:0035726//common myeloid progenitor cell proliferation;GO:0043966//histone H3 acetylation;GO:0043972//histone H3-K23 acetylation;GO:0044154//histone H3-K14 acetylation;GO:0045893//posit…	GO:0000123//histone acetyltransferase complex;GO:0005634//nucleus;GO:0005694//chromosome;GO:0005737//cytoplasm;GO:0005829//cytosol;GO:0005886//plasma membrane;GO:0070776//MOZ/MORF histone acetyltransferase complex;	GO:0003677//DNA binding;GO:0005515//protein binding;GO:0010698//acetyltransferase activator activity;GO:0046872//metal ion binding;	-
ENSMUSG00000001642	1066	6.76921	954	7.21827	985	6.9068	1091	7.79659	1254	7.8259	1097	8.05035	1355	8.40207	1795	9.68054	1501	10.5556	6	34279369	34294413	-	8384	Akr1b3	GO:0001523;GO:0001758;GO:0001894;GO:0002070;GO:0003091;GO:0004032;GO:0005615;GO:0005654;GO:0005737;GO:0005829;GO:0005996;GO:0006061;GO:0006629;GO:0006693;GO:0009414;GO:0010033;GO:0016491;GO:0018505;GO:0031098;GO:0032838;GO:0033010;GO:0035809;GO:0036130;GO:0042415;GO:0042572;GO:0042629;GO:0043066;GO:0043220;GO:0043795;GO:0044597;GO:0044598;GO:0046370;GO:0046427;GO:0047655;GO:0047956;GO:0048471;GO:…	K00011	EC:1.1.1.21	S;O;J;L	KOG1577;35GWT;38HH0;3BB8T;3CRNB;3J801;484ZH;48V58;4PXCY	aldo-keto reductase family 1, member B3 (aldose reductase) [Source:MGI Symbol;Acc:MGI:1353494]	11677	P45376;Q3UDY1	GO:0001523//retinoid metabolic process;GO:0001894//tissue homeostasis;GO:0002070//epithelial cell maturation;GO:0003091//renal water homeostasis;GO:0005996//monosaccharide metabolic process;GO:0006061//sorbitol biosynthetic process;GO:0006629//lipid metabolic process;GO:0006693//prostaglandin metabolic process;GO:0009414//response to water deprivation;GO:0010033//response to organic substance;GO:…	GO:0005615//extracellular space;GO:0005654//nucleoplasm;GO:0005737//cytoplasm;GO:0005829//cytosol;GO:0032838//plasma membrane bounded cell projection cytoplasm;GO:0033010//paranodal junction;GO:0042629//mast cell granule;GO:0043220//Schmidt-Lanterman incisure;GO:0048471//perinuclear region of cytoplasm;GO:0097454//Schwann cell microvillus;	GO:0001758//retinal dehydrogenase activity;GO:0004032//alditol:NADP+ 1-oxidoreductase activity;GO:0016491//oxidoreductase activity;GO:0018505//cis-1,2-dihydro-1,2-dihydroxynaphthalene dehydrogenase activity;GO:0036130//prostaglandin H2 endoperoxidase reductase activity;GO:0043795//glyceraldehyde oxidoreductase activity;GO:0047655//allyl-alcohol dehydrogenase activity;GO:0047956//glycerol dehydrog…	ko00790(Folate biosynthesis);ko00561(Glycerolipid metabolism);ko00052(Galactose metabolism);ko00051(Fructose and mannose metabolism);ko00040(Pentose and glucuronate interconversions)
ENSMUSG00000001655	0	0	0	0	0	0	0	0	0	0	0	0	0	0	0	0	0	0	15	102829538	102837249	+	2461	Hoxc13	GO:0000976;GO:0000978;GO:0000981;GO:0001228;GO:0001942;GO:0003677;GO:0003682;GO:0003700;GO:0005634;GO:0006355;GO:0006357;GO:0009653;GO:0009952;GO:0035878;GO:0043587;GO:0045893;GO:0045944;GO:0140297;GO:1990837	K09298	-	K	KOG0487;35JK4;38DQF;3BI0G;3CVBX;3J6DV;4837F;4979W;4Q7C0	homeobox C13 [Source:MGI Symbol;Acc:MGI:99560]	15422	P50207	GO:0001942//hair follicle development;GO:0006355//regulation of transcription, DNA-templated;GO:0006357//regulation of transcription by RNA polymerase II;GO:0009653//anatomical structure morphogenesis;GO:0009952//anterior/posterior pattern specification;GO:0035878//nail development;GO:0043587//tongue morphogenesis;GO:0045893//positive regulation of transcription, DNA-templated;GO:0045944//positiv…	GO:0005634//nucleus;	GO:0000976//transcription cis-regulatory region binding;GO:0000978//RNA polymerase II cis-regulatory region sequence-specific DNA binding;GO:0000981//DNA-binding transcription factor activity, RNA polymerase II-specific;GO:0001228//DNA-binding transcription activator activity, RNA polymerase II-specific;GO:0003677//DNA binding;GO:0003682//chromatin binding;GO:0003700//DNA-binding transcription fa…	-
ENSMUSG00000001656	0	0	0	0	1	0.0290888	0	0	3	0.0776681	0	0	0	0	0	0	0	0	15	102862862	102866143	+	2021	Hoxc11	GO:0000978;GO:0000981;GO:0001228;GO:0001501;GO:0001656;GO:0001759;GO:0003677;GO:0005634;GO:0005654;GO:0005829;GO:0006355;GO:0006357;GO:0009952;GO:0009954;GO:0042733;GO:0045944;GO:0048856;GO:0060272;GO:1990837	K09296	-	K	KOG0487;3595S;38GBE;3BDGG;3CSXZ;3J9XQ;486VM;490NH;4Q2AV	homeobox C11 [Source:MGI Symbol;Acc:MGI:96193]	109663	P31313	GO:0001501//skeletal system development;GO:0001656//metanephros development;GO:0001759//organ induction;GO:0006355//regulation of transcription, DNA-templated;GO:0006357//regulation of transcription by RNA polymerase II;GO:0009952//anterior/posterior pattern specification;GO:0009954//proximal/distal pattern formation;GO:0042733//embryonic digit morphogenesis;GO:0045944//positive regulation of tra…	GO:0005634//nucleus;GO:0005654//nucleoplasm;GO:0005829//cytosol;	GO:0000978//RNA polymerase II cis-regulatory region sequence-specific DNA binding;GO:0000981//DNA-binding transcription factor activity, RNA polymerase II-specific;GO:0001228//DNA-binding transcription activator activity, RNA polymerase II-specific;GO:0003677//DNA binding;GO:1990837//sequence-specific double-stranded DNA binding;	-
ENSMUSG00000001657	0	0	1	0.0223997	0	0	0	0	0	0	0	0	0	0	0	0	0	0	15	102899039	102902543	+	2832	Hoxc8	GO:0000122;GO:0000977;GO:0000981;GO:0001501;GO:0003677;GO:0003700;GO:0005634;GO:0005654;GO:0006355;GO:0006357;GO:0009952;GO:0015630;GO:0030182;GO:0048705;GO:1990837	K09308	-	K	KOG0489;35HA3;39UNQ;3BDY1;3CT0N;3J7IE;485FR;494EP;4PSAE	homeobox C8 [Source:MGI Symbol;Acc:MGI:96198]	15426	P09025	GO:0000122//negative regulation of transcription by RNA polymerase II;GO:0001501//skeletal system development;GO:0006355//regulation of transcription, DNA-templated;GO:0006357//regulation of transcription by RNA polymerase II;GO:0009952//anterior/posterior pattern specification;GO:0030182//neuron differentiation;GO:0048705//skeletal system morphogenesis;	GO:0005634//nucleus;GO:0005654//nucleoplasm;GO:0015630//microtubule cytoskeleton;	GO:0000977//RNA polymerase II transcription regulatory region sequence-specific DNA binding;GO:0000981//DNA-binding transcription factor activity, RNA polymerase II-specific;GO:0003677//DNA binding;GO:0003700//DNA-binding transcription factor activity;GO:1990837//sequence-specific double-stranded DNA binding;	-
ENSMUSG00000001661	13	0.287421	2	0.0526877	6	0.146483	0	0	1	0.0217286	2	0.0511014	3	0.0647683	0	0	0	0	15	102906689	102920313	+	2408	Hoxc6	GO:0000978;GO:0000981;GO:0001501;GO:0003677;GO:0003700;GO:0005634;GO:0005654;GO:0005829;GO:0006355;GO:0006357;GO:0009952;GO:0048706	K09306	-	K	KOG0489;35MJ9;39UGN;3B9AW;3CXSG;3J76S;480W2;493GJ;4PWKS	homeobox C6 [Source:MGI Symbol;Acc:MGI:96197]	15425	P10629;Q543H4;B2RUB8	GO:0001501//skeletal system development;GO:0006355//regulation of transcription, DNA-templated;GO:0006357//regulation of transcription by RNA polymerase II;GO:0009952//anterior/posterior pattern specification;GO:0048706//embryonic skeletal system development;	GO:0005634//nucleus;GO:0005654//nucleoplasm;GO:0005829//cytosol;	GO:0000978//RNA polymerase II cis-regulatory region sequence-specific DNA binding;GO:0000981//DNA-binding transcription factor activity, RNA polymerase II-specific;GO:0003677//DNA binding;GO:0003700//DNA-binding transcription factor activity;	-
ENSMUSG00000001663	20	0.696849	13	0.539704	14	0.538637	15	0.588165	31	1.06152	10	0.402658	18	0.612417	14	0.414277	18	0.694547	10	75619647	75634418	-	1528	Gstt1	GO:0004364;GO:0004602;GO:0005634;GO:0005737;GO:0005829;GO:0006304;GO:0006749;GO:0007568;GO:0009410;GO:0009751;GO:0010269;GO:0014070;GO:0016740;GO:0018900;GO:0033197;GO:0047651;GO:0098869	K00799	EC:2.5.1.18	O	KOG0867;35UBJ;38EKY;3BK03;3E491;3JNGM;48QY1;49MHZ;4QA1G	glutathione S-transferase, theta 1 [Source:MGI Symbol;Acc:MGI:107379]	14871	Q64471;Q9DCY6	GO:0006304//DNA modification;GO:0006749//glutathione metabolic process;GO:0007568//aging;GO:0009410//response to xenobiotic stimulus;GO:0009751//response to salicylic acid;GO:0010269//response to selenium ion;GO:0014070//response to organic cyclic compound;GO:0018900//dichloromethane metabolic process;GO:0033197//response to vitamin E;GO:0098869//cellular oxidant detoxification;	GO:0005634//nucleus;GO:0005737//cytoplasm;GO:0005829//cytosol;	GO:0004364//glutathione transferase activity;GO:0004602//glutathione peroxidase activity;GO:0016740//transferase activity;GO:0047651//alkylhalidase activity;	ko05418(Fluid shear stress and atherosclerosis);ko05225(Hepatocellular carcinoma);ko05208(Chemical carcinogenesis - reactive oxygen species);ko05207(Chemical carcinogenesis - receptor activation);ko05204(Chemical carcinogenesis - DNA adducts);ko05200(Pathways in cancer);ko01524(Platinum drug resistance);ko00983(Drug metabolism - other enzymes);ko00982(Drug metabolism - cytochrome P450);ko00980(Me…
ENSMUSG00000001665	54	0.748288	40	0.660448	75	1.14761	55	0.857702	46	0.626453	50	0.800704	27	0.365346	59	0.694354	40	0.61384	10	75609949	75617248	-	3842	Gstt3	GO:0004364;GO:0005737;GO:0006749;GO:0016740	K00799	EC:2.5.1.18	O	KOG0867;35CNA;38EKY;3BHMK;3CSE8;3J1R2;4826X;48UVU;4PUZ5	glutathione S-transferase, theta 3 [Source:MGI Symbol;Acc:MGI:2143526]	103140	Q99L20	GO:0006749//glutathione metabolic process;	GO:0005737//cytoplasm;	GO:0004364//glutathione transferase activity;GO:0016740//transferase activity;	ko05418(Fluid shear stress and atherosclerosis);ko05225(Hepatocellular carcinoma);ko05208(Chemical carcinogenesis - reactive oxygen species);ko05207(Chemical carcinogenesis - receptor activation);ko05204(Chemical carcinogenesis - DNA adducts);ko05200(Pathways in cancer);ko01524(Platinum drug resistance);ko00983(Drug metabolism - other enzymes);ko00982(Drug metabolism - cytochrome P450);ko00980(Me…
ENSMUSG00000001666	16	1.10198	21	1.72336	26	1.97736	19	1.47267	19	1.28606	13	1.03472	23	1.54684	40	2.33974	18	1.37292	10	75607064	75609248	-	773	Ddt	GO:0002020;GO:0005126;GO:0005615;GO:0005737;GO:0016829;GO:0033981;GO:0042438;GO:0050178;GO:0050729	K10028	EC:4.1.1.84	S;V	KOG1759;35Q79;3A3T8;3BRD6;3D87Z;3JGY0;48EMA;49BHW;4Q5U1	D-dopachrome tautomerase [Source:MGI Symbol;Acc:MGI:1298381]	13202	O35215;Q3UNI8	GO:0042438//melanin biosynthetic process;GO:0050729//positive regulation of inflammatory response;	GO:0005615//extracellular space;GO:0005737//cytoplasm;	GO:0002020//protease binding;GO:0005126//cytokine receptor binding;GO:0016829//lyase activity;GO:0033981//D-dopachrome decarboxylase activity;GO:0050178//phenylpyruvate tautomerase activity;	-
ENSMUSG00000001670	6	0.132821	4	0.105507	6	0.146666	5	0.124562	10	0.217557	3	0.0767478	16	0.345862	0	0	0	0	8	110717069	110726435	+	2405	Tat	GO:0003824;GO:0004838;GO:0005739;GO:0006103;GO:0006520;GO:0006536;GO:0006559;GO:0006572;GO:0006979;GO:0008483;GO:0009058;GO:0009072;GO:0009074;GO:0014070;GO:0016597;GO:0016740;GO:0019752;GO:0030170;GO:0042802;GO:0046689;GO:0051384;GO:0071548;GO:1901564	K00815	EC:2.6.1.5	E	KOG0259;35N5Q;38BAA;3BDCR;3CY2D;3J848;4881P;494GH;4PXUN	tyrosine aminotransferase [Source:MGI Symbol;Acc:MGI:98487]	234724	Q8QZR1	GO:0006103//2-oxoglutarate metabolic process;GO:0006520//cellular amino acid metabolic process;GO:0006536//glutamate metabolic process;GO:0006559//L-phenylalanine catabolic process;GO:0006572//tyrosine catabolic process;GO:0006979//response to oxidative stress;GO:0009058//biosynthetic process;GO:0009072//aromatic amino acid family metabolic process;GO:0009074//aromatic amino acid family catabolic…	GO:0005739//mitochondrion;	GO:0003824//catalytic activity;GO:0004838//L-tyrosine:2-oxoglutarate aminotransferase activity;GO:0008483//transaminase activity;GO:0016597//amino acid binding;GO:0016740//transferase activity;GO:0030170//pyridoxal phosphate binding;GO:0042802//identical protein binding;	ko00400(Phenylalanine, tyrosine and tryptophan biosynthesis);ko00360(Phenylalanine metabolism);ko00350(Tyrosine metabolism);ko00270(Cysteine and methionine metabolism);ko00130(Ubiquinone and other terpenoid-quinone biosynthesis)
ENSMUSG00000001672	0	0	0	0	3	0.0537044	2	0.0364887	5	0.0796627	0	0	4	0.063322	0	0	3	0.0538605	8	110674546	110688835	-	3284	Marveld3	GO:0016020;GO:0016021	K21099	-	S	2QTHS;35CXD;38BQ0;3BK3M;3CT10;3J3FW;4893C;4914V;4Q8B8	MARVEL (membrane-associating) domain containing 3 [Source:MGI Symbol;Acc:MGI:1920858]	73608	Q9D956;G3X9A4	-	GO:0016020//membrane;GO:0016021//integral component of membrane;	-	ko04530(Tight junction)
ENSMUSG00000001674	1317	28.2385	1114	28.4606	1145	27.1094	1521	36.7015	1667	35.1275	1409	34.9135	1607	33.6463	1782	32.4502	1553	36.8763	1	121481564	121495718	-	2483	Ddx18	GO:0000166;GO:0000463;GO:0003676;GO:0003723;GO:0003724;GO:0004386;GO:0005524;GO:0005634;GO:0005694;GO:0005730;GO:0016787;GO:0016887	K13179	EC:3.6.4.13	A;J;K;L	KOG0342;35EKP;38D7H;3BCGU;3CUVG;3J99Q;4819T;493S2;4Q2K3	DEAD box helicase 18 [Source:MGI Symbol;Acc:MGI:1914192]	66942	Q8K363;B2RUM8	GO:0000463//maturation of LSU-rRNA from tricistronic rRNA transcript (SSU-rRNA, 5.8S rRNA, LSU-rRNA);	GO:0005634//nucleus;GO:0005694//chromosome;GO:0005730//nucleolus;	GO:0000166//nucleotide binding;GO:0003676//nucleic acid binding;GO:0003723//RNA binding;GO:0003724//RNA helicase activity;GO:0004386//helicase activity;GO:0005524//ATP binding;GO:0016787//hydrolase activity;GO:0016887//ATP hydrolysis activity;	-
ENSMUSG00000001687	3969	26.0937	3397	26.6105	3589	26.0548	3291	24.349	4066	26.2711	3043	23.1198	3797	24.3759	4307	24.0482	3238	23.575	5	148441445	148489599	-	8098	Ubl3	GO:0003674;GO:0005515;GO:0005886;GO:0008150;GO:0016020	-	-	S	2RYGN;35PUQ;3A0CE;3BPD1;3D6AP;3JGEC;48E3P;49B4D;4Q5AD	ubiquitin-like 3 [Source:MGI Symbol;Acc:MGI:1344373]	24109	Q9Z2M6	GO:0008150//biological_process;	GO:0005886//plasma membrane;GO:0016020//membrane;	GO:0003674//molecular_function;GO:0005515//protein binding;	-
ENSMUSG00000001700	5931	55.6017	4904	54.7791	5315	55.0203	6714	70.8338	7806	71.9192	6263	67.8532	7372	67.4857	8025	63.8939	6126	63.6001	18	56533409	56636864	+	5679	Gramd3	GO:0003674;GO:0005881;GO:0008150;GO:0016020;GO:0016021;GO:0042802	-	-	S	KOG1032;35MWF;39J7Q;3BG3Z;3CT4C;3J4DD;48B3C;496K4;4Q2Z8	GRAM domain containing 3 [Source:MGI Symbol;Acc:MGI:1914815]	107022	-	GO:0008150//biological_process;	GO:0005881//cytoplasmic microtubule;GO:0016020//membrane;GO:0016021//integral component of membrane;	GO:0003674//molecular_function;GO:0042802//identical protein binding;	-
ENSMUSG00000001707	745	12.1779	675	13.1469	638	11.5158	949	17.4574	1157	18.5868	876	16.548	1089	17.3823	1194	16.5757	996	18.0299	13	38828183	38843034	-	3257	Eef1e1	GO:0005515;GO:0005634;GO:0005654;GO:0005730;GO:0005737;GO:0005829;GO:0006412;GO:0008285;GO:0017101;GO:0043065;GO:0043517;GO:1990830;GO:2000774;GO:2001235	K15439	-	O;J	KOG0867;35BYM;39RSU;3BKH5;3CW45;3JEKT;489WI;49332;4Q5BN	eukaryotic translation elongation factor 1 epsilon 1 [Source:MGI Symbol;Acc:MGI:1913393]	66143	Q9D1M4	GO:0006412//translation;GO:0008285//negative regulation of cell population proliferation;GO:0043065//positive regulation of apoptotic process;GO:0043517//positive regulation of DNA damage response, signal transduction by p53 class mediator;GO:1990830//cellular response to leukemia inhibitory factor;GO:2000774//positive regulation of cellular senescence;GO:2001235//positive regulation of apoptotic…	GO:0005634//nucleus;GO:0005654//nucleoplasm;GO:0005730//nucleolus;GO:0005737//cytoplasm;GO:0005829//cytosol;GO:0017101//aminoacyl-tRNA synthetase multienzyme complex;	GO:0005515//protein binding;	-
ENSMUSG00000001729	1700	22.0856	1302	20.1546	1430	20.5143	1144	16.7257	1462	18.6665	1165	17.491	1416	17.9634	1900	20.9637	1645	23.6672	12	112620255	112641318	-	4098	Akt1	GO:0000166;GO:0001649;GO:0001893;GO:0001934;GO:0001938;GO:0002042;GO:0003376;GO:0004672;GO:0004674;GO:0004712;GO:0005080;GO:0005515;GO:0005516;GO:0005524;GO:0005547;GO:0005634;GO:0005654;GO:0005737;GO:0005739;GO:0005819;GO:0005829;GO:0005886;GO:0005911;GO:0005975;GO:0005977;GO:0005978;GO:0005979;GO:0006006;GO:0006412;GO:0006417;GO:0006468;GO:0006469;GO:0006606;GO:0006915;GO:0006924;GO:0006954;GO:…	K04456	EC:2.7.11.1	T;K;L	KOG0690;35F2T;3AEGX;3BA4G;3CRYE;3J9GA;47ZY6;48YQ2;4Q4SZ	thymoma viral proto-oncogene 1 [Source:MGI Symbol;Acc:MGI:87986]	11651	P31750	GO:0001649//osteoblast differentiation;GO:0001893//maternal placenta development;GO:0001934//positive regulation of protein phosphorylation;GO:0001938//positive regulation of endothelial cell proliferation;GO:0002042//cell migration involved in sprouting angiogenesis;GO:0003376//sphingosine-1-phosphate receptor signaling pathway;GO:0005975//carbohydrate metabolic process;GO:0005977//glycogen meta…	GO:0005634//nucleus;GO:0005654//nucleoplasm;GO:0005737//cytoplasm;GO:0005739//mitochondrion;GO:0005819//spindle;GO:0005829//cytosol;GO:0005886//plasma membrane;GO:0005911//cell-cell junction;GO:0015630//microtubule cytoskeleton;GO:0016020//membrane;GO:0031982//vesicle;GO:0032991//protein-containing complex;GO:0036064//ciliary basal body;	GO:0000166//nucleotide binding;GO:0004672//protein kinase activity;GO:0004674//protein serine/threonine kinase activity;GO:0004712//protein serine/threonine/tyrosine kinase activity;GO:0005080//protein kinase C binding;GO:0005515//protein binding;GO:0005516//calmodulin binding;GO:0005524//ATP binding;GO:0005547//phosphatidylinositol-3,4,5-trisphosphate binding;GO:0016301//kinase activity;GO:00167…	ko05418(Fluid shear stress and atherosclerosis);ko05417(Lipid and atherosclerosis);ko05415(Diabetic cardiomyopathy);ko05235(PD-L1 expression and PD-1 checkpoint pathway in cancer);ko05231(Choline metabolism in cancer);ko05230(Central carbon metabolism in cancer);ko05226(Gastric cancer);ko05225(Hepatocellular carcinoma);ko05224(Breast cancer);ko05223(Non-small cell lung cancer);ko05222(Small cell …
ENSMUSG00000001739	15	0.375984	5	0.149331	11	0.30446	19	0.535957	27	0.665116	8	0.231737	38	0.930095	2	0.0425757	2	0.0555173	5	136995470	137004712	+	2124	Cldn15	GO:0005198;GO:0005886;GO:0005923;GO:0006811;GO:0007155;GO:0016020;GO:0016021;GO:0016328;GO:0016338;GO:0042802;GO:0070161;GO:0070830	K06087	-	S	2RYAR;35P0J;38DYF;3BA3S;3CUZY;3J2VX;47Z34;48VSX;4PVI3	claudin 15 [Source:MGI Symbol;Acc:MGI:1913103]	60363	Q9Z0S5	GO:0006811//ion transport;GO:0007155//cell adhesion;GO:0016338//calcium-independent cell-cell adhesion via plasma membrane cell-adhesion molecules;GO:0070830//bicellular tight junction assembly;	GO:0005886//plasma membrane;GO:0005923//bicellular tight junction;GO:0016020//membrane;GO:0016021//integral component of membrane;GO:0016328//lateral plasma membrane;GO:0070161//anchoring junction;	GO:0005198//structural molecule activity;GO:0042802//identical protein binding;	ko05160(Hepatitis C);ko04670(Leukocyte transendothelial migration);ko04530(Tight junction);ko04514(Cell adhesion molecules)
ENSMUSG00000001741	2238	15.1493	1902	15.3408	2029	15.1661	2123	16.1727	2509	16.6913	1953	15.2779	2337	15.4475	2874	16.5224	2308	17.3017	7	83292033	83394934	-	7865	Il16	GO:0005125;GO:0005515;GO:0005576;GO:0005615;GO:0005634;GO:0005737;GO:0005829;GO:0005886;GO:0005925;GO:0006935;GO:0007165;GO:0016607;GO:0030595;GO:0032730;GO:0032735;GO:0032755;GO:0042609;GO:0050729;GO:0050930;GO:0051924;GO:0062023;GO:0090543	K22628	-	F;S;T	KOG3528;35MJY;39W4Y;3BCR3;3CZWE;3JA7B;480JZ;48WTG;4PUUD	interleukin 16 [Source:MGI Symbol;Acc:MGI:1270855]	16170	O54824	GO:0006935//chemotaxis;GO:0007165//signal transduction;GO:0030595//leukocyte chemotaxis;GO:0032730//positive regulation of interleukin-1 alpha production;GO:0032735//positive regulation of interleukin-12 production;GO:0032755//positive regulation of interleukin-6 production;GO:0050729//positive regulation of inflammatory response;GO:0050930//induction of positive chemotaxis;GO:0051924//regulation…	GO:0005576//extracellular region;GO:0005615//extracellular space;GO:0005634//nucleus;GO:0005737//cytoplasm;GO:0005829//cytosol;GO:0005886//plasma membrane;GO:0005925//focal adhesion;GO:0016607//nuclear speck;GO:0062023//collagen-containing extracellular matrix;GO:0090543//Flemming body;	GO:0005125//cytokine activity;GO:0005515//protein binding;GO:0042609//CD4 receptor binding;	ko04060(Cytokine-cytokine receptor interaction)
ENSMUSG00000001750	1179	13.6366	1071	14.7599	1109	14.1639	862	11.2201	1016	11.5489	848	11.3348	974	11.0006	1296	12.7306	1084	13.8848	19	3946050	3957133	-	4603	Tcirg1	GO:0000045;GO:0000220;GO:0001503;GO:0002158;GO:0005515;GO:0005634;GO:0005739;GO:0005764;GO:0005770;GO:0005886;GO:0006811;GO:0006874;GO:0006914;GO:0006915;GO:0006954;GO:0007035;GO:0007039;GO:0010155;GO:0010272;GO:0010467;GO:0010468;GO:0016020;GO:0016021;GO:0016064;GO:0016236;GO:0016324;GO:0016471;GO:0021554;GO:0030010;GO:0030099;GO:0030183;GO:0030217;GO:0030316;GO:0030667;GO:0030670;GO:0031529;GO:…	K02154	-	C;U	KOG2189;35H7D;38GXJ;3BHGK;3CYX1;3J6HU;485S6;494B7;4PUSJ	T cell, immune regulator 1, ATPase, H+ transporting, lysosomal V0 protein A3 [Source:MGI Symbol;Acc:MGI:1350931]	27060	Q9JHF5	GO:0000045//autophagosome assembly;GO:0001503//ossification;GO:0002158//osteoclast proliferation;GO:0006811//ion transport;GO:0006874//cellular calcium ion homeostasis;GO:0006914//autophagy;GO:0006915//apoptotic process;GO:0006954//inflammatory response;GO:0007035//vacuolar acidification;GO:0007039//protein catabolic process in the vacuole;GO:0010155//regulation of proton transport;GO:0010272//re…	GO:0000220//vacuolar proton-transporting V-type ATPase, V0 domain;GO:0005634//nucleus;GO:0005739//mitochondrion;GO:0005764//lysosome;GO:0005770//late endosome;GO:0005886//plasma membrane;GO:0016020//membrane;GO:0016021//integral component of membrane;GO:0016324//apical plasma membrane;GO:0016471//vacuolar proton-transporting V-type ATPase complex;GO:0030667//secretory granule membrane;GO:0030670/…	GO:0005515//protein binding;GO:0046961//proton-transporting ATPase activity, rotational mechanism;GO:0051117//ATPase binding;	ko05323(Rheumatoid arthritis);ko05165(Human papillomavirus infection);ko05152(Tuberculosis);ko04966(Collecting duct acid secretion);ko04721(Synaptic vesicle cycle);ko04145(Phagosome);ko04142(Lysosome);ko00190(Oxidative phosphorylation)
ENSMUSG00000001751	493	9.8747	440	10.5011	418	9.24513	321	7.23571	351	6.9094	315	7.29147	343	6.70868	454	7.72302	370	8.20728	11	100960838	100968498	+	2658	Naglu	GO:0004561;GO:0007040;GO:0016787;GO:0021680;GO:0030200;GO:0042474;GO:0043202;GO:0045475;GO:0046548;GO:0060119;GO:0070062	K01205	EC:3.2.1.50	J;U	KOG2233;35I92;38C0N;3BBC7;3D1VT;3J6NG;480FE;48YRK;4PSUN	alpha-N-acetylglucosaminidase (Sanfilippo disease IIIB) [Source:MGI Symbol;Acc:MGI:1351641]	27419	O88325	GO:0007040//lysosome organization;GO:0021680//cerebellar Purkinje cell layer development;GO:0030200//heparan sulfate proteoglycan catabolic process;GO:0042474//middle ear morphogenesis;GO:0045475//locomotor rhythm;GO:0046548//retinal rod cell development;GO:0060119//inner ear receptor cell development;	GO:0043202//lysosomal lumen;GO:0070062//extracellular exosome;	GO:0004561//alpha-N-acetylglucosaminidase activity;GO:0016787//hydrolase activity;	ko04142(Lysosome);ko00531(Glycosaminoglycan degradation)
ENSMUSG00000001755	493	9.15485	424	9.38154	427	8.75572	327	6.83362	471	8.5957	315	6.75993	363	6.58229	562	8.86329	476	9.78885	11	100973391	100977445	+	2867	Coasy	GO:0000166;GO:0003824;GO:0004140;GO:0004595;GO:0005524;GO:0005737;GO:0005739;GO:0005759;GO:0008152;GO:0009058;GO:0009152;GO:0015937;GO:0016301;GO:0016310;GO:0016740;GO:0016779;GO:0034030;GO:0034033	K02318	-	H;U	KOG3220;KOG3351;35KBI;38H33;3BCJW;3CSPG;3JA9S;483JW;4918F;4PZGV	Coenzyme A synthase [Source:MGI Symbol;Acc:MGI:1918993]	71743	Q9DBL7	GO:0008152//metabolic process;GO:0009058//biosynthetic process;GO:0009152//purine ribonucleotide biosynthetic process;GO:0015937//coenzyme A biosynthetic process;GO:0016310//phosphorylation;GO:0034030//ribonucleoside bisphosphate biosynthetic process;GO:0034033//purine nucleoside bisphosphate biosynthetic process;	GO:0005737//cytoplasm;GO:0005739//mitochondrion;GO:0005759//mitochondrial matrix;	GO:0000166//nucleotide binding;GO:0003824//catalytic activity;GO:0004140//dephospho-CoA kinase activity;GO:0004595//pantetheine-phosphate adenylyltransferase activity;GO:0005524//ATP binding;GO:0016301//kinase activity;GO:0016740//transferase activity;GO:0016779//nucleotidyltransferase activity;	ko00770(Pantothenate and CoA biosynthesis)
ENSMUSG00000001761	34	0.322031	43	0.485278	24	0.251009	21	0.22384	23	0.214093	16	0.175132	28	0.258966	24	0.193056	29	0.304184	6	29735502	29761364	+	5621	Smo	GO:0000122;GO:0001503;GO:0001570;GO:0001649;GO:0001701;GO:0001708;GO:0001755;GO:0001942;GO:0001947;GO:0002052;GO:0002053;GO:0003007;GO:0003140;GO:0003323;GO:0004888;GO:0004930;GO:0005113;GO:0005515;GO:0005634;GO:0005737;GO:0005794;GO:0005814;GO:0005886;GO:0005901;GO:0005929;GO:0006606;GO:0006915;GO:0007165;GO:0007166;GO:0007186;GO:0007224;GO:0007228;GO:0007368;GO:0007371;GO:0007389;GO:0007405;GO:…	K06226	-	M;T	KOG3577;35B6X;3944A;3B9EN;3CYGH;3JA8T;482ZI;495XE;4Q3R7	smoothened, frizzled class receptor [Source:MGI Symbol;Acc:MGI:108075]	319757	P56726;Q4VBD5;Q8BJN8	GO:0000122//negative regulation of transcription by RNA polymerase II;GO:0001503//ossification;GO:0001570//vasculogenesis;GO:0001649//osteoblast differentiation;GO:0001701//in utero embryonic development;GO:0001708//cell fate specification;GO:0001755//neural crest cell migration;GO:0001942//hair follicle development;GO:0001947//heart looping;GO:0002052//positive regulation of neuroblast prolifera…	GO:0005634//nucleus;GO:0005737//cytoplasm;GO:0005794//Golgi apparatus;GO:0005814//centriole;GO:0005886//plasma membrane;GO:0005901//caveola;GO:0005929//cilium;GO:0014069//postsynaptic density;GO:0016020//membrane;GO:0016021//integral component of membrane;GO:0030425//dendrite;GO:0030666//endocytic vesicle membrane;GO:0042995//cell projection;GO:0043025//neuronal cell body;GO:0043231//intracellula…	GO:0004888//transmembrane signaling receptor activity;GO:0004930//G protein-coupled receptor activity;GO:0005113//patched binding;GO:0005515//protein binding;	ko05217(Basal cell carcinoma);ko05205(Proteoglycans in cancer);ko05200(Pathways in cancer);ko04360(Axon guidance);ko04340(Hedgehog signaling pathway)
ENSMUSG00000001763	299	3.0642	269	3.28475	291	3.29306	268	3.09087	288	2.90065	225	2.66475	299	2.99215	331	2.8809	232	2.63303	6	29694221	29718558	+	5195	Tspan33	GO:0005737;GO:0005886;GO:0005887;GO:0005912;GO:0009986;GO:0016020;GO:0016021;GO:0019899;GO:0046930;GO:0046931;GO:0051604;GO:0070161;GO:0072659;GO:0097197	K17346	-	S	KOG3882;35B9Z;38DC5;3BH81;3CY8E;3J52S;47ZWH;4960V;4Q0GC	tetraspanin 33 [Source:MGI Symbol;Acc:MGI:1919012]	232670	Q8R3S2	GO:0046931//pore complex assembly;GO:0051604//protein maturation;GO:0072659//protein localization to plasma membrane;	GO:0005737//cytoplasm;GO:0005886//plasma membrane;GO:0005887//integral component of plasma membrane;GO:0005912//adherens junction;GO:0009986//cell surface;GO:0016020//membrane;GO:0016021//integral component of membrane;GO:0046930//pore complex;GO:0070161//anchoring junction;GO:0097197//tetraspanin-enriched microdomain;	GO:0019899//enzyme binding;	-
ENSMUSG00000001767	594	8.22688	566	9.34048	609	9.31378	685	10.6767	764	10.3992	571	9.13929	839	11.3469	685	8.05737	448	6.87143	2	145759399	145776934	-	3844	Crnkl1	GO:0000245;GO:0000398;GO:0000974;GO:0003723;GO:0005515;GO:0005634;GO:0005681;GO:0006396;GO:0006397;GO:0008380;GO:0016607;GO:0071007;GO:0071013;GO:0071014	K12869	-	S;D	KOG1915;35M0I;38FN1;3BEIY;3CVXY;3J9QT;48780;493Y2;4PUMC	crooked neck pre-mRNA splicing factor 1 [Source:MGI Symbol;Acc:MGI:1914127]	66877	P63154	GO:0000245//spliceosomal complex assembly;GO:0000398//mRNA splicing, via spliceosome;GO:0006396//RNA processing;GO:0006397//mRNA processing;GO:0008380//RNA splicing;	GO:0000974//Prp19 complex;GO:0005634//nucleus;GO:0005681//spliceosomal complex;GO:0016607//nuclear speck;GO:0071007//U2-type catalytic step 2 spliceosome;GO:0071013//catalytic step 2 spliceosome;GO:0071014//post-mRNA release spliceosomal complex;	GO:0003723//RNA binding;GO:0005515//protein binding;	ko03040(Spliceosome)
ENSMUSG00000001768	119	0.562104	110	0.619108	146	0.761522	98	0.520948	108	0.50136	76	0.414869	94	0.433574	88	0.353026	60	0.313864	2	145517135	145729536	+	11271	Rin2	GO:0005085;GO:0005096;GO:0005737;GO:0005829;GO:0006897;GO:0007165;GO:0010595;GO:0016192;GO:0030139;GO:0031267;GO:0050790;GO:1904906;GO:2001214	K23687	-	S;T;U	KOG2320;35C66;39WZR;3BJA4;3D1QW;3JF7U;487KM;48Y92;4Q2DP	Ras and Rab interactor 2 [Source:MGI Symbol;Acc:MGI:1921280]	74030	Q9D684;F8WGD2	GO:0006897//endocytosis;GO:0007165//signal transduction;GO:0010595//positive regulation of endothelial cell migration;GO:0016192//vesicle-mediated transport;GO:0050790//regulation of catalytic activity;GO:1904906//positive regulation of endothelial cell-matrix adhesion via fibronectin;GO:2001214//positive regulation of vasculogenesis;	GO:0005737//cytoplasm;GO:0005829//cytosol;GO:0030139//endocytic vesicle;	GO:0005085//guanyl-nucleotide exchange factor activity;GO:0005096//GTPase activator activity;GO:0031267//small GTPase binding;	-
ENSMUSG00000001773	0	0	0	0	0	0	1	0.0186649	0	0	0	0	0	0	0	0	0	0	7	86368185	86425151	-	3210	Folh1	GO:0003824;GO:0004180;GO:0004181;GO:0005886;GO:0005887;GO:0006508;GO:0006760;GO:0008152;GO:0008233;GO:0008237;GO:0009986;GO:0016020;GO:0016021;GO:0016787;GO:0016805;GO:0030163;GO:0035609;GO:0043065;GO:0046872;GO:1904492;GO:1904493	K14592	EC:3.4.17.21	O;P;L	KOG2195;35GPD;38ERK;3BF1R;3CRI6;3J6BX;4848I;48V9V;4Q1K6	folate hydrolase 1 [Source:MGI Symbol;Acc:MGI:1858193]	53320	O35409	GO:0006508//proteolysis;GO:0006760//folic acid-containing compound metabolic process;GO:0008152//metabolic process;GO:0030163//protein catabolic process;GO:0035609//C-terminal protein deglutamylation;GO:0043065//positive regulation of apoptotic process;	GO:0005886//plasma membrane;GO:0005887//integral component of plasma membrane;GO:0009986//cell surface;GO:0016020//membrane;GO:0016021//integral component of membrane;	GO:0003824//catalytic activity;GO:0004180//carboxypeptidase activity;GO:0004181//metallocarboxypeptidase activity;GO:0008233//peptidase activity;GO:0008237//metallopeptidase activity;GO:0016787//hydrolase activity;GO:0016805//dipeptidase activity;GO:0046872//metal ion binding;GO:1904492//Ac-Asp-Glu binding;GO:1904493//tetrahydrofolyl-poly(glutamate) polymer binding;	ko04977(Vitamin digestion and absorption);ko00250(Alanine, aspartate and glutamate metabolism)
ENSMUSG00000001774	2054	14.5844	1801	15.2372	1838	14.4109	2173	17.3638	2334	16.2871	1986	16.2965	2417	16.7583	2514	15.1602	1439	11.3153	9	18203421	18228738	+	7498	Chordc1	GO:0005515;GO:0005524;GO:0008270;GO:0010824;GO:0043531;GO:0046872;GO:0051298;GO:0051879;GO:0061077;GO:1900034;GO:2000299	K16729	-	S;K	KOG1667;35MPK;38BRW;3BB3A;3CWRN;3JAX1;484ND;493DN;4PYFX	cysteine and histidine-rich domain (CHORD)- containing, zinc-binding protein 1 [Source:MGI Symbol;Acc:MGI:1914167]	66917	Q9D1P4	GO:0010824//regulation of centrosome duplication;GO:0051298//centrosome duplication;GO:0061077//chaperone-mediated protein folding;GO:1900034//regulation of cellular response to heat;GO:2000299//negative regulation of Rho-dependent protein serine/threonine kinase activity;	-	GO:0005515//protein binding;GO:0005524//ATP binding;GO:0008270//zinc ion binding;GO:0043531//ADP binding;GO:0046872//metal ion binding;GO:0051879//Hsp90 protein binding;	-
ENSMUSG00000001783	3544	72.153	3033	73.5761	3284	73.8284	3346	76.6629	3961	79.254	3494	82.2074	3892	77.3747	4451	76.9613	3961	89.307	10	85774501	85793687	-	2615	Rtcb	GO:0000166;GO:0000971;GO:0001701;GO:0001890;GO:0003972;GO:0005525;GO:0005634;GO:0005635;GO:0005654;GO:0005737;GO:0005789;GO:0005829;GO:0006388;GO:0006396;GO:0008033;GO:0008452;GO:0016874;GO:0016886;GO:0017166;GO:0043231;GO:0046872;GO:0072669	K14415	EC:6.5.1.8	J	KOG3833;35HRR;38CK6;3BD7J;3CV3F;3J400;48A0A;4958A;4Q0GP	RNA 2',3'-cyclic phosphate and 5'-OH ligase [Source:MGI Symbol;Acc:MGI:106379]	28088	Q99LF4	GO:0000971//tRNA exon ligation utilizing 2',3' cyclic phosphate of 5'-exon as source of linkage phosphate;GO:0001701//in utero embryonic development;GO:0001890//placenta development;GO:0006388//tRNA splicing, via endonucleolytic cleavage and ligation;GO:0006396//RNA processing;GO:0008033//tRNA processing;	GO:0005634//nucleus;GO:0005635//nuclear envelope;GO:0005654//nucleoplasm;GO:0005737//cytoplasm;GO:0005789//endoplasmic reticulum membrane;GO:0005829//cytosol;GO:0043231//intracellular membrane-bounded organelle;GO:0072669//tRNA-splicing ligase complex;	GO:0000166//nucleotide binding;GO:0003972//RNA ligase (ATP) activity;GO:0005525//GTP binding;GO:0008452//RNA ligase activity;GO:0016874//ligase activity;GO:0016886//ligase activity, forming phosphoric ester bonds;GO:0017166//vinculin binding;GO:0046872//metal ion binding;	-
[truncated: 21,646 more rows]
