# Supplementary material for: Multi-omics approaches reveal the mechanisms underlying the interaction between cyst fluid of Echinococcus granulosus and host immune cells
Source: Front Immunol. 2025 Aug 20;16:1598028. doi: 10.3389/fimmu.2025.1598028 (PMC12405415; doi:10.3389/fimmu.2025.1598028)
Supplement: Supplementary file 2 [file DataSheet2.xlsx]

## Sheet: 代谢物一二级鉴定定量总表
ID	name	mz	rt	exact_mass	ppm	formula	precursor_type	class	sub_class	KEGG	KEGG_Pathway	CAS	hmdb	library	level	posneg	control1	control2	control3	EgP1	EgP2	EgP3	EgCF1	EgCF2	EgCF3
M229T47	D-Octopine	229.13	47.2	246.133	19.7883	C9H18N4O4	[M+H-H2O]+	Carboxylic acids and derivatives	Amines	C04137	Amino acid metabolism; Membrane transport	34522-32-2		MetaDNA	2	pos	4.66369e+06	2.21732e+07	2.79786e+07	2.51447e+07	1.86206e+07	3.20616e+07	4.33755e+07	3.55971e+07	3.18393e+07
M229T60	L-N2-(2-Carboxyethyl)arginine	229.13	59.5	246.133	20.2247	C9H18N4O4	[M+H-H2O]+	Carboxylic acids and derivatives	Amines	C06655				MetaDNA	2	pos	629884	7.04583e+06	9.92931e+06	9.5723e+06	7.9756e+06	1.3697e+07	1.85418e+07	1.47298e+07	1.30996e+07
M152T65	Xanthine	152.032	65.1	152.033	7.23525	C5H4N4O2	[M]+	Azacyclic compounds	Imidazoles	C00385	Biosynthesis of other secondary metabolites; Nucleotide metabolism	69-89-6	HMDB0000292	MetaDNA	2	pos	8.77165e+06	2.13461e+07	1.60064e+07	1.90179e+07	1.2506e+07	1.31487e+07	1.3095e+07	8.96866e+06	1.10274e+07
M102T230	Triethylamine	102.127	230	101.12	7.4171	C6H15N	[M+H]+	Amines	Tertiary amines	C14691		121-44-8	HMDB0032539	BioDeepDB	2	pos	2.88268e+07	1.00018e+08	2.62587e+08	8.21042e+07	1.08016e+08	2.73738e+07	1.07454e+08	3.15061e+07	3.18291e+07
M101T688	Methylmalonic acid	101.071	688.1	118.027	5.08547	C4H6O4	[M+H-H2O]+	Carboxylic acids and derivatives	Dicarboxylic acids and derivatives	C02170	Carbohydrate metabolism; Amino acid metabolism; Nucleotide metabolism	516-05-2	HMDB0000202	BioDeepDB	2	pos	2.40276e+09	2.40402e+09	2.20684e+09	2.14445e+09	1.14621e+09	1.96431e+09	9.81957e+08	2.44422e+09	2.3914e+09
M101T519	1-Aminocyclopropanecarboxylic acid	101.07	519.3	101.048	12.5951	C4H7NO2	[M]+	Carboxylic acids and derivatives	Amino acids, peptides, and analogues	C01234	Amino acid metabolism	22059-21-8	HMDB0036458	BioDeepDB	2	pos	1.8848e+08	1.12238e+08	4.72538e+07	2.1755e+08	4.00868e+07	4.3329e+07	5.04066e+07	1.37888e+08	1.55285e+08
M102T40_2	2-Ketobutyric acid	102.034	39.6	102.032	0.62876	C4H6O3	[M]+	Keto acids and derivatives	Short-chain keto acids and derivatives	C00109	Carbohydrate metabolism; Amino acid metabolism	600-18-0	HMDB0000005	BioDeepDB	2	pos	2.76472e+07	3.78349e+07	2.09017e+07	2.47682e+07	2.13545e+07	1.69546e+07	2.86056e+07	3.13353e+07	2.12604e+07
M102T60	Isovaleric acid	102.092	59.9	102.068	0.262813	C5H10O2	[M]+	Fatty Acyls	Fatty acids and conjugates	C08262	Digestive system	503-74-2	HMDB0000718	BioDeepDB	2	pos	7.86364e+06	7.44163e+06	6.52517e+06	6.48234e+06	5.5204e+06	6.85955e+06	6.93146e+06	7.04301e+06	6.05941e+06
M102T299_2	Valeric acid	102.129	299.1	102.068	7.99356	C5H10O2	[M]+	Fatty Acyls	Fatty acids and conjugates	C00803		109-52-4	HMDB0000892	BioDeepDB	2	pos	1.11943e+08	7.52465e+07	3.70136e+07	3.49726e+07	1.24637e+08	1.25376e+08	3.72583e+07	1.12297e+08	3.61895e+07
M111T37	Catechol	111.02	36.8	110.037	2.97874	C6H6O2	[M+H]+			C00090		120-80-9 / 12385-08-9		BioDeepDB	2	pos	4.56778e+06	3.84001e+06	3.86835e+06	9.98043e+06	6.21511e+06	5.23884e+06	1.11972e+07	6.29412e+06	6.31544e+06
M110T287	Hydroquinone	110.02	287.2	110.037	1.38927	C6H6O2	[M]+	Phenols	Benzenediols	C00530	Amino acid metabolism	123-31-9	HMDB0002434	BioDeepDB	2	pos	6.79359e+07	4.90257e+07	1.88451e+08	3.64192e+07	3.21256e+07	8.25659e+07	8.19681e+07	2.4056e+07	4.14687e+07
M113T315	(R)-Pantolactone	113.107	314.9	130.063	6.77249	C6H10O3	[M+H-H2O]+			C01012		599-04-2		BioDeepDB	2	pos	2.7755e+06	8.75721e+06	2.61848e+07	2.01423e+07	1.19082e+07	3.21523e+06	1.38125e+07	1.42861e+07	3.46777e+06
M114T202	2-Heptanone	113.963	201.9	114.105	5.10364	C7H14O	[M]+	Organooxygen compounds	Carbonyl compounds	C08380		110-43-0	HMDB0003671	BioDeepDB	2	pos	1.15971e+07	4.67646e+07	5.88867e+07	8.44508e+07	3.78535e+07	1.98469e+07	5.13828e+07	8.40114e+07	5.69032e+07
M116T373	Fumaric acid	116.106	373.2	116.011	4.16108	C4H4O4	[M]+	Carboxylic acids and derivatives	Dicarboxylic acids and derivatives	C00122	Cancer: overview; Metabolism of cofactors and vitamins; Endocrine system; Carbohydrate metabolism; Cancer: specific types; Amino acid metabolism; Energy metabolism	110-17-8	HMDB0000134	BioDeepDB	2	pos	2.83523e+06	1.05187e+07	3.14861e+06	1.08452e+07	4.92435e+06	2.74366e+06	3.09612e+06	1.2339e+07	1.85215e+07
M118T119	L-Valine	118.085	118.5	117.079	9.11206	C5H11NO2	[M+H]+	Carboxylic acids and derivatives	Amino acids, peptides, and analogues	C00183	Cancer: overview; Metabolism of cofactors and vitamins; Membrane transport; Digestive system; Translation; Amino acid metabolism	72-18-4	HMDB0000883	BioDeepDB	2	pos	7.46096e+07	3.54903e+07	7.15403e+07	1.00944e+07	3.59823e+07	2.37667e+07	1.1122e+07	4.03723e+07	3.1483e+07
M118T406	Betaine	118.122	405.6	117.079	5.09571	C5H11NO2	[M+H]+	Carboxylic acids and derivatives	Amino acids, peptides, and analogues	C00719	Amino acid metabolism; Membrane transport	107-43-7 / 590-46-5	HMDB0000043	BioDeepDB	2	pos	1.59782e+07	4.70712e+06	1.45974e+07	6.3819e+06	1.2843e+07	1.3374e+07	7.68046e+06	1.58166e+07	1.23727e+07
M123T76	Niacinamide	123.056	75.8	122.048	2.63296	C6H6N2O	[M+H]+	Pyridines and derivatives	Pyridinecarboxylic acids and derivatives	C00153	Metabolism of cofactors and vitamins; Digestive system	98-92-0	HMDB0001406	BioDeepDB	2	pos	2.00234e+07	2.18319e+07	2.73067e+07	1.2213e+07	1.07268e+07	2.20575e+07	2.00396e+07	1.17735e+07	1.19069e+07
M124T688	3-Hydroxybenzyl alcohol glucoside	124.086	688.2	124.052	9.0575	C7H8O2	[M]+	Organooxygen compounds	Carbohydrates and carbohydrate conjugates	C03351		143995-98-6 / 620-24-6	HMDB0038331	BioDeepDB	2	pos	5.7801e+08	6.54275e+08	6.76961e+08	6.86643e+08	2.38549e+08	4.50889e+08	4.5211e+08	4.52873e+08	5.56189e+08
M124T657	Picolinic acid	124.087	656.6	123.032	0.131239	C6H5NO2	[M+H]+	Pyridines and derivatives	Pyridinecarboxylic acids and derivatives	C10164	Amino acid metabolism	98-98-6 / 14639-25-9	HMDB0002243	BioDeepDB	2	pos	1.55326e+08	1.64161e+08	2.53626e+07	2.48032e+07	3.88718e+08	1.49697e+07	1.18818e+08	2.33957e+08	2.50071e+07
M126T131	Ciliatine	125.986	130.9	125.024	5.76644	C2H8NO3P	[M+H]+	Organic phosphonic acids and derivatives	Organic phosphonic acids	C03557	Membrane transport; Metabolism of other amino acids	2041-14-7	HMDB0011747	BioDeepDB	2	pos	5.73086e+06	9.46959e+06	1.7229e+06	565692	5.64437e+06	1.62055e+06	1.75251e+06	1.70496e+06	8.121e+06
M126T300	Thymine	125.988	300.1	126.043	7.80057	C5H6N2O2	[M]+	Diazines	Pyrimidines and pyrimidine derivatives	C00178	Nucleotide metabolism	65-71-4	HMDB0000262	BioDeepDB	2	pos	1.16961e+07	5.26244e+06	5.00096e+06	8.57468e+06	9.55843e+06	1.83367e+07	8.96937e+06	1.15614e+07	9.26645e+06
M145T40_2	4-Acetamidobutanoic acid	145.036	40.2	145.074	3.53866	C6H11NO3	[M]+	Carboxylic acids and derivatives	Amino acids, peptides, and analogues	C02946	Amino acid metabolism	3025-96-5	HMDB0003681	BioDeepDB	2	pos	2.32122e+07	1.93674e+07	1.74316e+07	2.10944e+07	1.46149e+07	1.74668e+07	2.6204e+07	2.21418e+07	3.60559e+07
M130T688	Quinoline	130.16	687.8	129.058	5.87319	C9H7N	[M+H]+	Quinolines and derivatives		C06413		91-22-5	HMDB0033731	BioDeepDB	2	pos	7.03223e+06	3.85094e+07	2.40165e+06	2.91322e+07	8.29406e+06	1.89517e+07	2.72254e+07	9.31089e+06	3.29284e+07
M130T65	Pipecolic acid	130.05	65.2	129.079	21.8125	C6H11NO2	[M+H]+	Carboxylic acids and derivatives	Amino acids, peptides, and analogues	C00408	Amino acid metabolism	535-75-1 / 3105-95-1	HMDB0000070	BioDeepDB	2	pos	1.12426e+09	1.58973e+09	1.40211e+09	1.44185e+09	1.27537e+09	1.39306e+09	1.01711e+09	1.1406e+09	1.31718e+09
M131T34	Heptanoic acid	130.966	34.3	130.099	0.0781079	C7H14O2	[M+H]+	Fatty Acyls	Fatty acids and conjugates	C17714		111-14-8	HMDB0000666	BioDeepDB	2	pos	7.46325e+06	7.50402e+06	5.62833e+06	7.75735e+06	4.67682e+06	4.00654e+06	4.11299e+06	8.32105e+06	7.46922e+06
M132T337	Leucine	132.1	337.3	131.095	11.9303	C6H13NO2	[M+H]+	Carboxylic acids and derivatives	Amino acids, peptides, and analogues	C16439		328-39-2	HMDB0062203	BioDeepDB	2	pos	1.09377e+07	3.73508e+06	1.87642e+07	1.03718e+07	3.3608e+06	1.9087e+07	3.1042e+07	1.22748e+07	1.30355e+07
M132T40	Glutaric acid	132.004	39.9	132.042	1.57096	C5H8O4	[M]+	Carboxylic acids and derivatives	Dicarboxylic acids and derivatives	C00489	Lipid metabolism; Amino acid metabolism	110-94-1	HMDB0000661	BioDeepDB	2	pos	9.50929e+06	8.26692e+06	7.72454e+06	9.4259e+06	5.87865e+06	7.39201e+06	1.10366e+07	9.90096e+06	1.56725e+07
M132T131	cis-4-Hydroxy-L-proline	132.101	131	131.058	9.30132	C5H9NO3	[M+H]+			C01015		618-27-9 / 51-35-4 / 30724-02-8		BioDeepDB	2	pos	1.50047e+07	1.86594e+07	2.92606e+07	1.09121e+07	2.45109e+07	2.48597e+07	5.67019e+07	1.22072e+07	1.66669e+07
M132T80	L-Leucine	132.102	79.8	131.095	0.552033	C6H13NO2	[M+H]+	Carboxylic acids and derivatives	Amino acids, peptides, and analogues	C00123	Cancer: overview; Membrane transport; Signal transduction; Digestive system; Translation; Amino acid metabolism	61-90-5	HMDB0000687	BioDeepDB	2	pos	3.81593e+09	3.54883e+09	5.47035e+09	5.2935e+09	4.68872e+09	2.81788e+09	3.50774e+09	3.91101e+09	4.57425e+09
M132T195	L-Isoleucine	132.101	194.6	131.095	9.65931	C6H13NO2	[M+H]+	Carboxylic acids and derivatives	Amino acids, peptides, and analogues	C00407	Cancer: overview; Membrane transport; Digestive system; Translation; Amino acid metabolism	73-32-5	HMDB0000172	BioDeepDB	2	pos	4.74244e+07	2.90007e+06	1.15046e+07	1.39994e+07	1.18317e+07	1.47047e+07	1.13962e+07	3.50802e+07	3.43629e+07
M137T67_2	2-Hydroxyphenethylamine	137.079	66.6	137.084	2.7953	C8H11NO	[M]+	Organonitrogen compounds	Amines	C02735		7568-93-6	HMDB0001065	BioDeepDB	2	pos	3.75104e+06	6.13354e+06	5.97982e+06	5.4387e+06	4.94129e+06	4.54716e+06	4.45973e+06	4.48924e+06	5.13274e+06
M139T298	6-Hydroxynicotinic acid	139.125	298.2	139.027	15.3665	C6H5NO3	[M]+	Pyridines and derivatives	Pyridinecarboxylic acids and derivatives	C01020	Metabolism of cofactors and vitamins	5006-66-6	HMDB0002658	BioDeepDB	2	pos	2.0137e+07	2.37964e+07	7.27095e+07	6.77605e+07	3.18193e+07	3.13279e+07	5.34574e+07	6.84498e+06	1.27006e+07
M142T88	O-Phosphoethanolamine	141.959	88.1	141.019	1.01795	C2H8NO4P	[M+H]+	Organic phosphoric acids and derivatives	Phosphate esters	C00346	Lipid metabolism; Signal transduction	1071-23-4	HMDB0000224	BioDeepDB	2	pos	3.42176e+08	2.25973e+08	4.56674e+08	2.86708e+08	8.55907e+07	2.08176e+08	4.85763e+08	4.88812e+08	4.58888e+08
M145T688	Anabasine	144.982	688.4	162.116	3.38909	C10H14N2	[M+H-H2O]+			C06180		13078-04-1 / 494-52-0	HMDB0004350	BioDeepDB	2	pos	3.46617e+08	4.1392e+08	3.84673e+08	2.29425e+08	3.17857e+08	1.81843e+08	5.20029e+08	4.94661e+08	4.70218e+08
M146T38	Spermidine	146.166	38.4	145.158	1.9221	C7H19N3	[M+H]+	Organonitrogen compounds	Amines	C00315	Amino acid metabolism; Membrane transport; Metabolism of other amino acids; Digestive system	124-20-9	HMDB0001257	BioDeepDB	2	pos	4.18958e+07	9.79922e+07	7.28926e+07	9.30001e+07	3.56537e+07	3.76148e+07	2.19895e+07	3.21623e+07	2.00416e+07
M145T544	3-Hydroxymethylglutaric acid	144.981	543.8	162.053	8.0651	C6H10O5	[M+H-H2O]+	Fatty Acyls	Fatty acids and conjugates	C03761		503-49-1	HMDB0000355	BioDeepDB	2	pos	4.06155e+07	1.14348e+07	2.00578e+08	1.10807e+07	9.89731e+06	3.94406e+07	3.53764e+07	3.13266e+07	1.18575e+07
M146T53	4-Guanidinobutanoic acid	146.093	53.2	145.085	2.90226	C5H11N3O2	[M+H]+	Carboxylic acids and derivatives	Amino acids, peptides, and analogues	C01035	Amino acid metabolism	463-00-3	HMDB0003464	BioDeepDB	2	pos	2.85884e+07	3.56645e+07	3.32129e+07	3.28521e+07	3.05244e+07	2.86718e+07	2.20676e+07	2.37419e+07	2.50783e+07
M147T688	4-Hydroxycinnamic acid	146.981	688.2	164.047	4.00742	C9H8O3	[M+H-H2O]+	Cinnamic acids and derivatives	Hydroxycinnamic acids and derivatives	C00811	Amino acid metabolism; Metabolism of cofactors and vitamins	7400-08-0 / 7400-08-0 501-98-4 / 501-98-4	HMDB0002035	BioDeepDB	2	pos	1.08835e+08	1.51227e+08	5.1486e+07	1.27366e+08	1.78273e+08	1.2431e+08	2.44861e+08	2.12016e+08	9.84492e+07
M148T48	L-Glutamic acid	148.061	47.6	147.053	0.615721	C5H9NO4	[M+H]+	Carboxylic acids and derivatives	Amino acids, peptides, and analogues	C00025	Neurodegenerative disease; Biosynthesis of other secondary metabolites; Translation; Substance dependence; Cellular community - eukaryotes; Energy metabolism; Metabolism of other amino acids; Excretory system; Carbohydrate metabolism; Cancer: overview; Membrane transport; Cell growth and death; Signal transduction; Nervous system; Digestive system; Environmental adaptation; Amino acid metabolism;…	56-86-0	HMDB0000148	BioDeepDB	2	pos	3.80236e+07	3.52865e+07	3.9744e+07	3.43455e+07	2.68826e+07	3.0691e+07	3.55783e+07	3.30526e+07	3.19504e+07
M148T80	L-2-Hydroxyglutaric acid	148.043	79.9	148.037	3.30871	C5H8O5	[M]+	Fatty Acyls	Fatty acids and conjugates	C03196	Amino acid metabolism	13095-48-2	HMDB0000694	BioDeepDB	2	pos	3.79059e+06	8.1841e+06	5.69007e+06	1.09874e+06	5.37627e+06	5.97582e+06	2.37428e+06	3.76247e+06	914812
M149T545	3-Methyladenine	149.024	545.1	149.07	4.7875	C6H7N5	[M]+	Imidazopyrimidines	Purines and purine derivatives	C00913		5142-23-4	HMDB0011600	BioDeepDB	2	pos	3.1331e+07	3.09881e+07	3.3577e+07	3.00862e+07	2.76041e+07	2.70739e+07	3.62043e+07	3.18575e+07	3.62106e+07
M151T40_2	D-Ribose	151.036	39.6	150.053	4.95661	C5H10O5	[M+H]+	Organooxygen compounds	Carbohydrates and carbohydrate conjugates	C00121	Carbohydrate metabolism; Membrane transport	613-83-2 / 50-69-1	HMDB0000283	BioDeepDB	2	pos	4.47408e+07	3.77935e+07	4.9271e+07	1.0467e+08	6.99732e+07	2.29599e+07	2.97751e+07	4.19684e+07	3.67112e+07
M155T203	2,3-Butanediol	154.992	202.6	154.012	9.25058	C4H10O2S2	[M+H]+	Organooxygen compounds	Alcohols and polyols	C00265		513-85-9 / 3483-12-3	HMDB0003156	BioDeepDB	2	pos	1.2162e+07	8.19418e+06	1.95498e+07	3.94833e+07	8.11166e+06	1.21501e+07	1.07251e+07	3.88445e+07	3.3039e+07
M156T42	L-Histidine	156.077	42.1	155.07	2.41146	C6H9N3O2	[M+H]+	Carboxylic acids and derivatives	Amino acids, peptides, and analogues	C00135	Cancer: overview; Membrane transport; Metabolism of other amino acids; Digestive system; Translation; Amino acid metabolism	71-00-1	HMDB0000177	BioDeepDB	2	pos	2.63252e+07	2.72624e+07	2.64845e+07	2.70817e+07	2.35963e+07	2.37553e+07	1.90541e+07	2.07922e+07	2.26075e+07
M157T35_1	Uracil 5-carboxylate	156.966	34.7	156.017	0.6587	C5H4N2O4	[M+H]+			C03030		23945-44-0		BioDeepDB	2	pos	2.07283e+06	3.61639e+06	2.38503e+06	3.96631e+06	3.37257e+06	2.25134e+06	4.77766e+06	4.47835e+06	4.3294e+06
M159T87	Allantoin	158.962	86.8	158.044	10.6474	C4H6N4O3	[M+H]+	Azoles	Imidazoles	C01551		97-59-6	HMDB0000462	BioDeepDB	2	pos	1.70899e+08	2.20136e+08	2.0624e+08	2.45486e+08	4.02836e+07	4.23951e+07	4.48192e+07	2.13788e+08	1.7929e+08
M159T252	4,5-Dihydroorotic acid	158.96	252.2	158.033	5.10919	C5H6N2O4	[M+H]+	Carboxylic acids and derivatives	Amino acids, peptides, and analogues	C00337	Nucleotide metabolism	155-54-4 / 5988-19-2	HMDB0000528	BioDeepDB	2	pos	9.41129e+06	9.57168e+06	1.11107e+07	4.20968e+07	3.4142e+07	3.26206e+07	2.24933e+07	3.22876e+07	4.01013e+07
M158T59	Pelargonic acid	158.154	59.3	158.131	5.18581	C9H18O2	[M]+	Fatty Acyls	Fatty acids and conjugates	C01601		112-05-0	HMDB0000847	BioDeepDB	2	pos	9.48359e+06	8.44121e+06	8.65355e+06	8.69495e+06	1.05073e+07	9.84956e+06	8.12511e+06	9.92897e+06	9.17497e+06
M162T48	L-Carnitine	162.113	47.9	161.105	2.61546	C7H15NO3	[M+H]+	Organonitrogen compounds	Quaternary ammonium salts	C00318	Environmental adaptation; Digestive system	541-15-1	HMDB0000062	BioDeepDB	2	pos	2.02036e+08	1.71451e+08	1.99759e+08	1.66284e+08	1.47251e+08	1.57895e+08	1.65367e+08	1.60646e+08	1.4441e+08
M163T94	Acetylcysteine	162.997	94.4	163.03	3.66018	C5H9NO3S	[M]+	Carboxylic acids and derivatives	Amino acids, peptides, and analogues	C06809		616-91-1	HMDB0001890	BioDeepDB	2	pos	1.30359e+07	6.3826e+06	6.59027e+06	3.03172e+07	2.51414e+07	412017	1.53239e+07	6.32063e+06	2.07158e+07
M165T688	L-Fucose	165.113	687.6	164.069	0.289169	C6H12O5	[M+H]+	Organooxygen compounds	Carbohydrates and carbohydrate conjugates	C00507	Carbohydrate metabolism	2438-80-4 / 3615-41-6 73-34-7 / 3615-41-6	HMDB0000174	BioDeepDB	2	pos	1.46866e+07	4.60672e+07	5.37589e+07	1.37777e+07	1.20753e+07	1.55518e+07	5.61801e+07	3.32595e+07	1.44265e+07
M165T596	Phenylpyruvic acid	165.114	596.4	164.047	3.25898	C9H8O3	[M+H]+	Benzene and substituted derivatives	Phenylpyruvic acid derivatives	C00166	Amino acid metabolism	156-06-9	HMDB0000205	BioDeepDB	2	pos	2.32945e+07	5.89741e+06	5.72213e+06	5.2887e+06	2.29946e+07	2.98718e+07	2.37707e+06	1.86099e+07	2.54958e+07
M166T118	L-Phenylalanine	166.087	117.7	165.079	4.24139	C9H11NO2	[M+H]+			C00079	Cancer: overview; Membrane transport; Digestive system; Translation; Amino acid metabolism	673-06-3		BioDeepDB	2	pos	9.07503e+07	1.61086e+08	8.68052e+07	7.42111e+07	1.096e+08	1.2267e+08	9.11789e+07	1.98515e+07	2.57466e+07
M185T591	Phosphoserine	185.168	590.9	185.009	16.2434	C3H8NO6P	[M]+	Carboxylic acids and derivatives	Amino acids, peptides, and analogues	C01005	Amino acid metabolism; Translation	407-41-0	HMDB0000272	BioDeepDB	2	pos	2.26314e+07	1.7509e+07	2.14966e+07	4.36499e+06	6.9312e+06	1.12828e+07	1.11348e+07	723990	6.98237e+06
M169T59	D-Ornithine hydrochloride	169.059	59	168.067	4.74969	C5H12N2O2. HCl	[M+H]+			C11320		16682-12-5		BioDeepDB	2	pos	2.87285e+06	1.37808e+07	1.25323e+07	1.1022e+07	9.97216e+06	1.16373e+07	8.7221e+06	1.91302e+06	9.75569e+06
M188T223	N-Alpha-acetyllysine	188.071	223.1	188.116	2.47967	C8H16N2O3	[M]+	Carboxylic acids and derivatives	Amino acids, peptides, and analogues	C12989		1946-82-3	HMDB0000446	BioDeepDB	2	pos	3.75197e+06	1.21554e+07	9.89789e+06	2.33906e+06	3.30017e+06	5.8606e+06	6.80428e+06	7.10467e+06	8.47829e+06
M172T35	3-Dehydroshikimate	171.992	35.3	172.037	4.23933	C7H8O5	[M]+			C02637	Amino acid metabolism	2922-42-1		BioDeepDB	2	pos	5.57531e+06	5.49714e+06	6.83759e+06	5.81516e+06	4.47955e+06	3.66577e+06	6.91917e+06	6.23265e+06	4.98951e+06
M173T88	4-Quinolinecarboxylic acid	172.955	87.6	173.048	15.9004	C10H7NO2	[M]+			C06414		486-74-8		BioDeepDB	2	pos	2.91888e+06	3.24184e+06	1.17543e+07	1.64312e+07	7.12017e+06	7.995e+06	4.12531e+06	2.64019e+06	1.15032e+07
M175T43	L-Arginine	175.119	42.7	174.112	0.383715	C6H14N4O2	[M+H]+	Carboxylic acids and derivatives	Amino acids, peptides, and analogues	C00062	Cancer: overview; Membrane transport; Signal transduction; Digestive system; Neurodegenerative disease; Translation; Amino acid metabolism; Infectious disease: parasitic	74-79-3	HMDB0000517	BioDeepDB	2	pos	1.08424e+09	1.36387e+09	1.25657e+09	1.19307e+09	1.11965e+09	1.19258e+09	9.94182e+08	9.95491e+08	1.10349e+09
M183T87	Sorbitol	182.986	86.9	182.079	4.39568	C6H14O6	[M+H]+	Organooxygen compounds	Carbohydrates and carbohydrate conjugates	C00794	Carbohydrate metabolism; Membrane transport	50-70-4	HMDB0000247	BioDeepDB	2	pos	2.26654e+08	1.61529e+08	2.18113e+08	1.98492e+08	6.08389e+07	5.29079e+07	3.00042e+08	3.60986e+08	2.32592e+08
M182T82	L-Tyrosine	182.082	82.3	181.074	0.694818	C9H11NO3	[M+H]+	Carboxylic acids and derivatives	Amino acids, peptides, and analogues	C00082	Cancer: overview; Metabolism of cofactors and vitamins; Nervous system; Digestive system; Endocrine system; Neurodegenerative disease; Translation; Amino acid metabolism; Substance dependence	60-18-4	HMDB0000158	BioDeepDB	2	pos	8.37638e+07	1.29788e+08	1.14176e+08	1.21132e+08	1.12142e+08	1.08901e+08	2.3189e+07	9.47855e+07	1.04244e+08
M183T299	Mannitol	182.987	299.4	182.079	4.06397	C6H14O6	[M+H]+	Organooxygen compounds	Carbohydrates and carbohydrate conjugates	C00392	Carbohydrate metabolism; Membrane transport	69-65-8	HMDB0000765	BioDeepDB	2	pos	1.80255e+07	1.0446e+09	8.0783e+07	8.38373e+06	4.52956e+06	7.54282e+06	1.38247e+07	3.2e+07	7.84269e+06
M183T35_2	4-Pyridoxic acid	182.987	34.6	183.053	6.96142	C8H9NO4	[M]+	Pyridines and derivatives	Pyridinecarboxylic acids and derivatives	C00847	Metabolism of cofactors and vitamins	82-82-6	HMDB0000017	BioDeepDB	2	pos	3.08173e+07	2.26217e+07	5.1467e+07	8.04945e+07	4.84722e+07	2.99966e+07	7.29463e+07	5.45916e+07	2.95377e+07
M201T35	Dodecanoic acid	200.972	34.6	200.178	0.927987	C12H24O2	[M+H]+	Fatty Acyls	Fatty acids and conjugates	C02679	Lipid metabolism	143-07-7	HMDB0000638	BioDeepDB	2	pos	5.68458e+06	6.94614e+06	6.65855e+06	7.60031e+06	8.71327e+06	7.40946e+06	1.03741e+07	6.89713e+06	9.70995e+06
M187T85	Undecanoic acid	186.957	84.7	186.162	3.43934	C11H22O2	[M+H]+	Fatty Acyls	Fatty acids and conjugates	C17715		112-37-8	HMDB0000947	BioDeepDB	2	pos	5.19369e+07	1.56006e+07	1.89686e+07	9.62016e+07	7.36619e+07	4.54816e+07	4.00515e+07	1.98011e+07	1.87283e+07
M191T58	Diaminopimelic acid	191.041	57.6	190.095	28.6635	C7H14N2O4	[M+H]+	Carboxylic acids and derivatives	Amino acids, peptides, and analogues	C00666		583-93-7 / 14289-34-0 / NA	HMDB0001370	BioDeepDB	2	pos	1.3516e+07	1.93355e+07	2.22733e+07	1.61052e+07	1.61474e+07	1.70201e+07	1.45617e+07	1.50958e+07	1.54212e+07
M205T187	L-Tryptophan	205.098	186.9	204.09	0.0478211	C11H12N2O2	[M+H]+	Indoles and derivatives	Indolyl carboxylic acids and derivatives	C00078	Cancer: overview; Nervous system; Digestive system; Translation; Amino acid metabolism; Infectious disease: parasitic	73-22-3	HMDB0000929	BioDeepDB	2	pos	1.19092e+08	1.96544e+08	1.55132e+08	1.48977e+08	1.3978e+08	1.50253e+08	1.05867e+08	1.13362e+08	1.32018e+08
M218T316	N-Acetylserotonin	218.212	316.4	218.106	3.98811	C12H14N2O2	[M]+	Indoles and derivatives	Hydroxyindoles	C00978	Amino acid metabolism	1210-83-9	HMDB0001238	BioDeepDB	2	pos	3.44713e+07	3.10234e+07	3.49347e+07	3.56978e+07	2.95703e+07	3.32167e+07	4.45072e+07	3.6743e+07	3.97646e+07
M224T457	Hydroxykynurenine	224.125	456.6	224.08	15.313	C10H12N2O4	[M]+	Organooxygen compounds	Carbonyl compounds	C02794		484-78-6 / 2147-61-7	HMDB0000732	BioDeepDB	2	pos	4.63198e+06	1.01349e+07	4.02445e+06	1.77679e+07	3.9223e+06	5.62964e+06	6.54718e+06	1.07533e+07	4.5697e+06
M224T568	Methyl jasmonate	223.986	567.6	224.141	8.04254	C13H20O3	[M]+	Fatty Acyls	Lineolic acids and derivatives	C11512	Lipid metabolism	1211-29-6 / 39924-52-2	HMDB0036583	BioDeepDB	2	pos	8.52649e+07	7.64538e+07	2.56079e+07	2.55563e+07	5.77544e+07	3.04669e+07	9.20123e+07	3.65802e+07	2.88837e+07
M243T192	1-Hexadecanol	243.183	192.4	242.261	3.46328	C16H34O	[M+H]+	Fatty Acyls	Fatty alcohols	C00823	Lipid metabolism	36653-82-4	HMDB0003424	BioDeepDB	2	pos	1.80726e+08	1.68985e+08	1.55338e+08	1.41263e+08	1.20013e+08	1.52948e+08	1.62589e+08	1.36298e+08	1.69739e+08
M226T634	Porphobilinogen	226.181	633.8	226.095	1.07325	C10H14N2O4	[M]+	Organonitrogen compounds	Amines	C00931	Metabolism of cofactors and vitamins	487-90-1	HMDB0000245	BioDeepDB	2	pos	8.50001e+06	9.09136e+06	1.1263e+07	6.87764e+06	1.43578e+07	1.0523e+07	1.91252e+07	1.11246e+07	1.08843e+07
M228T642	Deoxyuridine	228.195	642	228.075	2.21008	C9H12N2O5	[M]+	Pyrimidine nucleosides	Pyrimidine 2'-deoxyribonucleosides	C00526	Membrane transport; Nucleotide metabolism	951-78-0	HMDB0000012	BioDeepDB	2	pos	5.81351e+07	5.30567e+07	5.63641e+07	5.30242e+07	5.91063e+07	5.00711e+07	6.87228e+07	6.50615e+07	4.60881e+07
M230T456	D-Ribose 5-phosphate	230.252	455.8	230.019	18.9284	C5H11O8P	[M]+	Organooxygen compounds	Carbohydrates and carbohydrate conjugates	C00117	Metabolism of cofactors and vitamins; Metabolism of other amino acids; Endocrine system; Carbohydrate metabolism; Nucleotide metabolism	3615-55-2 / 4300-28-1 / 4151-19-3 / 62746-84-3	HMDB0001548	BioDeepDB	2	pos	814779	3.87383e+06	5.79115e+06	645580	5.55494e+06	3.83814e+06	796332	2.44914e+06	6.63276e+06
M231T427	Butyrylcarnitine	231.252	427.5	231.147	3.13944	C11H21NO4	[M]+	Fatty Acyls	Fatty acid esters	C02862		25576-40-3	HMDB0002013	BioDeepDB	2	pos	3.9131e+06	3.85848e+06	3.62923e+06	6.35169e+06	4.84849e+06	3.29937e+06	4.08579e+06	3.68424e+06	3.50065e+06
M241T58	L-Cystine	241.032	57.6	240.024	1.90731	C6H12N2O4S2	[M+H]+	Carboxylic acids and derivatives	Amino acids, peptides, and analogues	C00491	Amino acid metabolism; Membrane transport; Cell growth and death; Digestive system	56-89-3	HMDB0000192	BioDeepDB	2	pos	2.10804e+07	2.88373e+07	2.58393e+07	2.34359e+07	2.52794e+07	2.61341e+07	2.13341e+07	2.37788e+07	2.42776e+07
M267T512	Stearic acid	267.173	512	284.272	1.20178	C18H36O2	[M+H-H2O]+	Fatty Acyls	Fatty acids and conjugates	C01530	Lipid metabolism	57-11-4 / 646-29-7	HMDB0000827	BioDeepDB	2	pos	5.5396e+06	7.34026e+06	7.8286e+06	5.13438e+06	6.94917e+06	4.51321e+06	7.43305e+06	7.40063e+06	7.85356e+06
M288T417	Dehydroepiandrosterone	288.29	417.3	288.209	0.372011	C19H28O2	[M]+	Steroids and steroid derivatives	Androstane steroids	C01227	Lipid metabolism; Cancer: overview; Endocrine system; Cancer: specific types	53-43-0	HMDB0000077	BioDeepDB	2	pos	9.21431e+07	6.99768e+07	6.91909e+07	6.10939e+07	5.27603e+07	8.40305e+07	5.53887e+07	6.22184e+07	7.72817e+07
M273T410	Estradiol	273.254	410.3	272.178	0.851642	C18H24O2	[M+H]+	Steroids and steroid derivatives	Estrane steroids	C00951	Cancer: overview; Excretory system; Endocrine system; Lipid metabolism; Environmental adaptation; Cancer: specific types	50-28-2	HMDB0000151	BioDeepDB	2	pos	1.29992e+08	1.35071e+08	1.38571e+08	1.32954e+08	1.22867e+08	1.1603e+08	1.43993e+08	1.2824e+08	1.40042e+08
M282T569	(9E)-Octadecenoic acid	282.28	568.7	282.256	6.35982	C18H34O2	[M]+			C01712		112-79-8		BioDeepDB	2	pos	5.19949e+07	5.38014e+07	5.70561e+07	4.75197e+07	4.36007e+07	4.95447e+07	4.89477e+07	5.44036e+07	5.19364e+07
M282T617	(6Z)-Octadecenoic acid	282.28	617	282.256	5.76413	C18H34O2	[M]+			C08363		593-39-5		BioDeepDB	2	pos	6.17596e+07	3.02799e+07	3.68822e+07	2.25446e+07	2.04061e+07	5.10094e+07	5.43045e+07	2.77466e+07	4.25834e+07
M284T66	Guanosine	284.099	65.6	283.092	0.850257	C10H13N5O5	[M+H]+	Purine nucleosides		C00387	Membrane transport; Nucleotide metabolism	118-00-3	HMDB0000133	BioDeepDB	2	pos	1.56748e+07	1.99125e+07	2.25243e+07	2.41511e+07	2.14653e+07	1.19804e+07	1.20294e+07	1.79158e+07	1.7741e+07
M295T44	Indican	294.937	43.8	295.106	4.8918	C14H17NO6	[M]+			C08481		487-60-5		BioDeepDB	2	pos	9.24654e+07	9.05782e+07	8.77685e+07	7.9897e+07	8.57229e+07	1.03376e+07	8.66616e+07	3.46009e+06	9.84634e+07
M298T164	5'-Methylthioadenosine	298.097	164.1	297.09	0.254951	C11H15N5O3S	[M+H]+	5'-deoxyribonucleosides	5'-deoxy-5'-thionucleosides	C00170	Amino acid metabolism	2457-80-9	HMDB0001173	BioDeepDB	2	pos	7.39469e+06	8.1427e+06	5.13523e+06	1.03057e+07	8.05259e+06	1.0193e+07	9.4228e+06	9.86145e+06	9.41747e+06
M336T690	12-Keto-tetrahydro-leukotriene B4	336.327	689.8	336.23	6.19791	C20H32O4	[M]+	Fatty Acyls	Eicosanoids	C02165	Sensory system; Nervous system; Digestive system; Endocrine system; Lipid metabolism; Signaling molecules and interaction	71160-24-2	HMDB0002995	BioDeepDB	2	pos	2.21308e+06	1.29775e+06	1.76431e+06	329961	730795	1.94874e+06	5.58494e+06	1.12505e+06	456429
M338T599_1	Erucic acid	338.341	598.8	338.318	0.798867	C22H42O2	[M]+	Fatty Acyls	Fatty acids and conjugates	C08316	Lipid metabolism	112-86-7	HMDB0002068	BioDeepDB	2	pos	1.9165e+08	6.89053e+08	5.81636e+08	4.7837e+08	3.78308e+08	4.52851e+08	8.17298e+08	1.36732e+09	2.24954e+08
M363T44_1	GMP	362.923	43.8	363.058	10.9895	C10H14N5O8P	[M]+	Purine nucleotides	Purine ribonucleotides	C00144	Sensory system; Signal transduction; Nucleotide metabolism	85-32-5	HMDB0001397	BioDeepDB	2	pos	2.25241e+08	1.18415e+08	2.07776e+08	1.80635e+08	1.59983e+08	8.69222e+07	3.32987e+08	2.63359e+08	2.68474e+08
M396T528	Ergocalciferol	396.334	528.5	396.339	7.81639	C28H44O	[M]+	Steroids and steroid derivatives	Vitamin D and derivatives	C05441	Lipid metabolism	50-14-6	HMDB0000900	BioDeepDB	2	pos	1.59355e+06	863324	1.20801e+06	814767	7.14569e+06	966287	293154	1.48289e+06	250510
M408T579	Allocholic acid	408.366	579.2	408.288	1.6726	C24H40O5	[M]+	Steroids and steroid derivatives	Bile acids, alcohols and derivatives	C00695	Lipid metabolism; Digestive system	2464-18-8 / 81-25-4	HMDB0000505	BioDeepDB	2	pos	2.46266e+07	2.79077e+07	2.01493e+07	2.41649e+07	1.78357e+07	7.41726e+06	2.63493e+07	2.2967e+07	2.2579e+07
M415T483	Sodium deoxycholate	415.208	482.5	414.275	6.45092	C24H39O4. Na	[M+H]+			C11171		302-95-4		BioDeepDB	2	pos	213182	5.77863e+06	5.94964e+06	1.5242e+07	1.64687e+07	2.14229e+06	1.64544e+07	1.6181e+07	2.01454e+07
M432T462_2	Genistin	432.24	461.7	432.106	3.94316	C21H20O10	[M]+	Isoflavonoids	Isoflavonoid O-glycosides	C09126		529-59-9	HMDB0033988	BioDeepDB	2	pos	4.13925e+07	3.81377e+07	3.99202e+07	5.83132e+07	3.29306e+07	5.00289e+07	3.36819e+07	3.13312e+07	4.09226e+07
M584T632_2	Bilirubin	584.481	632.5	584.264	12.7551	C33H36N4O6	[M]+			C00486	Metabolism of cofactors and vitamins; Digestive system	635-65-4		BioDeepDB	2	pos	6.11183e+07	6.04273e+07	4.83366e+07	4.38276e+07	3.97104e+07	4.15626e+07	5.02035e+07	6.23236e+07	4.80418e+07
M610T683	Rutin	610.193	683.4	610.153	12.5421	C27H30O16	[M]+			C05625		207671-50-9	HMDB0003249	BioDeepDB	2	pos	9.15078e+07	1.13421e+08	1.0702e+08	4.43391e+08	8.44275e+08	2.77527e+08	5.46781e+07	4.61533e+07	1.60763e+08
M104T47_2	Choline	104.107	46.6	104.108	2.88165	C5H14NO	[M]+	Organonitrogen compounds	Quaternary ammonium salts	C00114	Cancer: overview; Membrane transport; Nervous system; Digestive system; Lipid metabolism; Amino acid metabolism	62-49-7	HMDB0000097	BioDeepDB	2	pos	5.03291e+08	6.53667e+08	5.85108e+08	6.28813e+08	5.83482e+08	6.20373e+08	5.72086e+08	6.17969e+08	6.20481e+08
M114T579	Epsilon-caprolactam	114.092	579.4	113.084	2.83982	C6H11NO	[M+H]+	Lactams	Caprolactams	C06593		105-60-2	HMDB0062769	BioDeepDB	2	pos	9.68624e+06	1.50006e+07	1.99973e+07	1.48819e+07	4.58627e+07	6.96153e+07	3.32357e+07	3.76531e+07	8.44915e+07
M118T364	5-Aminopentanoic acid	118.085	364.1	117.079	7.41836	C5H11NO2	[M+H]+	Carboxylic acids and derivatives	Amino acids, peptides, and analogues	C00431	Amino acid metabolism	660-88-8	HMDB0003355	BioDeepDB	2	pos	6.67622e+07	5.84403e+07	9.63006e+07	9.52643e+07	7.34846e+07	5.43454e+07	5.31536e+06	5.43507e+06	1.33609e+08
M123T67	4-Hydroxybenzaldehyde	123.044	66.6	122.037	1.00777	C7H6O2	[M+H]+	Organooxygen compounds	Carbonyl compounds	C00633		123-08-0	HMDB0011718	mzCloud	2	pos	1.62508e+07	2.384e+07	2.16939e+07	2.00236e+07	1.78704e+07	1.81026e+07	1.52101e+07	1.67768e+07	1.84203e+07
M126T48	Taurine	126.022	47.6	125.015	0.983954	C2H7NO3S	[M+H]+	Organic sulfonic acids and derivatives	Organosulfonic acids and derivatives	C00245	Membrane transport; Metabolism of other amino acids; Lipid metabolism; Signaling molecules and interaction; Energy metabolism	107-35-7	HMDB0000251	BioDeepDB	2	pos	2.26813e+07	1.23804e+07	1.71543e+07	1.49407e+07	1.21669e+07	1.36804e+07	1.89206e+07	1.77131e+07	1.45671e+07
M133T59	L-Asparagine	133.061	58.6	132.054	3.00614	C4H8N2O3	[M+H]+	Carboxylic acids and derivatives	Amino acids, peptides, and analogues	C00152	Cancer: overview; Amino acid metabolism; Digestive system; Translation	70-47-3	HMDB0000168	BioDeepDB	2	pos	5.26769e+06	1.9066e+07	1.90946e+07	1.73946e+07	1.64801e+07	1.75436e+07	1.50269e+07	1.48295e+07	1.6419e+07
M138T157	p-Aminobenzoic acid	138.055	156.9	137.048	2.89739	C7H7NO2	[M+H]+	Benzene and substituted derivatives	Benzoic acids and derivatives	C00568	Metabolism of cofactors and vitamins	150-13-0/2906-28-7	HMDB0001392	BioDeepDB	2	pos	1.06338e+07	1.82604e+07	1.55489e+07	1.1822e+07	9.01615e+06	1.16532e+07	9.50341e+06	8.81286e+06	1.00978e+07
M147T47	L-Glutamine	147.077	47.2	146.069	2.71967	C5H10N2O3	[M+H]+	Carboxylic acids and derivatives	Amino acids, peptides, and analogues	C00064	Cancer: overview; Metabolism of cofactors and vitamins; Membrane transport; Nervous system; Excretory system; Digestive system; Carbohydrate metabolism; Nucleotide metabolism; Translation; Amino acid metabolism; Energy metabolism	56-85-9	HMDB0000641	BioDeepDB	2	pos	6.40134e+07	7.53623e+07	7.52681e+07	6.94713e+07	6.02329e+07	6.39732e+07	5.94354e+07	6.35543e+07	6.24972e+07
M147T42_2	L-Lysine	147.113	41.6	146.106	2.71899	C6H14N2O2	[M+H]+	Carboxylic acids and derivatives	Amino acids, peptides, and analogues	C00047	Metabolism of cofactors and vitamins; Membrane transport; Digestive system; Translation; Amino acid metabolism	56-87-1	HMDB0000182	BioDeepDB	2	pos	8.71636e+07	1.06594e+08	1.03222e+08	9.95947e+07	9.1567e+07	9.54851e+07	7.79457e+07	8.36926e+07	8.98858e+07
M152T66	Guanine	152.057	65.6	151.049	0.499814	C5H5N5O	[M+H]+	Imidazopyrimidines	Purines and purine derivatives	C00242	Nucleotide metabolism	73-40-5	HMDB0000132	BioDeepDB	2	pos	1.1522e+07	9.68642e+06	1.15245e+07	9.7825e+06	9.42501e+06	8.06761e+06	1.09627e+07	1.47643e+07	8.15204e+06
M188T41	N1-Acetylspermidine	188.176	41.3	187.168	1.19037	C9H21N3O	[M+H]+	Carboximidic acids and derivatives	Carboximidic acids	C00612		14278-49-0	HMDB0001276	BioDeepDB	2	pos	5.58968e+07	5.15798e+07	5.44937e+07	6.48097e+07	5.57831e+07	5.98696e+07	6.28195e+07	6.94232e+07	6.39537e+07
M191T43	L-Kynurenine	191.077	42.7	208.085	0.868759	C10H12N2O3	[M+H-H2O]+	Organooxygen compounds	Carbonyl compounds	C00328	Amino acid metabolism; Infectious disease: parasitic	2922-83-0/343-65-7	HMDB0000684	BioDeepDB	2	pos	2.94423e+07	4.21894e+07	3.70748e+07	3.34687e+07	3.12035e+07	3.68818e+07	2.82079e+07	2.87492e+07	3.17865e+07
M268T63	Adenosine	268.104	62.5	267.097	1.20848	C10H13N5O4	[M+H]+	Purine nucleosides		C00212	Circulatory system; Membrane transport; Signal transduction; Endocrine system; Neurodegenerative disease; Signaling molecules and interaction; Nucleotide metabolism; Substance dependence	58-61-7	HMDB0000050	BioDeepDB	2	pos	5.13277e+07	1.23352e+08	3.8193e+08	6.14004e+08	2.08579e+08	2.33539e+07	5.94212e+07	2.79528e+08	2.11665e+08
M325T64	UMP	325.041	63.9	324.036	7.69135	C9H13N2O9P	[M+H]+	Pyrimidine nucleotides	Pyrimidine ribonucleotides	C00105	Nucleotide metabolism	58-97-9	HMDB0000288	BioDeepDB	2	pos	3.04446e+06	5.65987e+06	3.32121e+06	4.67461e+06	5.07844e+06	6.45967e+06	2.23342e+06	2.2646e+06	2.88537e+06
M369T603	Cholesterol	369.354	603	386.355	4.06115	C27H46O	[M+H-H2O]+	Steroids and steroid derivatives	Cholestane steroids	C00187	Endocrine and metabolic disease; Cancer: overview; Digestive system; Endocrine system; Lipid metabolism; Cancer: specific types	57-88-5	HMDB0000067	BioDeepDB	2	pos	1.78519e+08	2.51381e+08	1.05473e+07	5.27147e+06	1.03336e+08	1.68134e+07	7.36855e+06	2.23057e+06	4.23391e+06
M496T515	1-palmitoylglycerophosphocholine	496.337	514.6	496.34	4.83542	C24H51NO7P	[M+H]+	Glycerophospholipids	Glycerophosphocholines	C04102		17364-16-8	HMDB0062541	BioDeepDB	2	pos	1.69576e+08	5.37699e+07	5.64375e+07	6.81404e+06	2.47974e+07	1.03668e+08	1.5277e+08	2.70832e+07	2.42837e+07
M101T526	N-Nitroso-pyrrolidine	101.071	526.4	100.064	0.237457	C4H8N2O	[M+H]+	Pyrrolidines		C19285		930-55-2	HMDB0031642	MoNA	2	pos	4.72009e+07	1.5123e+08	4.69941e+07	4.51034e+07	1.64444e+08	8.25569e+08	1.52518e+08	4.78152e+07	1.43556e+08
M279T545	Dibutyl phthalate	279.159	544.8	278.152	0.0530737	C16H22O4	[M+H]+	Benzene and substituted derivatives	Benzoic acids and derivatives	C14214		84-74-2	HMDB0033244	MoNA	2	pos	5.30602e+07	5.34791e+07	5.81424e+07	5.25963e+07	4.6359e+07	5.01488e+07	5.91959e+07	5.69172e+07	5.48391e+07
M137T67_1	allopurinol	137.046	66.8	136.039	0.00719754	C5H4N4O	[M+H]+			C06816		315-30-0		BioDeepDB	2	pos	1.0104e+08	2.41796e+08	1.28641e+08	1.88663e+07	1.14802e+08	8.77016e+07	1.08222e+08	1.15049e+08	1.09859e+08
M269T81	Inosine	269.089	80.7	268.081	1.94731	C10H12N4O5	[M+H]+	Purine nucleosides		C00294	Membrane transport; Nucleotide metabolism	58-63-9	HMDB0000195	MoNA	2	pos	1.04654e+07	1.05445e+07	1.69283e+07	1.03415e+07	1.76422e+07	8.52621e+06	2.65081e+06	1.24978e+07	1.37775e+07
M130T47	Pyroglutamic acid	130.05	47.2	129.043	1.04508	C5H7NO3	[M+H]+	Carboxylic acids and derivatives	Amino acids, peptides, and analogues	C01879	Metabolism of other amino acids	98-79-3	HMDB0000267	BioDeepDB	2	pos	4.76827e+07	5.69733e+07	6.36917e+07	5.50751e+07	4.58961e+07	4.95052e+07	5.33606e+07	5.63898e+07	5.39554e+07
M102T373	Ethylmethylacetic acid	102.129	373.4	102.068	13.268	C5H10O2	[M]+	Fatty Acyls	Fatty acids and conjugates	C18319	Digestive system	116-53-0	HMDB0002176	BioDeepDB	2	pos	2.3026e+07	6.38305e+07	2.44979e+08	7.24711e+07	6.07754e+07	5.87477e+07	2.08303e+07	5.77964e+07	1.90739e+08
M101T482	Gyromitrin	101.071	482.1	100.064	3.20566	C4H8N2O	[M+H]+	Organonitrogen compounds	Hydrazines and derivatives	C08305		16568-02-8	HMDB0033952	MoNA	2	pos	2.15212e+08	3.70328e+08	5.07876e+07	1.41632e+08	4.29026e+07	2.56933e+08	3.74149e+08	7.16685e+07	9.24878e+07
M124T585	L-Histidinol	124.086	585.4	141.09	28.4802	C6H11N3O	[M+H-H2O]+	Organonitrogen compounds	Amines	C00860	Amino acid metabolism	4836-52-6	HMDB0003431	MoNA	2	pos	3.06525e+08	6.34434e+08	1.47645e+08	1.18363e+08	4.64146e+07	2.52308e+08	3.73651e+08	1.93261e+08	1.44552e+07
M132T429	Triethanolamine	132.101	428.7	149.105	21.4533	C6H15NO3	[M+H-H2O]+	Amines	Alkanolamines	C06771	Lipid metabolism	102-71-6	HMDB0032538	MoNA	2	pos	7.61916e+06	2.54797e+06	9.91369e+06	2.66447e+06	1.20375e+07	7.03917e+06	3.97945e+06	9.70012e+06	1.13219e+07
M218T84	Propionylcarnitine	218.139	83.7	217.131	2.82348	C10H19NO4	[M+H]+	Fatty Acyls	Fatty acid esters	C03017		17298-37-2	HMDB0000824	MoNA	2	pos	3.82876e+06	3.52295e+06	3.58474e+06	3.22576e+06	2.77745e+06	3.40809e+06	2.31753e+06	2.1816e+06	2.2585e+06
M163T387	Caffeate	163.04	386.6	180.042	28.4226	C9H8O4	[M+H-H2O]+	Cinnamic acids and derivatives	Hydroxycinnamic acids and derivatives	C01197		c("501-16-6", "331-39-5")	HMDB0003501	mzCloud	2	pos	3.52502e+06	3.70096e+06	3.83005e+06	3.48941e+06	3.12242e+06	3.18193e+06	4.11388e+06	3.93059e+06	4.0025e+06
M165T67	2-Hydroxycinnamic acid	165.055	66.6	164.047	0.0287523	C9H8O3	[M+H]+	Cinnamic acids and derivatives	Hydroxycinnamic acids and derivatives	C01772	Amino acid metabolism	583-17-5 / 614-60-8	HMDB0002641	BioDeepDB	2	pos	1.23461e+08	1.90862e+08	1.76081e+08	1.58812e+08	1.41e+08	1.4682e+08	1.20018e+08	1.30646e+08	1.46188e+08
M166T48	L-Methionine S-oxide	166.054	47.6	165.046	1.34896	C5H11NO3S	[M+H]+	Endogenous Metabolites		C02989	Amino acid metabolism	3226-65-1		mzCloud	2	pos	2.59006e+07	3.26204e+07	3.17136e+07	2.91083e+07	2.59439e+07	2.71782e+07	2.64399e+07	2.7173e+07	2.80395e+07
M192T428	N,N-Diethyl-m-toluamide	192.137	427.8	191.131	7.68203	C12H17NO	[M+H]+	Pesticides/Herbicides		C10935		134-62-3		mzCloud	2	pos	7.45951e+06	6.9274e+06	9.71441e+06	1.21088e+07	1.06533e+07	1.23081e+07	1.17969e+07	5.95778e+06	8.99064e+06
M205T223	Tryptophan	205.098	223.3	204.09	2.06731	C11H12N2O2	[M+H]+	Carboxylic acids and derivatives	Amino acids, peptides, and analogues	C00806		54-12-6	HMDB0013209	mzCloud	2	pos	5.75016e+06	1.05318e+07	8.41471e+06	2.76928e+06	7.70972e+06	4.56748e+06	5.99179e+06	6.12141e+06	7.24029e+06
M104T61	4-Hydroxybutanoic acid	104.053	61.5	104.047	0.511025	C4H8O3	[M]+			C00989	Carbohydrate metabolism	591-81-1		BioDeepDB	2	pos	4.22122e+06	5.68287e+06	5.94247e+06	4.3671e+06	4.34276e+06	4.50781e+06	4.37296e+06	4.42439e+06	4.70966e+06
M112T54	Histamine	112.087	54.1	111.08	0.0105167	C5H9N3	[M+H]+	Organonitrogen compounds	Amines	C00388	Nervous system; Sensory system; Digestive system; Signaling molecules and interaction; Amino acid metabolism; Immune disease; Immune system	51-45-6	HMDB0000870	BioDeepDB	2	pos	6.84161e+06	9.09053e+06	7.89776e+06	7.83389e+06	6.97648e+06	7.61093e+06	5.75248e+06	6.13535e+06	6.99999e+06
M116T49	L-Proline	116.071	49.4	115.063	0.00148551	C5H9NO2	[M+H]+	Carboxylic acids and derivatives	Amino acids, peptides, and analogues	C00148	Cancer: overview; Membrane transport; Digestive system; Translation; Amino acid metabolism	344-25-2	HMDB0003411	BioDeepDB	2	pos	2.62439e+08	3.64739e+08	3.38983e+08	3.21713e+08	2.75975e+08	3.03508e+08	2.56788e+08	2.5674e+08	2.74973e+08
M119T67	2-Methylserine	119.049	66.6	119.058	0.18971	C4H9NO3	[M]+			C02115		5424-29-3		BioDeepDB	2	pos	8.23206e+06	1.20335e+07	1.1337e+07	9.71696e+06	8.85119e+06	9.15996e+06	7.90869e+06	8.60862e+06	9.15847e+06
M130T40_2	Mesaconate	130.017	39.6	130.027	0.0392451	C5H6O4	[M]+			C01732	Carbohydrate metabolism	498-24-8		BioDeepDB	2	pos	3.9279e+06	3.42055e+06	4.60964e+06	9.83445e+06	5.99023e+06	1.97317e+06	2.83899e+06	3.99656e+06	3.55658e+06
M131T83	5-Amino-2-oxopentanoic acid	131.054	82.6	131.058	0.380778	C5H9NO3	[M]+	Keto acids and derivatives	Short-chain keto acids and derivatives	C01110	Amino acid metabolism		HMDB0006272	BioDeepDB	2	pos	1.11694e+07	1.59591e+07	5.50626e+06	5.13552e+06	4.74396e+06	1.35481e+07	9.73856e+06	4.8793e+06	4.68822e+06
M132T49	6-Hydroxyhexanoic acid	132.077	49.1	132.079	11.357	C6H12O3	[M]+	Hydroxy acids and derivatives	Medium-chain hydroxy acids and derivatives	C06103		1191-25-9	HMDB0012843	BioDeepDB	2	pos	2.57276e+07	2.50693e+07	2.84895e+07	2.69184e+07	2.3974e+07	2.45914e+07	2.09849e+07	1.96696e+07	1.91467e+07
M132T498	N-Carbamoylputrescine	132.101	497.5	131.106	8.46897	C5H13N3O	[M+H]+	Carboximidic acids and derivatives	Carboximidic acids	C00436	Amino acid metabolism	6851-51-0	HMDB0033458	BioDeepDB	2	pos	1.08396e+07	3.07292e+06	6.36118e+06	1.46457e+07	1.88148e+06	2.13063e+06	2.35978e+06	2.11876e+06	9.0065e+06
M132T154	D-allo-Isoleucine	132.101	154.2	131.095	10.257	C6H13NO2	[M+H]+			C21092		1509-35-9		BioDeepDB	2	pos	1.53973e+07	1.36099e+07	2.37511e+07	2.18342e+07	4.07862e+06	1.77724e+07	8.6114e+06	1.33811e+07	1.32558e+07
M133T61	5,6-Dihydro-5-fluorouracil	133.032	61.5	132.034	1.97963	C4H5FN2O2	[M+H]+	Diazines	Pyrimidines and pyrimidine derivatives	C16630	Xenobiotics biodegradation and metabolism	696-06-0	HMDB0060402	BioDeepDB	2	pos	1.14631e+07	1.58971e+07	1.61177e+07	1.18089e+07	1.10848e+07	1.18401e+07	1.27793e+07	1.22257e+07	1.24527e+07
M135T305	Chavicol	135.081	304.6	134.073	0.685441	C9H10O	[M+H]+	Phenols	1-hydroxy-2-unsubstituted benzenoids	C16930		501-92-8	HMDB0034107	BioDeepDB	2	pos	2.40091e+06	2.27307e+06	2.06941e+06	2.77103e+06	1.95136e+06	3.30496e+06	2.22022e+06	2.23698e+06	2.54329e+06
M136T67	Tetrahydropteridine	136.076	66.6	136.075	9.55347	C6H8N4	[M]+	Pteridines and derivatives		C05650		10593-78-9	HMDB0001216	BioDeepDB	2	pos	5.05709e+07	8.0525e+07	7.21922e+07	6.58672e+07	5.75205e+07	6.05261e+07	5.0283e+07	5.41447e+07	6.04907e+07
M145T193	4-Oxoglutaramate	145.048	192.9	145.037	7.97572	C5H7NO4	[M]+			C05572	Amino acid metabolism			BioDeepDB	2	pos	2.87422e+06	3.09284e+06	3.44545e+06	1.41408e+07	2.94177e+06	4.04223e+07	1.09534e+07	1.14082e+07	1.08262e+07
M148T64	D-2-Hydroxyglutaric acid	148.043	63.7	148.037	2.84489	C5H8O5	[M]+	Hydroxy acids and derivatives	Short-chain hydroxy acids and derivatives	C01087		13095-47-1 / 103404-90-6	HMDB0000606	BioDeepDB	2	pos	2.32627e+07	3.82118e+07	3.61038e+07	3.45283e+07	3.26466e+07	3.38537e+07	1.74511e+07	2.23294e+07	2.87823e+07
M154T226	2-Pyrocatechuic acid	154.042	225.5	154.027	2.8349	C7H6O4	[M]+	Benzene and substituted derivatives	Benzoic acids and derivatives	C00196		303-38-8	HMDB0000397	BioDeepDB	2	pos	2.76049e+06	1.12882e+07	1.14184e+07	8.62148e+06	6.10905e+06	1.02002e+07	1.18636e+07	1.17549e+07	1.1832e+07
M158T62	Citrulline	158.093	62.5	175.096	29.9444	C6H13N3O3	[M+H-H2O]+	Carboxylic acids and derivatives	Amino acids, peptides, and analogues	C00327	Amino acid metabolism	372-75-8	HMDB0000904	BioDeepDB	2	pos	1.15563e+07	1.38618e+07	2.83965e+07	2.69829e+07	1.86375e+07	2.73807e+07	9.4163e+06	2.12809e+07	1.10219e+07
M170T271	8-Amino-7-oxononanoate	170.118	271.1	187.121	27.8277	C9H17NO3	[M+H-H2O]+			C01092	Metabolism of cofactors and vitamins	4707-58-8		BioDeepDB	2	pos	2.23988e+06	1.72601e+06	2.8309e+06	2.63865e+06	4.24392e+06	2.63002e+06	1.87107e+06	1.91066e+06	5.62e+06
M172T584	Tetrahydrodipicolinate	172.072	584.3	171.053	20.009	C7H9NO4	[M+H]+	Carboxylic acids and derivatives	Amino acids, peptides, and analogues	C03972		2353-17-5	HMDB0012289	BioDeepDB	2	pos	1.66749e+08	7.0163e+07	2.17791e+06	5.95533e+07	1.27823e+08	1.43035e+08	5.33217e+07	7.19414e+07	1.13351e+08
M172T288	Gabapentin	172.134	287.8	171.126	0.240831	C9H17NO2	[M+H]+			C07018		60142-96-3		BioDeepDB	2	pos	7.4815e+06	7.58883e+06	2.00754e+07	9.56952e+06	1.31099e+07	1.24012e+07	9.7613e+06	1.1766e+07	3.12472e+07
M174T65	cis-Aconitic acid	174.014	64.5	174.016	12.068	C6H6O6	[M]+	Carboxylic acids and derivatives	Tricarboxylic acids and derivatives	C00417	Carbohydrate metabolism	585-84-2 / 499-12-7	HMDB0000072	BioDeepDB	2	pos	1.06337e+07	2.02481e+07	1.30121e+07	1.58922e+07	1.69916e+07	2.05942e+07	5.70475e+06	7.15046e+06	1.09651e+07
M183T423	Se-Methylselenocysteine	182.984	422.9	182.98	6.90745	C4H9NO2Se	[M]+	Carboxylic acids and derivatives	Amino acids, peptides, and analogues	C05689	Metabolism of other amino acids	26046-90-2 / 2574-71-2 / NA	HMDB0004113	BioDeepDB	2	pos	5.60957e+06	2.79496e+07	9.62019e+07	3.36762e+06	1.9741e+07	1.19433e+07	5.16375e+06	4.77052e+06	1.19283e+07
M184T48	Phosphorylcholine	184.074	47.6	184.074	0.00319024	C5H15NO4P	[M]+	Organonitrogen compounds	Quaternary ammonium salts	C00588	Lipid metabolism; Cancer: overview	3616-04-4 / 107-73-3	HMDB0001565	BioDeepDB	2	pos	3.93402e+07	2.91968e+07	3.6676e+07	3.08772e+07	2.3618e+07	2.78133e+07	2.92867e+07	2.9049e+07	2.52797e+07
M194T480	3,4-Methylenedioxyamphetamine	194.12	479.6	193.11	9.64123	C11H15NO2	[M+H]+	Benzodioxoles		C07577		4764-17-4 / 42542-10-9	HMDB0041931	BioDeepDB	2	pos	5.77757e+06	4.64211e+06	2.74387e+07	5.12449e+06	4.63239e+06	1.3912e+07	1.26027e+07	1.39378e+07	2.57289e+07
M202T225	Thiabendazole	202.045	225.5	201.036	0.386984	C10H7N3S	[M+H]+	Benzimidazoles		C07131		148-79-8	HMDB0014868	BioDeepDB	2	pos	8.68332e+06	3.51029e+07	3.54283e+07	6.5704e+06	2.31006e+07	1.76757e+07	3.60157e+07	3.48905e+07	2.53622e+07
M219T370	Capsidiol	219.175	370.2	236.178	0.00141937	C15H24O2	[M+H-H2O]+	Prenol lipids	Sesquiterpenoids	C09627		37208-05-2	HMDB0002352	BioDeepDB	2	pos	3.48111e+06	2.58709e+06	3.89866e+06	2.07321e+06	1.12199e+06	2.85662e+06	1.67029e+06	2.62337e+06	3.40811e+06
M221T84	Pyrimidodiazepine	221.093	84.2	221.091	3.5327	C9H11N5O2	[M]+			C02587	Metabolism of cofactors and vitamins			BioDeepDB	2	pos	2.46703e+06	3.5604e+06	2.7225e+06	3.89535e+06	2.4356e+06	3.59582e+06	2.30792e+06	2.77823e+06	2.65166e+06
M243T314	Lumichrome	243.088	313.8	242.08	0.268558	C12H10N4O2	[M+H]+			C01727	Metabolism of cofactors and vitamins	1086-80-2		BioDeepDB	2	pos	2.12608e+06	3.72796e+06	3.50941e+06	3.27534e+06	3.00777e+06	3.13936e+06	2.59816e+06	2.81147e+06	3.19151e+06
M245T258	Biotin	245.095	257.5	244.088	0.0672372	C10H16N2O3S	[M+H]+	Biotin and derivatives		C00120	Metabolism of cofactors and vitamins; Digestive system; Membrane transport	58-85-5	HMDB0000030	BioDeepDB	2	pos	1.10185e+07	1.69717e+07	1.1454e+07	1.49433e+07	1.44041e+07	1.3371e+07	8.97115e+06	1.18677e+07	1.17692e+07
M258T61	Glycerophosphocholine	258.11	60.9	258.111	1.54973	C8H21NO6P	[M]+	Glycerophospholipids	Glycerophosphocholines	C00670	Lipid metabolism; Cancer: overview	28319-77-9	HMDB0000086	BioDeepDB	2	pos	1.29795e+07	1.74584e+06	8.87701e+06	5.0601e+06	4.53367e+06	5.06119e+06	8.01014e+06	6.79747e+06	4.39483e+06
M267T63	Honokiol	267.145	63.1	266.131	27.4158	C18H18O2	[M+H]+			C10630		564-73-8		BioDeepDB	2	pos	7.764e+06	1.44902e+07	1.42539e+07	1.28529e+07	9.64077e+06	1.01098e+07	8.70145e+06	9.49029e+06	1.08415e+07
M276T73	4-Hydroxycinnamoylagmatine	276.144	73.4	276.159	1.59292	C14H20N4O2	[M]+	Cinnamic acids and derivatives	Hydroxycinnamic acids and derivatives	C04498	Amino acid metabolism	7295-86-5	HMDB0033460	BioDeepDB	2	pos	1.21134e+08	1.77908e+08	1.75505e+08	1.47298e+08	1.89313e+08	1.76802e+08	1.49199e+08	1.69441e+08	2.07652e+08
M282T475	Sphingosine	282.28	474.9	299.282	2.83426	C18H37NO2	[M+H-H2O]+	Organonitrogen compounds	Amines	C00319	Lipid metabolism; Cell growth and death; Signal transduction	123-78-4	HMDB0000252	BioDeepDB	2	pos	1.18467e+07	1.26262e+07	3.20634e+06	1.05848e+07	5.91321e+06	1.32077e+07	1.34055e+07	1.91538e+07	1.30604e+07
M337T43	Kyotorphin	337.172	42.7	337.175	0.448041	C15H23N5O4	[M]+	Carboxylic acids and derivatives	Amino acids, peptides, and analogues	C02993		70904-56-2	HMDB0005768	BioDeepDB	2	pos	8.68799e+06	1.47934e+07	1.37653e+07	1.26141e+07	1.02437e+07	1.20679e+07	1.38982e+07	1.12556e+07	1.30304e+07
M361T480	1-Arachidonoylglycerol	361.273	480.2	378.277	0.140562	C23H38O4	[M+H-H2O]+			C13857		124511-15-5 / 35474-99-8		BioDeepDB	2	pos	2.41359e+06	2.94881e+06	1.92572e+06	490042	258614	5.63831e+06	6.08584e+06	415997	1.63934e+06
M400T493	Palmitoyl-L-carnitine	400.342	493.2	399.335	0.000305259	C23H45NO4	[M+H]+			C02990	Lipid metabolism	2364-67-2		BioDeepDB	2	pos	3.02613e+06	1.14473e+06	644606	132005	431095	3.33132e+06	2.98108e+06	826927	524081
M482T574	Antibiotic JI-20A	482.323	574.2	481.275	2.93038	C19H39N5O9	[M+H]+			C17704	Biosynthesis of other secondary metabolites	51846-97-0		BioDeepDB	2	pos	3.83103e+07	8.548e+06	9.04855e+06	3.65876e+06	4.63499e+06	3.72584e+07	3.78453e+07	1.24786e+07	6.7282e+06
M719T570_1	1-Hexadecylthio-2-hexadecanoylamino-1,2-dideoxy-sn-glycero-3-phosphocholine	718.577	570.4	735.584	0.882299	C40H84N2O5PS	[M+H-H2O]+			C04873		116457-99-9		BioDeepDB	2	pos	2.12034e+07	5.72212e+07	2.23553e+07	2.90996e+08	2.9325e+08	8.34024e+07	1.39221e+08	1.60129e+08	2.58417e+08
M249T94	gamma-Glutamylcysteine	249.05	94	250.062	20.9753	C8H14N2O5S	[M-H]-	Carboximidic acids and derivatives	Alkylthiols	C00669	Cell growth and death; Metabolism of other amino acids	636-58-8	HMDB0001049	MetaDNA	2	neg	495081	1.33524e+06	1.05323e+06	1.05475e+06	1.05498e+06	1.41666e+06	899341	1.03309e+06	1.38795e+06
M215T67	N-[(2S)-2-Amino-2-carboxyethyl]-L-glutamate	215.065	66.9	234.085	8.88096	C8H14N2O6	[M-H2O-H]-			C21559				MetaDNA	2	neg	5.31397e+06	5.30718e+06	5.25008e+06	3.10293e+06	4.36838e+06	5.2047e+06	4.99348e+06	4.13035e+06	4.11605e+06
M271T137	N2-Malonyl-D-tryptophan	271.071	137.4	290.09	4.46376	C14H14N2O5	[M-H2O-H]-	Azacyclic compounds	Amino acids, peptides, and analogues	C03414				MetaDNA	2	neg	240945	649990	573736	604087	561226	575034	310695	390800	465499
M266T65	5'-Oxoinosine	266.062	64.8	266.065	11.6513	C10H10N4O5	[M]-	Azacyclic compounds	Alcohols and polyols	C01993				MetaDNA	2	neg	1.05855e+07	2.43886e+07	1.84326e+07	2.31544e+07	2.34917e+07	2.07645e+07	5.5843e+06	1.20194e+07	1.57036e+07
M103T87	Malonate	102.957	87	104.011	10.9442	C3H4O4	[M-H]-			C00383	Lipid metabolism; Metabolism of other amino acids; Nucleotide metabolism	141-82-2 / 156-80-9		BioDeepDB	2	neg	1.30839e+07	1.74636e+07	1.46853e+07	1.49836e+07	1.51016e+07	1.54852e+07	1.0367e+07	1.0381e+07	1.24756e+07
M105T44	Glyceric acid	105.02	44.4	106.027	3.58028	C3H6O4	[M-H]-	Organooxygen compounds	Carbohydrates and carbohydrate conjugates	C00258	Carbohydrate metabolism; Amino acid metabolism; Lipid metabolism	473-81-4	HMDB0000139	BioDeepDB	2	neg	6.17947e+06	9.28577e+06	9.36601e+06	8.93983e+06	1.85824e+07	1.08901e+07	8.10521e+06	6.82478e+06	8.15075e+06
M130T87	cis-4-Hydroxy-D-proline	129.976	87.3	131.058	13.7116	C5H9NO3	[M-H]-	Carboxylic acids and derivatives	Amino acids, peptides, and analogues	C03440	Amino acid metabolism	2584-71-6	HMDB0060460	BioDeepDB	2	neg	2.51051e+06	2.05502e+06	2.02133e+06	527642	2.03727e+06	1.8909e+06	2.53771e+06	2.12831e+06	1.86638e+06
M113T323	Oxalacetic acid	112.984	322.9	132.006	0.244174	C4H4O5	[M-H2O-H]-	Keto acids and derivatives	Short-chain keto acids and derivatives	C00036	Cancer: overview; Excretory system; Endocrine system; Carbohydrate metabolism; Amino acid metabolism	328-42-7 / 149-63-3	HMDB0000223	BioDeepDB	2	neg	3.80958e+07	3.51946e+07	5.03955e+07	4.40598e+07	5.43897e+07	3.57163e+07	5.56791e+07	6.16695e+07	4.11526e+07
M113T686	Dihydrouracil	112.985	685.9	114.043	5.67399	C4H6N2O2	[M-H]-	Diazines	Pyrimidines and pyrimidine derivatives	C00429	Metabolism of cofactors and vitamins; Metabolism of other amino acids; Nucleotide metabolism	504-07-4	HMDB0000076	BioDeepDB	2	neg	3.80224e+07	1.16128e+07	1.43309e+08	3.95176e+07	1.71684e+08	3.62754e+07	1.82546e+08	3.98423e+07	1.42407e+08
M113T549	Creatinine	112.985	548.7	113.059	7.03174	C4H7N3O	[M]-	Carboxylic acids and derivatives	Amino acids, peptides, and analogues	C00791	Amino acid metabolism	60-27-5	HMDB0000562	BioDeepDB	2	neg	2.78188e+06	3.76981e+07	7.53987e+07	4.46331e+07	1.45749e+07	8.69042e+06	3.57343e+07	6.15485e+07	6.20436e+07
M116T688	trans-1,2-Cyclohexanediol	115.921	687.6	116.084	13.6655	C6H12O2	[M]-			C03739		1460-57-7		BioDeepDB	2	neg	2.16261e+07	2.61064e+07	1.78548e+07	2.67188e+07	8.34401e+06	1.35435e+07	2.68128e+07	1.49247e+07	6.02062e+06
M116T67	L-Norvaline	116.072	66.6	117.079	4.96242	C5H11NO2	[M-H]-			C01826		6600-40-4		BioDeepDB	2	neg	6.5424e+06	2.41647e+06	9.15903e+06	9.30797e+06	2.3706e+06	9.15617e+06	6.70789e+06	7.00909e+06	7.40063e+06
M117T497	Guanidoacetic acid	116.928	496.8	117.054	6.93321	C3H7N3O2	[M]-	Carboxylic acids and derivatives	Amino acids, peptides, and analogues	C00581	Amino acid metabolism	352-97-6	HMDB0000128	BioDeepDB	2	neg	2.93978e+08	3.91334e+06	4.07946e+08	3.87642e+07	1.28067e+08	9.13486e+07	3.7249e+08	5.30145e+07	8.67052e+07
M121T269	Erythritol	121.031	269.3	122.058	19.7396	C4H10O4	[M-H]-			C00503	Membrane transport	149-32-6		BioDeepDB	2	neg	685822	2.98232e+06	724482	3.13885e+06	3.12158e+06	2.70954e+06	653767	655921	3.08275e+06
M121T37	Benzoate	121.03	37.2	122.037	1.45419	C7H6O2	[M-H]-			C00180	Amino acid metabolism	65-85-0 / 766-76-7		BioDeepDB	2	neg	1.84193e+06	1.79572e+06	1.8127e+06	492011	2.1416e+06	606162	624864	440561	464058
M122T74	(S)-1-Phenylethanol	121.945	73.9	122.073	15.9296	C8H10O	[M]-			C11348		1445-91-6		BioDeepDB	2	neg	361993	347773	91257.8	285744	377014	309875	288648	517290	505957
M136T679	Phenyl acetate	135.971	678.6	136.052	10.6621	C8H8O2	[M]-			C00548		122-79-2		BioDeepDB	2	neg	2.65271e+07	6.33603e+07	6.54746e+07	5.93648e+07	2.62564e+07	3.31765e+07	1.52478e+07	3.76558e+07	6.51803e+07
M159T74	Oxoadipic acid	158.98	73.7	160.037	14.7393	C6H8O5	[M-H]-	Keto acids and derivatives	Medium-chain keto acids and derivatives	C00322	Amino acid metabolism	3184-35-8	HMDB0000225	BioDeepDB	2	neg	1.05743e+07	2.07769e+07	2.44517e+07	3.04226e+07	2.87949e+07	1.78546e+07	2.02804e+07	2.28324e+07	1.88777e+07
M147T96	trans-Cinnamate	146.963	96.2	148.052	11.1848	C9H8O2	[M-H]-			C00423	Amino acid metabolism; Metabolism of cofactors and vitamins	140-10-3		BioDeepDB	2	neg	3.61379e+06	4.4728e+06	1.56046e+07	1.67625e+07	1.53826e+07	4.78169e+06	4.23008e+06	1.0642e+07	1.30569e+07
M178T80	Hippuric acid	178.05	79.7	179.058	0.788626	C9H9NO3	[M-H]-	Benzene and substituted derivatives	Benzoic acids and derivatives	C01586	Amino acid metabolism	495-69-2	HMDB0000714	BioDeepDB	2	neg	2.6653e+06	2.30213e+06	2.45626e+06	1.65095e+06	2.04215e+06	2.42608e+06	2.11727e+06	1.60735e+06	1.38329e+06
M179T48	D-Mannose	179.058	48.4	180.063	9.36011	C6H12O6	[M-H]-	Organooxygen compounds	Carbohydrates and carbohydrate conjugates	C00159	Carbohydrate metabolism; Immune system; Membrane transport; Transport and catabolism	3458-28-4 / 3458-28-4 31103-86-3 / 530-26-7	HMDB0000169	BioDeepDB	2	neg	2.72625e+08	3.57724e+08	3.30621e+08	3.29743e+08	3.29351e+08	3.15856e+08	2.73779e+08	2.7517e+08	2.96824e+08
M165T639	Phthalic acid	165.041	639.4	166.027	7.77482	C8H6O4	[M-H]-	Benzene and substituted derivatives	Benzoic acids and derivatives	C01606	Membrane transport	88-99-3 / 3198-29-6	HMDB0002107	BioDeepDB	2	neg	6.04255e+07	1.81701e+07	997420	1.01199e+07	2.14044e+06	6.08385e+06	6.33603e+06	9.40817e+06	1.49063e+06
M165T665	Desaminotyrosine	165.041	665	166.063	8.43095	C9H10O3	[M-H]-	Phenylpropanoic acids		C01744		501-97-3	HMDB0002199	BioDeepDB	2	neg	5.01234e+07	3.18863e+07	6.54779e+06	3.09623e+06	8.14321e+06	7.97122e+06	1.39005e+07	3.78751e+06	1.57641e+07
M174T44	N-Acetyl-L-aspartic acid	174.041	43.5	175.048	3.30956	C6H9NO5	[M-H]-	Carboxylic acids and derivatives	Amino acids, peptides, and analogues	C01042	Amino acid metabolism	997-55-7	HMDB0000812	BioDeepDB	2	neg	1.5042e+07	1.14317e+07	1.3546e+07	1.22438e+07	1.22043e+07	1.17946e+07	1.23856e+07	1.21843e+07	1.25907e+07
M175T156_2	Guanidinosuccinic acid	174.957	155.7	175.059	13.5717	C5H9N3O4	[M]-	Carboxylic acids and derivatives	Amino acids, peptides, and analogues	C03139		6133-30-8	HMDB0003157	BioDeepDB	2	neg	6.75744e+08	6.29936e+08	5.92033e+08	2.22509e+08	5.94393e+08	5.25392e+08	5.40165e+08	5.66008e+08	1.99194e+08
M187T154	Azelaic acid	187.098	153.8	188.105	4.14755	C9H16O4	[M-H]-	Fatty Acyls	Fatty acids and conjugates	C08261		123-99-9	HMDB0000784	BioDeepDB	2	neg	4.75605e+06	2.08677e+06	2.31842e+06	2.2877e+06	7.96994e+06	2.62589e+06	2.23349e+06	1.71642e+06	1.92571e+06
M197T74_2	Vanillylmandelic acid	197.044	74.2	198.053	3.04214	C9H10O5	[M-H]-	Phenols	Methoxyphenols	C05584	Amino acid metabolism	55-10-7	HMDB0000291	BioDeepDB	2	neg	294042	615959	661944	427500	411538	498008	307045	500436	400947
M218T62	Pantothenic acid	218.104	61.6	219.111	2.64094	C9H17NO5	[M-H]-	Alcohols and polyols	Polyols	C00864	Metabolism of cofactors and vitamins; Metabolism of other amino acids; Digestive system	79-83-4 / 20938-62-9 / 137-08-6	HMDB0000210	BioDeepDB	2	neg	5.31317e+06	7.8916e+06	6.16075e+06	5.66096e+06	6.0803e+06	7.37862e+06	5.26464e+06	3.72955e+06	3.97706e+06
M221T538	N-Acetyl-D-glucosamine	221.156	538.5	221.09	6.34084	C8H15NO6	[M]-	Organooxygen compounds	Carbohydrates and carbohydrate conjugates	C00140	Carbohydrate metabolism; Membrane transport	7512-17-6	HMDB0000215	BioDeepDB	2	neg	2.44482e+06	1.52138e+06	2.23746e+06	2.01094e+07	2.68168e+06	2.33277e+06	2.05168e+06	2.02662e+06	1.95712e+06
M223T663	Thymidine	223.028	663.2	242.09	1.37927	C10H14N2O5	[M-H2O-H]-	Pyrimidine nucleosides	Pyrimidine 2'-deoxyribonucleosides	C00214	Nucleotide metabolism	50-89-5	HMDB0000273	BioDeepDB	2	neg	3.34815e+07	2.38689e+07	4.93526e+06	2.20636e+06	1.24077e+06	1.77182e+06	1.99539e+06	8.04529e+06	1.94566e+06
M256T346	(2S)-Liquiritigenin	256.074	345.7	256.074	0.390513	C15H12O4	[M]-	Flavonoids	Flavans	C09762		578-86-9	HMDB0029519	MoNA	2	neg	148521	130529	28647	5.84627e+06	199816	3.48131e+06	5.90636e+06	187506	33807.1
M243T62	Uridine	243.063	62.3	244.07	1.95834	C9H12N2O6	[M-H]-	Pyrimidine nucleosides		C00299	Membrane transport; Nucleotide metabolism	58-96-8	HMDB0000296	BioDeepDB	2	neg	2.62342e+07	2.37919e+07	2.86897e+07	1.98042e+07	4.05475e+07	1.67312e+07	1.53722e+07	1.71371e+07	1.99005e+07
M255T557	Palmitic acid	255.072	556.6	256.24	1.85858	C16H32O2	[M-H]-	Fatty Acyls	Fatty acids and conjugates	C00249	Lipid metabolism	57-10-3	HMDB0000220	BioDeepDB	2	neg	1.12149e+07	9.98016e+06	6.24835e+06	1.15516e+07	2.92921e+06	5.6578e+06	3.03336e+06	6.75693e+06	3.03659e+06
M283T547	Biochanin A	283.171	546.6	284.068	2.10128	C16H12O5	[M-H]-	Isoflavonoids	O-methylated isoflavonoids	C00814		491-80-5	HMDB0002338	BioDeepDB	2	neg	4.16643e+06	3.54444e+06	4.23488e+06	3.10074e+06	3.79095e+06	3.6169e+06	3.88945e+06	3.83847e+06	3.26496e+06
M299T555	all-trans-Retinoic acid	299.202	555.1	300.209	0.0802135	C20H28O2	[M-H]-	Prenol lipids	Retinoids	C00777	Cancer: overview; Immune system; Metabolism of cofactors and vitamins; Cancer: specific types	302-79-4	HMDB0001852	BioDeepDB	2	neg	6.73687e+06	6.66515e+06	5.75688e+06	5.91607e+06	5.77856e+06	8.08351e+06	1.10903e+07	8.4344e+06	8.22179e+06
M111T58	Uracil	111.02	58.5	112.027	2.48603	C4H4N2O2	[M-H]-	Diazines	Pyrimidines and pyrimidine derivatives	C00106	Metabolism of cofactors and vitamins; Metabolism of other amino acids; Nucleotide metabolism	66-22-8	HMDB0000300	BioDeepDB	2	neg	5.28191e+06	5.46676e+06	5.50223e+06	5.08956e+06	3.48807e+06	4.56598e+06	6.56548e+06	6.34797e+06	5.8239e+06
M119T61	L-Erythrulose	119.035	61.2	120.042	0	C4H8O4	[M-H]-	Organooxygen compounds	Carbohydrates and carbohydrate conjugates	C02045		533-50-6/496-55-9	HMDB0006293	BioDeepDB	2	neg	1.31634e+07	2.64644e+07	3.11331e+07	2.7914e+07	3.15394e+07	2.14535e+07	1.32113e+07	1.38305e+07	2.35952e+07
M128T587	Cyanuric acid	128.011	587	129.017	3.12474	C3H3N3O3	[M-H]-	Triazines	1,3,5-triazines	C06554		108-80-5/504-19-8	HMDB0041861	BioDeepDB	2	neg	4.48323e+07	1.26638e+07	4.11383e+07	1.41227e+08	2.75139e+06	6.95582e+07	4.98961e+07	1.08932e+08	1.0441e+08
M130T66	Beta-Leucine	130.088	66.1	131.095	4.61226	C6H13NO2	[M-H]-	Carboxylic acids and derivatives	Amino acids, peptides, and analogues	C02486		5699-54-7	HMDB0003640	BioDeepDB	2	neg	1.42799e+08	2.2626e+08	1.94434e+08	2.5443e+08	2.63983e+08	1.9706e+08	1.34809e+08	1.90253e+08	2.09402e+08
M134T73	Adenine	134.048	72.8	135.054	3.55097	C5H5N5	[M-H]-	Imidazopyrimidines	Purines and purine derivatives	C00147	Nucleotide metabolism	73-24-5	HMDB0000034	BioDeepDB	2	neg	5.05047e+06	1.19629e+07	1.17648e+07	1.71491e+07	1.37017e+07	8.06053e+06	4.3464e+06	1.1591e+07	1.29055e+07
M135T69	Hypoxanthine	135.032	68.9	136.038	3.5251	C5H4N4O	[M-H]-	Imidazopyrimidines	Purines and purine derivatives	C00262	Nucleotide metabolism	68-94-0	HMDB0000157	BioDeepDB	2	neg	5.09624e+06	4.73739e+06	4.95528e+06	944806	912224	4.23245e+06	6.40274e+06	4.99217e+06	1.44962e+06
M136T44	Threonic acid	136.034	44.1	136.037	24.2587	C4H8O5	[M]-	Organooxygen compounds	Carbohydrates and carbohydrate conjugates	C01620	Carbohydrate metabolism	3909-12-4/7306-96-9/70753-61-6	HMDB0000943	BioDeepDB	2	neg	4.987e+06	6.48213e+06	6.30544e+06	6.57612e+06	6.40594e+06	7.27424e+06	6.49736e+06	4.78036e+06	5.46259e+06
M138T333	4-Nitrophenol	138.02	332.6	139.027	5.07171	C6H5NO3	[M-H]-	Phenols	Nitrophenols	C00870		100-02-7	HMDB0001232	BioDeepDB	2	neg	3.19189e+06	3.29974e+06	4.33474e+06	3.70427e+06	7.596e+06	3.68825e+06	4.16813e+06	4.55345e+06	5.3219e+06
M148T58	L-Methionine	148.044	58.3	149.051	0	C5H11NO2S	[M-H]-	Carboxylic acids and derivatives	Amino acids, peptides, and analogues	C00073	Cancer: overview; Amino acid metabolism; Digestive system; Translation	63-68-3	HMDB0000696	BioDeepDB	2	neg	6.01222e+06	8.66571e+06	7.77452e+06	7.01489e+06	7.84914e+06	7.27996e+06	5.53728e+06	5.78666e+06	6.45637e+06
M159T43	Pyrophosphate	158.926	42.9	177.943	6.85854	H4P2O7	[M-H2O-H]-	Non-metal oxoanionic compounds	Non-metal pyrophosphates	C00013	Energy metabolism; Neurodegenerative disease	14000-31-8/2466-09-3	HMDB0000250	BioDeepDB	2	neg	3.50997e+06	6.16436e+06	5.51102e+06	5.83655e+06	6.16333e+06	5.00499e+06	3.23918e+06	3.57284e+06	4.21615e+06
M165T34	Terephthalate	165.018	33.7	166.027	4.99338	C8H6O4	[M-H]-	Benzene and substituted derivatives	Benzoic acids and derivatives	C06337		c("100-21-0", "3198-30-9")	HMDB0002428	mzCloud	2	neg	1.91047e+06	1.62896e+06	1.73277e+06	1.49473e+06	3.11945e+06	2.02971e+06	1.51197e+06	1.83887e+06	1.63394e+06
M179T61	Fructose-1P	179.057	61.4	180.063	3.77534	C6H12O6	[M-H]-	Carbohydrates and carbohydrate conjugates	Monosaccharides	C10906		57-48-7	HMDB0062538	BioDeepDB	2	neg	1.18832e+08	2.78111e+08	2.72165e+08	2.45855e+08	2.25131e+08	2.52766e+08	1.18384e+08	1.40728e+08	2.36039e+08
M253T602	Palmitoleic acid	253.218	601.7	254.225	3.06455	C16H30O2	[M-H]-	Fatty Acyls	Fatty acids and conjugates	C08362	Lipid metabolism	373-49-9	HMDB0003229	MoNA	2	neg	3.91581e+07	2.58579e+07	2.20145e+07	1.5426e+07	1.77335e+07	5.04241e+07	4.32294e+07	2.24428e+07	2.69377e+07
M265T641	Practolol	265.149	640.7	266.163	26.4908	C14H22N2O3	[M-H]-	Benzene and substituted derivatives	Anilides	C11696		6673-35-4	HMDB0015411	BioDeepDB	2	neg	7.52985e+06	1.01092e+07	1.22852e+07	1.12836e+07	4.95712e+06	1.13073e+07	1.24218e+07	1.09522e+07	1.91755e+06
M279T556	Bovinic acid	279.233	555.6	280.24	0.802198	C18H32O2	[M-H]-	Fatty Acyls	Lineolic acids and derivatives	C04056	Lipid metabolism	2540-56-9	HMDB0003797	BioDeepDB	2	neg	2.02786e+07	608480	4.22901e+06	2.04214e+06	1.94274e+06	6.58572e+06	2.04389e+06	1.90137e+07	5.1774e+06
M325T461	11-Dehydrocorticosterone	325.185	460.9	344.199	15.3451	C21H28O4	[M-H2O-H]-	Steroids and steroid derivatives	Hydroxysteroids	C05490	Lipid metabolism	72-23-1	HMDB0004029	BioDeepDB	2	neg	1.53912e+07	1.19815e+07	1.25113e+07	1.48679e+07	1.31657e+07	1.53998e+07	1.17693e+07	1.44752e+07	1.83404e+07
M329T619	Docosapentaenoic acid (22n-3)	329.25	618.8	330.256	5.09035	C22H34O2	[M-H]-	Fatty Acyls	Fatty acids and conjugates	C16513	Lipid metabolism	24880-45-3	HMDB0006528	BioDeepDB	2	neg	3.86403e+07	1.11743e+07	5.17667e+06	327135	1.75569e+06	5.45396e+07	5.04447e+07	4.39257e+06	5.75348e+06
M331T640	Adrenic acid	331.266	639.8	332.272	4.82996	C22H36O2	[M-H]-	Fatty Acyls	Fatty acids and conjugates	C16527	Lipid metabolism; Cell growth and death	28874-58-0	HMDB0002226	BioDeepDB	2	neg	1.63473e+08	4.96296e+07	2.31755e+07	4.0094e+06	9.79449e+06	2.22101e+08	2.26255e+08	2.9332e+07	2.64846e+07
M339T37	Fructose 1,6-bisphosphate	338.987	37.4	339.996	4.20075	C6H14O12P2	[M-H]-	Organooxygen compounds	Carbohydrates and carbohydrate conjugates	C00354	Cancer: overview; Amino acid metabolism; Signal transduction; Endocrine system	488-69-7	HMDB0001058	BioDeepDB	2	neg	1.08818e+07	1.35736e+07	1.08439e+07	1.57026e+07	1.17008e+07	9.13528e+06	5.4857e+06	7.38418e+06	5.3669e+06
M346T45	3'-AMP	346.057	45.2	347.063	2.24241	C10H14N5O7P	[M-H]-	Ribonucleoside 3'-phosphates		C01367	Nucleotide metabolism	84-21-9	HMDB0003540	BioDeepDB	2	neg	1.67026e+07	6.23496e+06	9.34269e+06	1.36863e+07	7.0027e+06	1.25701e+07	2.01117e+07	2.03218e+07	1.14714e+07
M409T468	LysoPA(16_0_0_0)	409.236	467.7	410.243	0.244358	C19H39O7P	[M-H]-	Glycerophospholipids	Glycerophosphates	C04036			HMDB0007853	BioDeepDB	2	neg	2.98666e+06	2.33715e+06	2.08883e+06	2.41551e+06	3.02448e+06	2.46973e+06	2.04806e+06	2.62327e+06	2.90367e+06
M440T73	Folic acid	440.137	72.8	441.14	10.9274	C19H19N7O6	[M-H]-	Carboxylic acids and derivatives	Amino acids, peptides, and analogues	C00504	Metabolism of cofactors and vitamins; Digestive system	59-30-3	HMDB0000121	BioDeepDB	2	neg	816613	1.12457e+06	1.00076e+06	70427.8	582984	933490	730941	93965.4	51251.4
M129T111	3-Methyl-2-oxovaleric acid	129.057	110.8	130.063	12.2116	C6H10O3	[M-H]-	Keto acids and derivatives	Short-chain keto acids and derivatives	C03465		1460-34-0	HMDB0000491	MoNA	2	neg	1.99732e+06	3.0875e+06	2.40465e+06	2.38316e+06	2.3171e+06	2.26109e+06	2.54207e+06	2.508e+06	2.04882e+06
M241T615	Pentadecanoic acid	241.218	614.9	242.225	1.97332	C15H30O2	[M-H]-	Fatty Acyls	Fatty acids and conjugates	C16537		1002-84-2	HMDB0000826	MoNA	2	neg	2.6187e+07	1.68016e+07	1.21058e+07	1.21159e+07	1.09933e+07	1.64162e+07	1.57866e+07	1.33895e+07	1.30418e+07
M173T151	Amino acid(Arg-)	173.104	151.4	174.112	1.29402	C6H14N4O2	[M-H]-	Endogenous Metabolites		C02385		c("7004-12-8", "7200-25-1", "NA")		mzCloud	2	neg	2.24441e+06	6.78473e+06	5.84348e+06	5.84862e+06	4.62572e+06	3.55901e+06	3.58683e+06	4.08013e+06	5.75775e+06
M103T287	Cadaverine	103.131	287.4	102.116	0.855774	C5H14N2	[M+H]+	Organonitrogen compounds	Amines	C01672	Amino acid metabolism; Metabolism of other amino acids; Digestive system	462-94-2	HMDB0002322	BioDeepDB	1	pos	9.74944e+06	1.87304e+06	2.04958e+06	1.85928e+06	4.58501e+06	1.67005e+06	6.30914e+06	1.39574e+07	6.56527e+06
M103T509	Phenylacetaldehyde	103.05	508.9	120.058	0.329937	C8H8O	[M+H-H2O]+	Benzene and substituted derivatives	Phenylacetaldehydes	C00601	Amino acid metabolism	122-78-1	HMDB0006236	BioDeepDB	1	pos	5.25937e+06	1.52598e+06	1.9329e+07	1.14117e+07	1.19811e+07	9.51307e+06	3.91356e+06	2.20687e+06	8.96346e+06
M103T632	4-Hydroxystyrene	103.05	632.5	120.058	0.640466	C8H8O	[M+H-H2O]+	Benzene and substituted derivatives	Styrenes	C05627		2628-17-3	HMDB0004072	BioDeepDB	1	pos	4.45491e+06	2.04261e+06	1.72492e+06	2.18111e+06	6.7837e+06	4.84409e+06	4.44286e+06	4.78542e+06	2.65791e+06
M103T405	Dimethylglycine	103.132	405	103.063	0.0763446	C4H9NO2	[M]+	Carboxylic acids and derivatives	Amino acids, peptides, and analogues	C01026	Amino acid metabolism	1118-68-9	HMDB0000092	BioDeepDB	1	pos	3.40289e+06	5.48144e+06	6.01843e+06	1.49687e+06	1.36578e+06	5.19569e+06	2.58519e+06	6.51566e+06	5.04509e+06
M104T47_1	2-Aminoisobutyric acid	104.071	47.4	103.063	1.10785	C4H9NO2	[M+H]+	Carboxylic acids and derivatives	Amino acids, peptides, and analogues	C03665		62-57-7	HMDB0001906	BioDeepDB	1	pos	1.26758e+06	8.59019e+07	736371	1.3851e+06	1.56551e+08	1.6287e+08	2.18065e+06	2.05042e+06	1.91873e+06
M105T279	Propyl chloroformate	105.037	279.2	122.013	0.499614	C4H7ClO2	[M+H-H2O]+					109-61-5		BioDeepDB	1	pos	311396	286709	506796	187231	373226	284641	306394	294507	334428
M105T59	Alpha-Hydroxyisobutyric acid	105.111	59	104.105	10.2368	C4H8O3	[M+H]+	Organooxygen compounds	Alcohols and polyols			594-61-6	HMDB0000729	BioDeepDB	1	pos	1.02108e+06	6.05302e+06	1.23243e+06	6.23044e+06	1.43155e+06	5.56395e+06	4.82495e+06	1.02573e+06	5.40277e+06
M106T59	L-Serine	106.05	58.6	105.043	0.0139521	C3H7NO3	[M+H]+	Carboxylic acids and derivatives	Amino acids, peptides, and analogues	C00065	Cancer: overview; Membrane transport; Signal transduction; Digestive system; Lipid metabolism; Carbohydrate metabolism; Translation; Amino acid metabolism; Energy metabolism	56-45-1	HMDB0000187	BioDeepDB	1	pos	1.75629e+06	5.85857e+06	6.58367e+06	1.66745e+06	5.47538e+06	5.54342e+06	1.62915e+06	5.00365e+06	5.9874e+06
M106T66	Diethanolamine	106.087	65.6	105.079	0.92523	C4H11NO2	[M+H]+	Organonitrogen compounds	Amines	C06772	Lipid metabolism	111-42-2	HMDB0004437	BioDeepDB	1	pos	1.65156e+06	462596	2.47071e+06	1.91185e+06	1.64685e+06	1.51575e+06	1.30725e+06	1.82062e+06	544255
M109T287	m-Cresol	109.102	287.5	108.058	0.0134264	C7H8O	[M+H]+	Phenols	Cresols	C01467		108-39-4	HMDB0002048	BioDeepDB	1	pos	210424	174964	1.7843e+06	1.02557e+06	1.29427e+06	1.22803e+06	1.35574e+06	1.14565e+06	2.28384e+06
M110T39	Hypotaurine	109.996	39.1	109.02	4.3129	C2H7NO2S	[M+H]+	Sulfinic acids and derivatives	Sulfinic acids	C00519	Metabolism of other amino acids	300-84-5	HMDB0000965	BioDeepDB	1	pos	470527	3.58964e+06	433737	9.73552e+06	366870	374667	591348	607258	332930
M111T482	Pyrrole-2-carboxylic acid	111.117	482.4	111.032	3.86983	C5H5NO2	[M]+	Pyrroles	Pyrrole carboxylic acids and derivatives	C05942	Amino acid metabolism	634-97-9	HMDB0004230	BioDeepDB	1	pos	1.29745e+06	1.87887e+06	1.54011e+06	1.29577e+06	1.66088e+06	2.00582e+06	1.57123e+06	1.57098e+06	1.66573e+06
M130T643	Ketoleucine	130.063	643.2	130.063	0.768859	C6H10O3	[M]+	Keto acids and derivatives	Short-chain keto acids and derivatives	C00233	Amino acid metabolism	816-66-0	HMDB0000695	BioDeepDB	1	pos	3.58415e+07	2.51307e+06	1.48807e+07	5.14785e+06	2.10539e+06	1.03111e+07	1.09441e+06	2.73099e+06	2.96517e+07
M116T40_1	Methylacetoacetic acid	116.002	39.6	116.047	1.86511	C5H8O3	[M]+	Keto acids and derivatives	Beta-keto acids and derivatives			105-45-3	HMDB0000310	BioDeepDB	1	pos	923223	1.86746e+06	957791	1.18343e+06	869770	580174	1.32905e+06	1.58936e+06	943958
M118T461	Indole	118.122	461.4	117.058	2.18228	C8H7N	[M+H]+	Indoles and derivatives	Indoles	C00463	Amino acid metabolism; Digestive system	120-72-9	HMDB0000738	BioDeepDB	1	pos	1.75424e+07	4.21904e+06	5.6916e+06	9.0825e+06	1.45414e+07	1.52928e+07	1.09218e+07	1.80588e+07	9.90208e+06
M119T305	Phenylacetic acid	119.085	304.6	136.052	1.84338	C8H8O2	[M+H-H2O]+	Benzene and substituted derivatives		C07086	Amino acid metabolism	103-82-2	HMDB0000209	BioDeepDB	1	pos	266423	352135	146640	272954	574580	317363	238133	343787	291707
M122T140	Phenylethylamine	122.097	140.4	121.089	3.47265	C8H11N	[M+H]+	Benzene and substituted derivatives	Phenethylamines	C05332	Amino acid metabolism	64-04-0	HMDB0012275	BioDeepDB	1	pos	813723	581111	686569	148111	604465	134454	168475	655648	158084
M140T48	Phosphonoacetate	140.068	48.5	139.988	0.314962	C2H5O5P	[M]+	Organic phosphonic acids and derivatives	Organic phosphonic acids	C05682	Metabolism of other amino acids	4408-78-0	HMDB0004110	BioDeepDB	1	pos	4.74027e+07	5.46995e+07	5.10387e+07	3.30641e+07	3.1252e+07	3.46874e+07	5.07014e+07	5.15296e+07	5.25598e+07
M124T686	2-(Aminomethyl)phenol	123.966	685.7	123.068	0.122104	C7H9NO	[M+H]+					932-30-9		BioDeepDB	1	pos	2.52885e+06	9.80447e+06	7.27863e+06	2.89999e+06	2.49754e+06	2.1008e+06	1.05881e+07	1.1426e+07	1.37171e+07
M127T306	N-(Carboxymethyl)-N,N,N-trimethyl-d9-ammonium Chloride	127.112	306.3	127.143	5.65868		[M]+					285979-85-3		BioDeepDB	1	pos	664257	532617	734497	630906	557921	496979	723338	705135	693234
M149T104	Nornicotine	149.06	104	148.1	2.99598	C9H12N2	[M+H]+	Pyridines and derivatives	Pyrrolidinylpyridines	C06524		494-97-3	HMDB0001126	BioDeepDB	1	pos	7.17736e+06	1.19557e+07	9.8222e+06	9.41718e+06	8.95358e+06	9.63678e+06	6.59677e+06	7.0997e+06	8.29618e+06
M132T63	Glycyl-glycine	132.077	63.2	132.054	0.597795	C4H8N2O3	[M]+	Carboxylic acids and derivatives	Amino acids, peptides, and analogues	C02037		556-50-3	HMDB0011733	BioDeepDB	1	pos	8.10799e+06	4.11797e+06	6.00176e+06	7.05183e+06	4.96155e+06	7.95281e+06	4.58155e+06	5.36311e+06	4.62159e+06
M133T106	Ethylmalonic acid	133.086	105.9	132.115	1.89869	C5H8O4	[M+H]+	Organooxygen compounds	Carbonyl compounds			516-05-2 / 601-75-2	HMDB0000622	BioDeepDB	1	pos	405173	591202	609991	527213	525157	737999	688774	646268	751492
M134T60	L-Aspartic acid	134.045	59.9	133.037	0.683204	C4H7NO4	[M+H]+	Carboxylic acids and derivatives	Amino acids, peptides, and analogues	C00049	Cancer: overview; Metabolism of cofactors and vitamins; Metabolism of other amino acids; Membrane transport; Digestive system; Signaling molecules and interaction; Translation; Amino acid metabolism	56-84-8	HMDB0000191	BioDeepDB	1	pos	1.0301e+07	1.04773e+07	1.1068e+07	1.06484e+07	8.46931e+06	9.25859e+06	1.12528e+07	1.08582e+07	1.12964e+07
M139T39	4-Hydroxybenzoic acid	139.018	39.4	138.032	2.5094	C7H6O3	[M+H]+	Benzene and substituted derivatives	Benzoic acids and derivatives	C00156	Metabolism of cofactors and vitamins	99-96-7 / 456-23-5	HMDB0000500	BioDeepDB	1	pos	3.19573e+06	5.12766e+06	3.09804e+06	3.37522e+06	2.60082e+06	1.95179e+06	3.7434e+06	4.54444e+06	2.804e+06
M139T157	3-Indoleacetonitrile	139.059	157.2	156.069	17.7335	C10H8N2	[M+H-H2O]+	Indoles and derivatives	Indoles	C02938	Amino acid metabolism	771-51-7	HMDB0006524	BioDeepDB	1	pos	800039	1.28357e+06	1.06456e+06	776367	652520	731166	615648	621343	673014
M139T40_3	2,3-Diaminopropanoic acid hydrochloride	139.498	39.6	140.035	3.09197	C3H9ClN2O2	[M]+					54897-59-5		BioDeepDB	1	pos	574485	481223	344727	528598	458405	473904	627470	512413	948568
M142T39	5-Hydroxymethyluracil	142.034	39.4	142.038	25.346	C5H6N2O3	[M]+	Diazines	Pyrimidines and pyrimidine derivatives	C03088		4433-40-3	HMDB0000469	BioDeepDB	1	pos	7.84002e+06	592830	529034	1.38984e+07	432098	292772	630772	636317	537783
M146T40_1	Monomethyl glutaric acid	145.993	39.6	146.141	24.9835	C6H10O4	[M]+	Carboxylic acids and derivatives	Carboxylic acid derivatives			1501-27-5	HMDB0000858	BioDeepDB	1	pos	334352	791088	478477	488822	281009	226104	525950	715494	349172
M150T57	Quinolinic acid	150.014	57.1	167.022	1.77317	C7H5NO4	[M+H-H2O]+	Pyridines and derivatives	Pyridinecarboxylic acids and derivatives	C03722	Amino acid metabolism; Metabolism of cofactors and vitamins; Metabolism of other amino acids	89-00-9	HMDB0000232	BioDeepDB	1	pos	4.70266e+06	6.12652e+06	4.73113e+06	5.45959e+06	4.70466e+06	5.10053e+06	4.62799e+06	4.55111e+06	1.06122e+07
M151T637	D-Xylose	151.097	636.8	150.053	4.08374	C5H10O5	[M+H]+	Organooxygen compounds	Carbohydrates and carbohydrate conjugates	C00181	Carbohydrate metabolism; Membrane transport	58-86-6	HMDB0000098	BioDeepDB	1	pos	1.3657e+07	2.37684e+07	1.4459e+07	2.02736e+07	1.65407e+07	2.15735e+07	2.61097e+07	2.45492e+07	2.39864e+07
M151T685	L-Arabinose	151.096	684.9	150.053	0.000969476	C5H10O5	[M+H]+	Organooxygen compounds	Carbohydrates and carbohydrate conjugates	C00259	Carbohydrate metabolism; Membrane transport	5328-37-0 / 147-81-9 / 87-72-9	HMDB0000646	BioDeepDB	1	pos	7.90574e+06	3.07001e+06	1.34119e+07	1.2781e+07	3.36155e+06	2.89483e+06	3.68426e+06	3.27805e+06	4.20645e+06
M154T73	Hydroxytyrosol	154.084	72.9	154.063	3.08922	C8H10O3	[M-H2O+NH4]+	Phenols	Tyrosols and derivatives			10597-60-1	HMDB0005784	BioDeepDB	1	pos	1.29666e+06	2.15594e+06	545821	729974	1.14207e+06	1.59536e+06	441427	81396	472251
M160T84	Pimelic acid	159.97	84.2	160.074	2.92887	C7H12O4	[M]+	Fatty Acyls	Fatty acids and conjugates	C02656	Metabolism of cofactors and vitamins	111-16-0	HMDB0000857	BioDeepDB	1	pos	8.76744e+07	9.77959e+07	1.92392e+08	1.40452e+08	3.23054e+07	1.17324e+08	7.05937e+07	1.37198e+08	9.97555e+07
M177T83	N-Formyl-L-methionine	176.972	82.8	177.046	0.0377995	C6H11NO3S	[M]+	Carboxylic acids and derivatives	Amino acids, peptides, and analogues	C03145	Amino acid metabolism	4289-98-9	HMDB0001015	BioDeepDB	1	pos	3.07437e+07	5.4946e+06	3.57645e+07	4.53217e+07	7.56523e+06	1.35601e+07	1.29716e+07	8.46898e+06	8.48327e+06
M161T43	5-Methylcytosine hydrochloride	160.969	43.4	161.036	26.9625	C5H8ClN3O	[M]+					58366-64-6		BioDeepDB	1	pos	2.15506e+06	1.04161e+06	485869	2.2319e+06	1.88955e+06	1.91859e+06	2.25545e+06	2.046e+06	539886
M161T90	Aminoadipic acid	161.08	89.9	161.069	6.78876	C6H11NO4	[M]+	Carboxylic acids and derivatives	Amino acids, peptides, and analogues	C00956	Amino acid metabolism	542-32-5 / 1118-90-7	HMDB0000510	BioDeepDB	1	pos	457672	604374	529781	290621	283077	314852	75540	197880	181203
M164T47	2,4-Dihydroxypteridine	164.03	46.9	164.033	21.3376	C6H4N4O2	[M]+			C03212		487-21-8		BioDeepDB	1	pos	8.23974e+06	1.01131e+07	1.03288e+07	9.39403e+06	8.5652e+06	1.01917e+07	8.27308e+06	8.3886e+06	9.21715e+06
M168T40_3	L-Ornithine hydrochloride	168.017	39.6	168.067	17.4276	C5H13ClN2O2	[M]+					3184-13-2		BioDeepDB	1	pos	2.91845e+06	5.39856e+06	2.85604e+06	3.9002e+06	2.78804e+06	1.75445e+06	3.86399e+06	4.58838e+06	2.89682e+06
M169T40_2	Uric acid	169.046	39.6	168.028	5.4884	C5H4N4O3	[M+H]+	Imidazopyrimidines	Purines and purine derivatives	C00366	Digestive system; Nucleotide metabolism	69-93-2	HMDB0000289	BioDeepDB	1	pos	2.35909e+06	1.80861e+06	2.54442e+06	5.50727e+06	3.59574e+06	1.38696e+06	1.45949e+06	2.05142e+06	1.91763e+06
M169T42_1	1-Methylhistidine	169.081	41.7	169.085	25.4316	C7H11N3O2	[M]+	Carboxylic acids and derivatives	Amino acids, peptides, and analogues	C01152	Amino acid metabolism	332-80-9 / 368-16-1	HMDB0000001	BioDeepDB	1	pos	1.40668e+06	2.0146e+06	978615	1.25198e+06	821344	981764	907740	875952	1.01469e+06
M169T42_2	Norepinephrine	169.095	42.5	169.074	2.2236	C8H11NO3	[M-H2O+NH4]+	Phenols	Benzenediols	C00547	Circulatory system; Nervous system; Signal transduction; Sensory system; Endocrine system; Digestive system; Environmental adaptation; Signaling molecules and interaction; Amino acid metabolism; Cellular community - eukaryotes	51-41-2	HMDB0000216	BioDeepDB	1	pos	7.37554e+06	1.03617e+07	1.13174e+07	9.43444e+06	8.39526e+06	9.685e+06	8.1609e+06	7.63964e+06	9.14621e+06
M170T33	Dihydroxyacetone phosphate	169.998	32.8	169.998	1.76472	C3H7O6P	[M]+	Organooxygen compounds	Carbohydrates and carbohydrate conjugates	C00111	Carbohydrate metabolism; Lipid metabolism; Metabolism of cofactors and vitamins	57-04-5	HMDB0001473	BioDeepDB	1	pos	215062	245915	373073	277292	228417	220577	291900	254947	243746
M172T243	3-Amino-5-hydroxybenzoic acid hydrochloride	172.007	243.4	189.019	28.871	C7H8ClNO3	[M+H-H2O]+					14206-69-0		BioDeepDB	1	pos	1.13652e+06	363133	1.13177e+06	421176	803953	621278	1.15024e+06	478556	252379
M175T410	1H-Indole-3-acetamide	175.149	410.4	174.079	0.940607	C10H10N2O	[M+H]+	Indoles and derivatives	Indoles	C02693	Amino acid metabolism	879-37-8	HMDB0029739	BioDeepDB	1	pos	1.46976e+07	1.40608e+07	1.68367e+07	1.58155e+07	1.51315e+07	1.5198e+07	1.62991e+07	1.7521e+07	1.63093e+07
M176T399	cadaverine dihydrochloride	176.107	398.9	175.1	1.27195	C5H16Cl2N2	[M+H]+	Organonitrogen compounds	Amines			1476-39-7 /		BioDeepDB	1	pos	151502	37259.8	141984	194262	161643	102676	138047	149095	199849
M177T39	51-45-6	177.008	39.1	176	1.83043		[M+H]+					51-45-6		BioDeepDB	1	pos	812750	524997	278551	743852	668555	779329	313520	327100	237475
M195T635	trans-Ferulic acid	195.122	635.1	194.058	0.726084	C10H10O4	[M+H]+	Cinnamic acids and derivatives	Hydroxycinnamic acids and derivatives	C01494		537-98-4 / 1135-24-6	HMDB0000954	BioDeepDB	1	pos	2.99059e+07	2.91528e+07	3.12877e+07	3.10214e+07	2.53683e+07	2.80023e+07	4.25821e+07	3.54599e+07	2.95565e+07
M179T56	Sodium mercaptopyruvate dihydrate	178.993	55.9	177.991	16.8072	C3H7NaO5S	[M+H]+					10255-67-1		BioDeepDB	1	pos	1.88902e+06	1.32495e+06	1.80709e+06	1.61943e+06	1.83243e+06	1.64549e+06	2.06627e+06	2.27027e+06	1.56018e+06
M180T86	D-Fructose	180.102	86	180.063	4.79308	C6H12O6	[M]+	Organooxygen compounds	Carbohydrates and carbohydrate conjugates	C00095	Endocrine and metabolic disease; Membrane transport; Sensory system; Digestive system; Carbohydrate metabolism	53188-23-1 / 87-81-0	HMDB0000660	BioDeepDB	1	pos	503847	918624	745336	715863	545979	720784	546099	158379	912124
M181T35	myo-Inositol	180.989	35.3	180.063	0.35706	C6H12O6	[M+H]+	Organooxygen compounds	Alcohols and polyols	C00137	Carbohydrate metabolism; Membrane transport; Signal transduction	87-89-8 / 87-9-8	HMDB0000211	BioDeepDB	1	pos	2.22626e+06	3.44531e+06	3.58153e+06	4.77445e+06	2.88456e+06	2.88349e+06	4.33807e+06	3.19892e+06	2.94606e+06
M181T58	D-Glucose	181.01	57.6	180.063	4.69939	C6H12O6	[M+H]+	Organooxygen compounds	Carbohydrates and carbohydrate conjugates	C00031	Endocrine and metabolic disease; Membrane transport; Sensory system; Signal transduction; Digestive system; Endocrine system; Cancer: overview; Carbohydrate metabolism; Biosynthesis of other secondary metabolites	50-99-7 / 50-99-7 2280-44-6 / 2280-44-6	HMDB0000122	BioDeepDB	1	pos	6.79695e+06	6.34189e+06	5.14343e+06	4.59768e+06	4.14628e+06	6.82313e+06	5.23781e+06	5.07524e+06	7.08088e+06
M183T40	Histamine dihydrochloride	182.903	39.6	183.033	0.463979	C5H11Cl2N3	[M]+					56-92-8		BioDeepDB	1	pos	5.10109e+06	5.64574e+06	4.1275e+06	5.72466e+06	4.87775e+06	3.78231e+06	5.78944e+06	6.37281e+06	8.00478e+06
M183T469	L-lysine hydrochloride	183.081	469.1	182.649	0.562296	C6H15ClN2O2	[M+H]+	Carboxylic acids and derivatives	Amino acids, peptides, and analogues			657-27-2 /		BioDeepDB	1	pos	4.56188e+06	4.56172e+06	5.61737e+06	4.48056e+06	4.04153e+06	4.20778e+06	5.29206e+06	4.77008e+06	5.26499e+06
M183T67	Homovanillic acid	183.085	66.6	182.058	6.28737	C9H10O4	[M+H]+	Phenols	Methoxyphenols	C05582	Amino acid metabolism; Nervous system	306-08-1	HMDB0000118	BioDeepDB	1	pos	5.40226e+07	8.18891e+07	7.68662e+07	6.69565e+07	6.2619e+07	6.45885e+07	5.33374e+07	5.70154e+07	6.10927e+07
M185T34	Lithium potassium acetyl phosphate	184.961	34	183.952	9.86153	C2H3KLiO5P	[M+H]+					94249-01-1		BioDeepDB	1	pos	1.34436e+06	1.08449e+06	1.55355e+06	1.37603e+06	1.07576e+06	1.21791e+06	1.77595e+06	1.46355e+06	1.47023e+06
M186T324	Sodium phenylpyruvate	186.149	323.9	186.029	4.19855	C9H7NaO3	[M]+					114-76-1		BioDeepDB	1	pos	1.08612e+06	702276	1.51427e+06	646592	1.21469e+06	1.12366e+06	351655	1.18534e+06	1.43806e+06
M191T186	N-Acetyl-DL-methionine	190.991	185.8	191.062	15.3896	C7H13NO3S	[M]+					1115-47-5	HMDB0011745	BioDeepDB	1	pos	3.0506e+06	5.19061e+06	2.33312e+06	6.03961e+06	8.85402e+06	6.30267e+06	3.82786e+06	2.38488e+06	8.41463e+06
M192T105	5-Hydroxyindoleacetic acid	192.066	104.9	191.058	2.72823	C10H9NO3	[M+H]+	Indoles and derivatives	Indolyl carboxylic acids and derivatives	C05635	Amino acid metabolism; Nervous system	54-16-0	HMDB0000763	BioDeepDB	1	pos	701899	902237	740456	805011	470928	474847	190214	451740	593356
M194T619	Phenylacetylglycine	194.155	619.3	193.074	1.39149	C10H11NO3	[M+H]+	Carboxylic acids and derivatives	Amino acids, peptides, and analogues	C05598	Amino acid metabolism	500-98-1	HMDB0000821	BioDeepDB	1	pos	2.58706e+07	4.96349e+06	1.40982e+07	1.26837e+07	2.14181e+07	4.20972e+06	5.20966e+06	4.73688e+06	1.56879e+07
M194T34	Methyl beta-D-galactoside	193.989	34.2	194.079	2.14881	C7H14O6	[M]+			C03619	Membrane transport	1824-94-8		BioDeepDB	1	pos	1.62999e+06	1.28054e+06	1.47617e+06	1.07681e+06	1.16676e+06	730684	1.38259e+06	1.47271e+06	935824
M195T105	D-Glucuronic Acid	195.123	105.2	194.043	2.11404	C6H10O7	[M+H]+			C00191	Carbohydrate metabolism	655612-3		BioDeepDB	1	pos	1.11602e+07	2.43135e+07	2.18593e+07	2.08869e+07	2.08607e+07	2.30998e+07	2.3488e+07	2.25884e+07	2.71486e+07
M196T83	2-Amino-2-deoxy-D-gluconate	196.155	82.5	195.074	2.4177	C6H13NO6	[M+H]+			C03752	Carbohydrate metabolism	3646-68-2		BioDeepDB	1	pos	3.03134e+06	3.4184e+06	4.80618e+06	4.67242e+06	4.03103e+06	3.60994e+06	5.09717e+06	5.31188e+06	7.03621e+06
M197T493	DL-Dopa	197.097	493.3	197.188	2.02006	C9H11NO4	[M]+	Carboxylic acids and derivatives	Amino acids, peptides, and analogues			63-84-3	HMDB0000609	BioDeepDB	1	pos	405101	379394	405848	379454	356371	410756	804383	467424	421319
M216T358	12-Hydroxydodecanoic acid	216.196	357.6	216.173	4.66653	C12H24O3	[M]+	Hydroxy acids and derivatives	Medium-chain hydroxy acids and derivatives	C08317		505-95-3	HMDB0002059	BioDeepDB	1	pos	3.10888e+06	2.52272e+06	2.99088e+06	4.37777e+06	4.26996e+06	2.43758e+06	2.30699e+06	2.10167e+06	2.76341e+06
M219T447	Cis-zeatin	219.139	447.2	219.112	1.41278	C10H13N5O	[M]+	Imidazopyrimidines	Purines and purine derivatives	C00371		1637-39-4 / 32771-64-5	HMDB0012204	BioDeepDB	1	pos	1.64738e+06	1.47933e+06	1.43437e+06	1.63045e+06	1.268e+06	1.29748e+06	1.75001e+06	1.56217e+06	1.4593e+06
M203T41	Spermine	203.223	41.2	202.216	0.00250068	C10H26N4	[M+H]+	Organonitrogen compounds	Amines	C00750	Amino acid metabolism; Metabolism of cofactors and vitamins; Metabolism of other amino acids; Digestive system	71-44-3	HMDB0001256	BioDeepDB	1	pos	2.2858e+06	5.63385e+06	4.82303e+06	2.25257e+07	4.09729e+06	1.66886e+06	870576	546466	213128
M207T46_2	3-Oxalomalate	207.015	46.3	206.006	4.94651	C6H6O8	[M+H]+			C01990	Carbohydrate metabolism	3687-15-8 / 89304-26-7		BioDeepDB	1	pos	5.1097e+06	5.28366e+06	5.3908e+06	4.7675e+06	3.53224e+06	3.9865e+06	4.44821e+06	4.61999e+06	4.41224e+06
M228T44	Myristic acid	227.955	43.8	228.209	2.18656	C14H28O2	[M]+	Fatty Acyls	Fatty acids and conjugates	C06424	Lipid metabolism	544-63-8	HMDB0000806	BioDeepDB	1	pos	3.96217e+07	4.20132e+07	4.58518e+07	3.77153e+07	3.59149e+07	4.0149e+07	4.07407e+07	3.644e+07	3.76668e+07
M229T410_2	3-O-Methyldopa Monohydrate	229.2	410.3	229.095	4.97598	C10H15NO5	[M]+					200630-46-2		BioDeepDB	1	pos	7.99662e+07	7.60219e+07	8.72607e+07	8.41474e+07	8.01976e+07	7.17304e+07	7.82726e+07	8.58088e+07	8.51845e+07
M216T381	D-(+)-Glucosamine hydrochloride	216.16	381.4	215.056	3.13402	C6H14ClNO5	[M+H]+					66-84-2		BioDeepDB	1	pos	526241	932170	3.4759e+06	546952	622457	467231	1.00531e+06	784054	1.09604e+06
M240T431	(S)-2-Amino-3-(1H-indol-3-yl)propanamide hydrochloride	240.196	431.2	239.083	2.20357	C11H14ClN3O	[M+H]+					5022-65-1		BioDeepDB	1	pos	1.84597e+06	2.43863e+06	4.81204e+06	5.07095e+06	2.73914e+06	2.28156e+06	2.58597e+06	4.36492e+06	2.79295e+06
M240T105	Anserine	240.181	105.2	240.122	1.12098	C10H16N4O3	[M]+	Peptidomimetics	Hybrid peptides	C01262	Amino acid metabolism; Metabolism of other amino acids	584-85-0	HMDB0000194	BioDeepDB	1	pos	1.3938e+07	3.09438e+07	2.98736e+07	2.90763e+07	2.85182e+07	2.95067e+07	3.06893e+07	3.18223e+07	3.76669e+07
M227T44	Carnosine	226.952	43.8	226.107	13.9807	C9H14N4O3	[M+H]+	Peptidomimetics	Hybrid peptides	C00386	Amino acid metabolism; Metabolism of other amino acids	305-84-0	HMDB0000033	BioDeepDB	1	pos	1.2025e+09	1.09668e+09	1.23481e+09	1.14313e+09	1.01482e+09	1.10654e+09	1.06202e+09	1.20616e+09	1.25539e+09
M258T445	DL-Isocitric acid	258.279	445.4	257.973	0.800882	C6H5Na3O7	[M]+					1637-73-6		BioDeepDB	1	pos	1.20372e+08	1.11655e+08	1.20931e+08	1.11143e+08	9.82918e+07	1.05615e+08	1.24732e+08	1.22512e+08	1.16099e+08
M267T40	NP-019491	267.156	39.9	266.152	13.0456	C15H22O4	[M+H]+	Endogenous Metabolites; Natural Products/Medicines						mzCloud	1	pos	544172	1.2696e+06	1.10044e+06	2.13949e+06	2.29177e+06	2.12102e+06	1.79835e+06	1.94789e+06	2.11885e+06
M251T39	Potassium 1H-indol-3-yl sulfate	250.94	39.4	250.965	4.46218	C8H6KNO4S	[M]+					2642-37-7		BioDeepDB	1	pos	3.06388e+06	8.57494e+06	4.09677e+06	4.67807e+06	2.92241e+06	1.68556e+06	4.90529e+06	7.76982e+06	3.34331e+06
M259T383	beta-D-glucosamine 6-sulfate	259.239	383.5	259.236	10.4151	C6H13NO8S	[M]+					91674-26-9 /		BioDeepDB	1	pos	3.6115e+06	3.3536e+06	3.14505e+06	4.77729e+06	4.07065e+06	2.99455e+06	3.10785e+06	3.12795e+06	3.43091e+06
M282T51_2	1-Methyladenosine	282.12	51.1	281.112	0.0915297	C11H15N5O4	[M+H]+	Purine nucleosides		C02494		15763-06-1	HMDB0003331	BioDeepDB	1	pos	2.5345e+06	2.47041e+06	2.78524e+06	2.32586e+06	2.47782e+06	2.46288e+06	2.83022e+06	2.72135e+06	2.51824e+06
M268T363	Deoxyguanosine	268.226	363.2	267.097	0.083921	C10H13N5O4	[M+H]+	Purine nucleosides	Purine 2'-deoxyribonucleosides	C00330	Membrane transport; Nucleotide metabolism	961-07-9	HMDB0000085	BioDeepDB	1	pos	269619	30237.8	44234.1	243407	202061	35872.1	198666	215144	206035
M268T686	DL-Homocystine	268.264	685.8	268.055	2.74569	C8H16N2O4S2	[M]+	Carboxylic acids and derivatives	Amino acids, peptides, and analogues	C01817	Amino acid metabolism	870-93-9 / 626-72-2 / 462-10-2	HMDB0000575	BioDeepDB	1	pos	942657	2.89365e+06	2.70637e+06	2.50785e+06	3.05982e+06	910959	4.55264e+06	1.00022e+06	3.06227e+06
M269T63	2'-Deoxyadenosine monohydrate	269.108	62.5	269.112	15.9787	C10H15N5O4	[M]+					16373-93-6		BioDeepDB	1	pos	5.12875e+06	1.23255e+07	3.97376e+07	6.37713e+07	1.9938e+07	2.01504e+06	5.5782e+06	2.76378e+07	1.69477e+07
M270T525	Heptadecanoic acid	270.316	525.3	270.451	0.692662	C17H34O2	[M]+	Fatty Acyls	Fatty acids and conjugates			506-12-7	HMDB0002259	BioDeepDB	1	pos	7.85496e+06	2.57732e+06	1.97151e+06	173563	155575	4.79448e+06	6.95049e+06	1.88007e+06	1.26038e+06
M271T236	Genistein	271.179	235.6	270.053	5.26726	C15H10O5	[M+H]+	Isoflavonoids	Isoflav-2-enes	C06563		446-72-0	HMDB0003217	BioDeepDB	1	pos	461466	531993	435710	462827	252382	443636	503311	310925	385769
M273T261	Naringenin	273.254	261.2	272.068	0.100782	C15H12O5	[M+H]+	Flavonoids	Flavans	C00509		480-41-1	HMDB0002670	BioDeepDB	1	pos	210374	239167	188830	67012	234802	58130.5	253657	285982	329708
M273T305	Androsterone	273.218	304.9	290.225	1.95449	C19H30O2	[M+H-H2O]+	Steroids and steroid derivatives	Androstane steroids	C00523	Lipid metabolism	53-41-8	HMDB0000031	BioDeepDB	1	pos	98808.5	12390.9	49073.5	156303	167543	31420.1	129435	160199	47751.6
M280T580	Linoleic acid	280.264	579.9	280.24	4.53929	C18H32O2	[M]+	Fatty Acyls	Lineolic acids and derivatives	C01595	Lipid metabolism	60-33-3	HMDB0000673	BioDeepDB	1	pos	7.13567e+06	5.74781e+06	6.27745e+06	833639	2.9021e+06	6.82889e+06	8.47947e+06	4.10566e+06	4.2516e+06
M283T52	Sodium (2R,3R,4S,5R)-2,3,4,5-tetrahydroxy-6-oxohexyl hydrogenphosphate	283.019	51.9	282.012	0.0847999	C6H12NaO9P	[M+H]+					54010-71-8		BioDeepDB	1	pos	8.77149e+06	6.69799e+06	8.15662e+06	7.13727e+06	6.04581e+06	6.64629e+06	9.10239e+06	9.57883e+06	8.92345e+06
M284T668	Glycitein	284.295	668.4	284.068	0.0270365	C16H12O5	[M]+	Isoflavonoids	Isoflav-2-enes	C14536		40957-83-3 / NA	HMDB0005781	BioDeepDB	1	pos	1.3334e+07	1.03137e+07	8.49783e+06	7.78227e+06	7.47086e+06	1.05333e+07	1.5905e+07	9.99731e+06	1.11685e+07
M286T432	Fisetin	286.274	432	286.048	2.54192	C15H10O6	[M]+			C10041		345909-34-4		BioDeepDB	1	pos	2.25651e+06	1.15603e+06	730606	788739	540183	1.39247e+06	1.78281e+06	1.51413e+06	855905
M290T47	Ophthalmic acid	290.002	47.4	289.285	3.32231	C11H19N3O6	[M+H]+	Carboxylic acids and derivatives	Carboxylic acid derivatives			495-27-2	HMDB0005765	BioDeepDB	1	pos	981085	943754	1.11674e+06	305520	343864	296394	1.10719e+06	990112	269523
M301T410	Sphinganine	301.286	410	301.298	0.532386	C18H39NO2	[M]+	Organonitrogen compounds	Amines	C00836	Lipid metabolism; Signal transduction	764-22-7	HMDB0000269	BioDeepDB	1	pos	1.05739e+07	1.17259e+07	1.36889e+07	1.34657e+07	1.0773e+07	9.6653e+06	1.17037e+07	1.31969e+07	1.16832e+07
M302T374	2,3-Dihydroxypropyl tetradecanoate	302.244	373.9	302.246	5.95545	C17H34O4	[M]+					589-68-4		BioDeepDB	1	pos	1.18798e+06	117468	628642	1.50965e+06	1.422e+06	775687	1.29484e+06	1.24843e+06	1.26233e+06
M303T358	Pregnanediol	303.264	357.8	320.272	1.10135	C21H36O2	[M+H-H2O]+	Steroids and steroid derivatives	Pregnane steroids	C05484	Lipid metabolism	80-92-2	HMDB0004025	BioDeepDB	1	pos	25771.3	260673	165495	382885	335824	255756	45118.1	42022.1	314217
M305T32	Sodium (2R,3R,4S)-2,3,4,6-tetrahydroxy-5-oxohexyl phosphate	304.895	32.5	303.994	5.65817	C6H11Na2O9P	[M+H]+					26177-86-6		BioDeepDB	1	pos	3.6112e+06	4.59989e+06	4.90587e+06	4.87684e+06	3.40658e+06	3.53943e+06	4.38492e+06	2.91074e+06	2.95701e+06
M226T440	NP-020401	226.123	439.6	226.121	12.3425	C12H18O4	[M]+	Endogenous Metabolites; Natural Products/Medicines						mzCloud	1	pos	1.42922e+07	1.54687e+07	1.63943e+07	8.8059e+06	1.21826e+07	7.95089e+06	1.35136e+07	1.22391e+07	1.17429e+07
M312T590_2	Arachidic acid	312.327	590.1	312.303	4.46885	C20H40O2	[M]+	Fatty Acyls	Fatty acids and conjugates	C06425	Lipid metabolism	506-30-9	HMDB0002212	BioDeepDB	1	pos	3.31675e+06	4.96063e+06	4.23589e+06	822479	595436	2.42321e+06	5.15367e+06	9.6399e+06	991649
M312T537	Aflatoxin B1	312.362	537	312.063	0.686184	C17H12O6	[M]+	Coumarins and derivatives	Furanocoumarins	C06800	Xenobiotics biodegradation and metabolism; Cancer: specific types	1162-65-8	HMDB0006552	BioDeepDB	1	pos	2.03735e+06	1.84555e+06	1.8799e+06	980768	1.14184e+06	2.40213e+06	784232	520737	493508
M321T268_1	Xanthosine dihydrate	320.7	267.6	320.097	3.17432	C10H16N4O8	[M]+					5968-90-1		BioDeepDB	1	pos	293923	370592	463463	310892	267133	245192	238021	132000	381891
M328T260	Docosahexaenoic acid	328.202	260.2	328.24	9.92729	C22H32O2	[M]+	Fatty Acyls	Fatty acids and conjugates	C06429	Lipid metabolism	6217-54-5	HMDB0002183	BioDeepDB	1	pos	423903	374136	415578	356535	1.10166e+06	327092	251226	258018	388639
M346T480	Cortexolone	346.332	480.3	346.214	0.865212	C21H30O4	[M]+	Steroids and steroid derivatives	Hydroxysteroids	C05488	Lipid metabolism; Endocrine and metabolic disease; Endocrine system	152-58-9	HMDB0000015	BioDeepDB	1	pos	5.78594e+06	4.55147e+06	3.06274e+06	1.65319e+06	2.5154e+06	3.909e+06	1.05978e+07	2.12723e+06	3.57637e+06
M346T385	Gibberellin A3	346.14	385.1	346.142	5.77802	C19H22O6	[M]+	Prenol lipids	Diterpenoids	C01699		77-06-5	HMDB0003559	BioDeepDB	1	pos	365028	684683	674701	41789.1	650364	1.04909e+06	854602	681265	750502
M330T260_1	Cyclic AMP	330.227	259.7	329.053	12.9591	C10H12N5O6P	[M+H]+	Purine nucleotides	Cyclic purine nucleotides	C00575	Neurodegenerative disease; Substance dependence; Cellular community - eukaryotes; Immune system; Excretory system; Cancer: overview; Cell growth and death; Signal transduction; Nervous system; Digestive system; Environmental adaptation; Infectious disease: bacterial; Aging; Infectious disease: parasitic; Infectious disease: viral; Circulatory system; Endocrine and metabolic disease; Sensory syste…	60-92-4	HMDB0000058	BioDeepDB	1	pos	9.17846e+06	7.67667e+06	9.1963e+06	7.23196e+06	8.66443e+06	9.93178e+06	6.0907e+06	8.19508e+06	3.57396e+06
M331T47_2	Spermine tetrahydrochloride	331.111	47.4	348.12	4.72953	C10H30Cl4N4	[M+H-H2O]+					306-67-2		BioDeepDB	1	pos	729306	184443	274831	263067	810757	877027	1.17251e+06	968684	1.09515e+06
M351T73	Cyclic AMP sodium	351.041	73.3	351.034	11.1333	C10H11N5NaO6P	[M]+					37839-81-9		BioDeepDB	1	pos	1.66172e+06	3.22884e+06	1.54043e+06	1.49143e+06	1.41783e+06	2.43279e+06	2.15712e+06	851909	1.16218e+06
M356T540	Monooleoylglycerol	356.281	540.3	356.54	6.56909	C21H40O4	[M]+	Carboxylic acids and derivatives	Carboxylic acid derivatives			111-03-5 /	HMDB0094684	BioDeepDB	1	pos	3.16145e+06	3.09244e+06	1.64465e+06	3.85604e+06	1.17087e+06	3.00603e+06	619206	978948	36412.7
M377T455	Lithocholic acid	377.262	454.8	376.298	0.790285	C24H40O3	[M+H]+	Lipids and lipid-like molecules	Steroids and steroid derivatives	C03990	Digestive system	434-13-9	HMDB0000761	BioDeepDB	1	pos	6.77316e+06	5.58925e+06	5.85721e+06	4.52464e+06	3.82627e+06	6.66296e+06	6.20969e+06	6.07852e+06	5.56029e+06
M370T63	Sodium;(4aR,6R,7R,7aS)-6-(6-aminopurin-9-yl)-2-oxido-2-oxo-4a,6,7,7a-tetrahydro-4H-furo[3,2-d][1,3,2]dioxaphosphinin-7-ol;hydrate	370.052	62.8	369.045	0.205376	C10H13N5NaO7P	[M+H]+					37839-81-9		BioDeepDB	1	pos	5.39316e+06	3.15544e+06	3.48534e+06	4.02103e+06	2.52397e+06	5.71331e+06	6.07908e+06	5.97278e+06	1.09897e+06
M393T455_2	Ursodeoxycholic acid	393.299	454.9	392.293	3.24435	C24H40O4	[M+H]+	Steroids and steroid derivatives	Bile acids, alcohols and derivatives	C07880		128-13-2	HMDB0000946	BioDeepDB	1	pos	4.35031e+06	5.64487e+06	5.84928e+06	6.35746e+06	8.32413e+06	7.23372e+06	7.22509e+06	7.76692e+06	3.14172e+06
M377T33	Pentasodium (2R)-2,3-diphosphonatooxypropanoate	376.88	33.1	375.869	9.6158	C3H3Na5O10P2	[M+H]+					102783-53-9		BioDeepDB	1	pos	216607	170134	208593	132229	47116.8	50697.8	41860.2	158604	188788
M376T455_1	Riboflavin	376.259	454.8	376.138	0.562268	C17H20N4O6	[M]+	Pteridines and derivatives	Alloxazines and isoalloxazines	C00255	Metabolism of cofactors and vitamins; Digestive system; Membrane transport	83-88-5	HMDB0000244	BioDeepDB	1	pos	3.52013e+07	2.16676e+07	2.51042e+07	2.10999e+07	1.73811e+07	2.28986e+07	3.04181e+07	2.74471e+07	2.64891e+07
M379T44	Trehalose dihydrate	378.898	43.8	378.137	4.76544	C12H26O13	[M+H]+					6138-23-4		BioDeepDB	1	pos	9.45012e+07	5.53396e+07	6.41631e+07	6.7885e+07	6.31136e+07	7.02707e+07	7.22513e+07	6.27506e+07	5.81287e+07
M384T48	S-Adenosylhomocysteine	384.12	47.9	384.122	5.20671	C14H20N6O5S	[M]+	5'-deoxyribonucleosides	5'-deoxy-5'-thionucleosides	C00021	Amino acid metabolism	979-92-0	HMDB0000939	BioDeepDB	1	pos	3.81499e+06	5.50442e+06	6.06486e+06	4.60884e+06	3.97912e+06	4.36653e+06	3.27557e+06	4.58949e+06	3.92138e+06
M384T651	Desmosterol	384.348	650.5	384.339	4.20723	C27H44O	[M]+	Steroids and steroid derivatives	Cholestane steroids	C01802	Lipid metabolism	313-04-2	HMDB0002719	BioDeepDB	1	pos	1.35197e+07	1.77749e+07	1.97774e+07	1.27752e+07	1.54976e+07	1.52864e+07	1.57534e+07	1.71155e+07	1.66364e+07
M385T579	25-Hydroxycholesterol	385.293	578.9	402.35	5.80514	C27H46O2	[M+H-H2O]+	Steroids and steroid derivatives	Cholestane steroids	C15519	Lipid metabolism	2140-46-7	HMDB0006247	BioDeepDB	1	pos	3.35253e+06	3.85301e+06	2.12157e+06	3.54262e+06	2.87437e+06	1.31127e+06	3.78379e+06	3.55232e+06	2.83455e+06
M385T651	7-Dehydrocholesterol	385.352	650.9	384.339	5.44716	C27H44O	[M+H]+	Steroids and steroid derivatives	Cholestane steroids	C01164	Lipid metabolism	434-16-2	HMDB0000032	BioDeepDB	1	pos	3.9713e+06	4.26365e+06	4.59348e+06	3.99302e+06	4.03287e+06	3.69807e+06	4.80804e+06	3.8506e+06	4.49282e+06
M392T609	Deoxycholic acid	392.301	608.7	392.293	21.9219	C24H40O4	[M]+	Steroids and steroid derivatives	Bile acids, alcohols and derivatives	C04483	Digestive system	83-44-3	HMDB0000626	BioDeepDB	1	pos	6.0993e+06	1.78263e+06	1.16281e+06	5.8401e+06	4.55242e+06	1.62406e+06	2.58763e+06	5.93398e+06	1.29836e+06
M399T41	S-Adenosylmethionine	399.144	40.6	398.137	1.44309	C15H22N6O5S	[M+H]+	5'-deoxyribonucleosides	5'-deoxy-5'-thionucleosides	C00019	Amino acid metabolism; Folding, sorting and degradation	485-80-3 / 29908-03-0	HMDB0001185	BioDeepDB	1	pos	1.46168e+06	476973	98283.4	845094	708449	776305	862607	784125	711380
M403T67	CDP	403.018	66.6	403.018	0.744384	C9H15N3O11P2	[M]+	Pyrimidine nucleotides	Pyrimidine ribonucleotides	C00112	Nucleotide metabolism	63-38-7	HMDB0001546	BioDeepDB	1	pos	1.08944e+06	1.28453e+06	1.92237e+06	1.98251e+06	1.20659e+06	1.44905e+06	1.21519e+06	843838	1.23003e+06
M408T684_2	Hyaluronic acid	408.381	684	425.385	7.42934	C16H27NO12	[M+H-H2O]+					9004-61-9		BioDeepDB	1	pos	1.05829e+07	3.44354e+06	566090	4.18247e+06	1.08943e+07	3.80261e+06	2.97647e+06	1.99457e+06	1.18709e+06
M426T403	Lanosterin	426.321	402.6	426.386	1.5619	C30H50O	[M]+	Prenol lipids	Triterpenoids	C01724	Lipid metabolism	79-63-0	HMDB0001251	BioDeepDB	1	pos	2.14413e+06	909440	2.23573e+06	1.99905e+06	995038	1.54874e+06	1.65252e+06	1.92814e+06	2.3452e+06
M413T636	alpha-Tocopherol	413.323	636.3	430.381	0.265985	C29H50O2	[M+H-H2O]+	Prenol lipids	Quinone and hydroquinone lipids	C02477	Metabolism of cofactors and vitamins; Cell growth and death; Digestive system	59-02-9	HMDB0001893	BioDeepDB	1	pos	1.45197e+07	9.32285e+06	1.82071e+07	1.74713e+07	1.40094e+07	1.35751e+07	1.84459e+07	2.28035e+07	1.86635e+07
M416T462_2	2-[3-[(4-Amino-2-methylpyrimidin-5-yl)methyl]-4-methyl-1,3-thiazol-3-ium-5-yl]ethyl dihydrogen phosphate;chloride;dihydrate	416.226	461.7	416.069	4.3857	C12H22ClN4O6PS	[M]+					273724-21-3		BioDeepDB	1	pos	1.52201e+07	1.57775e+07	7.80827e+06	4.84436e+06	4.22892e+06	6.30217e+06	5.67759e+06	4.954e+06	3.81753e+06
M428T64	ADP	428.036	63.6	427.029	2.51381	C10H15N5O10P2	[M+H]+	Purine nucleotides	Purine ribonucleotides	C00008	Transport and catabolism; Signal transduction; Sensory system; Endocrine system; Environmental adaptation; Neurodegenerative disease; Signaling molecules and interaction; Nucleotide metabolism; Energy metabolism; Immune system	58-64-0 / 20398-34-9	HMDB0001341	BioDeepDB	1	pos	746488	556076	2.24814e+06	2.82349e+06	1.18421e+06	901731	1.68225e+06	4.73325e+06	1.51618e+06
M428T417_1	Inosine 5'-diphosphate sodium salt	428.333	417.3	428.19	11.0024	C10H14N4O11P2	[M]+					81012-88-6		BioDeepDB	1	pos	3.55548e+06	1.41809e+07	1.09338e+07	1.23812e+07	4.3533e+06	7.26321e+06	2.56689e+06	1.05383e+07	4.97311e+06
M431T48	Uridine-5'-diphosphate disodium salt	430.958	48.3	447.966	0.84927	C9H12N2Na2O12P2	[M+H-H2O]+					27821-45-0		BioDeepDB	1	pos	922560	1.10648e+06	1.14122e+06	1.38436e+06	306203	1.20593e+06	220856	1.53217e+06	1.13505e+06
M449T455_3	Cyanidin 3-glucoside	449.369	454.8	449.108	0.970111	C21H21O11	[M]+	Flavonoids	Flavonoid glycosides	C08604		7084-24-4	HMDB0030684	BioDeepDB	1	pos	1.53725e+07	1.65688e+06	853299	943261	779521	2.32655e+06	1.45294e+07	1.10995e+06	7.20976e+06
M480T635	(2S)-2-[[4-[(2-Amino-4-oxo-7,8-dihydro-3H-pteridin-6-yl)methylamino]benzoyl]amino]pentanedioic acid;dihydrate	480.425	635.5	479.176	3.06278	C19H25N7O8	[M+H]+					207226-40-2		BioDeepDB	1	pos	1.29388e+07	1.25609e+07	1.40328e+07	1.38472e+07	1.14049e+07	1.03731e+07	1.28898e+07	1.29733e+07	1.21796e+07
M488T687	Taurolithocholic acid sodium salt	488.279	686.7	505.284	5.39445	C26H44NNaO5S	[M+H-H2O]+					6042-32-6		BioDeepDB	1	pos	4.73055e+06	5.38879e+06	2.40304e+06	714541	1.99416e+06	2.16877e+06	3.28262e+06	6.27394e+06	316430
M515T462_3	Taurocholic acid	515.295	461.7	515.292	6.21004	C26H45NO7S	[M]+	Steroids and steroid derivatives	Bile acids, alcohols and derivatives	C05122	Lipid metabolism; Metabolism of other amino acids; Digestive system	81-24-3	HMDB0000036	BioDeepDB	1	pos	1.93282e+06	613848	744223	990036	4.36228e+06	945140	851333	4.83637e+06	6.29295e+06
M500T394_1	taurocholate	500.318	393.7	517.685	26.6871		[M+H-H2O]+					145-42-6		BioDeepDB	1	pos	6.93403e+06	7.8608e+06	7.48938e+06	5.80438e+06	3.00018e+06	7.8226e+06	5.42459e+06	1.33139e+06	7.07418e+06
M525T51	3,5-Diiodothyronine	524.906	51.1	524.893	14.334	C15H13I2NO4	[M-H2O+NH4]+	Carboxylic acids and derivatives	Amino acids, peptides, and analogues			1041-01-6 / 534-51-0	HMDB0000582	BioDeepDB	1	pos	1.13688e+06	1.08279e+06	1.12438e+06	448778	426022	732353	212423	425490	444308
M329T323_2	(11E,15Z)-9,10,13-trihydroxyoctadeca-11,15-dienoic acid	329.236	322.8	328.225	12.3008	C18H32O5	[M+H]+	Endogenous Metabolites; Natural Products/Medicines						mzCloud	1	pos	239316	58283.7	86654.3	197883	142668	58454.2	178668	253935	267220
M536T646_2	beta-Carotene	536.16	646.2	536.438	7.12168	C40H56	[M]+			C02094	Metabolism of cofactors and vitamins; Digestive system	7235-40-7		BioDeepDB	1	pos	1.79762e+08	2.76632e+08	2.98129e+08	1.54944e+08	5.30867e+09	6.79085e+09	3.67565e+08	6.4098e+06	2.55597e+08
M560T323	Adenosine 5'-diphosphoribose sodium salt	560.324	323	559.32	6.38203	C15H23N5O14P2	[M+H]+					68414-18-6		BioDeepDB	1	pos	126177	140289	124209	54907.6	97339.6	87744.5	106158	107692	44116.5
M556T650	Inosine-5'-triphosphate trisodium salt	556.451	649.7	573.926	14.9865	C10H12N4Na3O14P3	[M+H-H2O]+					35908-31-7		BioDeepDB	1	pos	1.46446e+06	7.63863e+06	5.22407e+06	1.48347e+06	2.28967e+06	1.36954e+06	700948	4.76836e+06	3.39997e+06
M567T213_1	1,2-dicapryl-sn-glycero-3-phosphocholine	566.886	212.5	565.72	5.9572	C28H56NO8P	[M+H]+	Carboxylic acids and derivatives	Carboxylic acid derivatives			3436-44-0 /		BioDeepDB	1	pos	351614	447100	396084	414549	186798	365451	436864	356637	546589
M577T240_4	D-Raffinose Pentahydrate	577.384	240.5	594.222	13.8893	C18H42O21	[M+H-H2O]+					17629-30-0		BioDeepDB	1	pos	97044.1	282023	156394	148572	97422.9	226086	91469.6	45352.9	135005
M263T36	(2R,3R,4S,5S,6R)-2-[(3Z)-hex-3-en-1-yloxy]-6-(hydroxymethyl)oxane-3,4,5-triol	263.147	36.5	262.142	6.13512	C12H22O6	[M+H]+	Endogenous Metabolites; Natural Products/Medicines						mzCloud	1	pos	94959.9	124718	21755.7	315401	162235	160832	1846.3	87531.2	25347.6
M633T690_1	3,3',5'-Triiodo-L-thyronine	633.146	689.8	650.79	5.09485	C15H12I3NO4	[M+H-H2O]+			C07639	Endocrine system	5817-39-0		BioDeepDB	1	pos	812645	544455	709579	420533	593552	526776	997224	614967	752365
M663T645	NAD	663.443	645.4	663.425	4.22643	C21H27N7O14P2	[M-H2O+NH4]+	Organooxygen compounds	Alcohols and polyols			53-84-9 /		BioDeepDB	1	pos	2.77211e+07	4.53057e+06	2.502e+07	5.74004e+06	2.19104e+06	1.68259e+06	3.26346e+07	1.7585e+07	4.70081e+06
M693T645_2	Phosphatidylethanolamine 16_0-16_0	692.528	645.4	691.515	7.24743	C37H74NO8P	[M+H]+					5681-36-7		BioDeepDB	1	pos	3.97154e+06	1.43742e+06	4.13275e+06	1.34884e+06	1.24454e+06	3.13875e+06	3.45374e+06	2.76224e+06	1.52584e+06
M733T681	Sphingomyelin	732.538	681.3	731.607	9.94203	C41H83N2O6P	[M+H]+					85187-10-6		BioDeepDB	1	pos	2.38699e+07	2.67607e+07	2.46941e+07	1.30491e+07	1.75851e+07	1.99587e+07	2.53021e+07	5.39704e+07	4.02713e+07
M748T216_4	beta-Nicotinamide adenine dinucleotide phosphate sodium salt hydrate	748.387	215.7	765.39	6.3256	C21H28N7O17P3	[M+H-H2O]+					698999-85-8		BioDeepDB	1	pos	7.51839e+06	1.17515e+07	1.10241e+07	122644	163535	268476	21600.5	164545	88140.4
M777T567_1	Thyroxine	776.576	567.4	776.687	6.30208	C15H11I4NO4	[M]+	Carboxylic acids and derivatives	Amino acids, peptides, and analogues	C01829	Digestive system; Endocrine system; Signaling molecules and interaction; Amino acid metabolism; Immune disease	51-48-9	HMDB0000248	BioDeepDB	1	pos	7.25414e+06	5.98842e+06	6.10214e+06	7.86666e+06	8.11402e+06	4.34257e+06	9.00795e+06	3.14486e+06	8.367e+06
M808T629	TG(16_0_16_0_16_0)	807.557	628.7	807.32	18.7272	C51H98O6	[M]+	Carboxylic acids and derivatives	Carboxylic acid derivatives			555-44-2	HMDB0005356	BioDeepDB	1	pos	1.53903e+06	2.64776e+06	784846	1.68463e+06	1.20922e+06	1.26046e+06	1.2664e+06	1.19096e+06	1.60195e+06
M834T686_2	NADPH tetrasodium salt	834.227	685.6	833.019	13.4093	C21H26N7Na4O17P3	[M+H]+					2646-71-1		BioDeepDB	1	pos	9.55264e+06	9.99409e+07	3.16567e+07	6.37704e+07	3.74346e+07	2.107e+07	4.19443e+06	2.44182e+06	2.8479e+07
M850T689	beta-Methylcrotonyl Coenzyme A	850.234	689.3	849.157	17.5201	C26H42N7O17P3S	[M+H]+					108347-83-7		BioDeepDB	1	pos	811097	759450	4.68513e+07	6.16444e+07	2.34367e+06	2.53507e+06	1.12241e+06	1.71837e+06	567713
M931T44_1	Angiotensin III	930.771	44	930.508	5.08976	C46H66N12O9	[M]+	Carboxylic acids and derivatives	Amino acids, peptides, and analogues	C15848	Endocrine system	12687-51-3	HMDB0001036	BioDeepDB	1	pos	2.06647e+06	185893	1.04441e+06	1.12197e+06	685388	672115	2.0346e+06	723398	1.3089e+06
M103T489	Acetophenone	103.05	488.9	120.058	0.329937	C8H8O	[M+H-H2O]+	Organooxygen compounds	Carbonyl compounds	C07113		98-86-2	HMDB0033910	BioDeepDB	1	pos	2.19448e+06	1.17922e+07	8.65227e+06	7.60366e+06	1.47459e+07	7.92726e+06	1.02752e+07	7.09446e+06	2.16737e+06
M107T305	m-Xylene	107.086	304.9	106.078	3.02561	C8H10	[M+H]+	Benzene and substituted derivatives	Xylenes	C07208		108-38-3	HMDB0059810	BioDeepDB	1	pos	417822	63361.9	450509	436725	97336.8	498053	108128	456791	406929
M111T305	1,3-Benzenediol	111.044	304.9	110.037	2.70162	C6H6O2	[M+H]+	Benzene and substituted derivatives	Phenols and derivatives	C01751		108-46-3	HMDB0032037	BioDeepDB	1	pos	317348	1.85809e+07	338985	360495	1.65876e+06	357902	2.39161e+06	2.06195e+06	338626
M122T89	N,N-Dimethylaniline	122.097	88.9	121.089	3.27609	C8H11N	[M+H]+	Organonitrogen compounds	Amines	C02846		121-69-7	HMDB0001020	BioDeepDB	1	pos	1.07591e+06	852663	1.19345e+06	1.01968e+06	831797	836798	997357	1.10603e+06	1.01345e+06
M125T688	xi-Tetrahydro-6-propyl-2H-pyran-2-one	125.092	688.1	142.099	2.76351	C8H14O2	[M+H-H2O]+	Lactones	Delta valerolactones				HMDB0038310	BioDeepDB	1	pos	1.44041e+07	2.80325e+07	1.7906e+07	2.96774e+07	9.68714e+06	1.63476e+07	3.97416e+07	2.99048e+07	2.64815e+07
M126T595	Melamine	126.066	595	126.065	3.96618	C3H6N6	[M]+	Triazines	1,3,5-triazines	C08737		108-78-1	HMDB0041922	BioDeepDB	1	pos	879800	5.44524e+06	6.71205e+06	654269	550568	581907	5.02118e+06	666634	1.03416e+06
M127T35	Dimethyl trisulfide	126.972	34.8	125.963	13.5778	C2H6S3	[M+H]+	Organic trisulfides		C08372		3658-80-8	HMDB0013780	BioDeepDB	1	pos	2.76901e+06	2.38758e+06	4.50811e+06	3.5319e+06	2.26413e+06	2.57702e+06	2.13196e+06	2.712e+06	2.62075e+06
M127T40_1	Methyl methanethiosulfonate	126.99	39.6	125.981	12.5994	C2H6O2S2	[M+H]+	Sulfonyls				2949-92-0	HMDB31832	BioDeepDB	1	pos	6.2931e+06	1.19472e+07	7.25425e+06	8.34803e+06	5.90568e+06	3.77943e+06	8.15426e+06	1.07051e+07	6.30435e+06
M127T40_2	3-Vinyl-1,2-dithiacyclohex-4-ene	127.003	39.6	144.007	29.8604	C6H8S2	[M+H-H2O]+							BioDeepDB	1	pos	1.44602e+06	1.81001e+06	1.35361e+06	2.93274e+06	2.26099e+06	609300	1.0984e+06	1.60572e+06	969392
M130T338	Agmatine	130.123	338	130.122	9.22204	C5H14N4	[M]+	Organonitrogen compounds	Guanidines	C00179	Amino acid metabolism	306-60-5	HMDB0001432	BioDeepDB	1	pos	276166	1.37769e+06	1.47647e+06	295383	1.41038e+06	279569	192015	1.69193e+06	211272
M134T80	p-Cymene	134.107	79.6	134.11	22.3703	C10H14	[M]+	Prenol lipids	Monoterpenoids	C06575		99-87-6	HMDB0005805	BioDeepDB	1	pos	1.2084e+07	2.28217e+07	2.02381e+07	1.96994e+07	1.74295e+07	1.98912e+07	8.57317e+06	1.30971e+07	1.74531e+07
M135T324	Perillyl alcohol	135.118	323.8	152.12	0.740097	C10H16O	[M+H-H2O]+	Prenol lipids	Monoterpenoids	C02452		536-59-4/18457-55-1	HMDB0003634	BioDeepDB	1	pos	361182	528763	317436	332919	510884	322767	380624	531012	558042
M139T76	2,6-Dimethyl-naphtalene	139.087	75.9	156.094	3.83932	C12H12	[M+H-H2O]+	Naphthalenes		C14330		581-42-0	HMDB0059764	BioDeepDB	1	pos	628188	989111	657522	728611	699719	779912	2.23162e+06	700080	617836
M141T48	1-Hydroxymethylnaphthalene	141.072	48.5	158.073	11.3417	C11H10O	[M+H-H2O]+	Naphthalenes		C14089		4780-79-4	HMDB0060322	BioDeepDB	1	pos	2.12968e+06	2.58632e+06	2.3921e+06	1.77134e+06	1.34017e+06	1.60836e+06	2.40946e+06	2.53144e+06	2.84837e+06
M142T614	Pelletierine	142.123	614	141.115	2.98333	C8H15NO	[M+H]+	Piperidines		C06182		539-00-4/4396-01-4	HMDB0030325	BioDeepDB	1	pos	379885	1.79287e+06	3.16358e+06	1.79401e+06	367341	397913	454927	773001	2.53922e+06
M146T41	1-Deoxynojirimycin	146.081	41	163.084	29.6684	C6H13NO4	[M+H-H2O]+	Piperidines		C16843		19130-96-2/73285-50-4	HMDB0035359	BioDeepDB	1	pos	2.12539e+06	2.63376e+06	2.96045e+06	2.65431e+06	3.42764e+06	3.71228e+06	2.82611e+06	2.98333e+06	3.27112e+06
M148T60	O-Acetyl-L-serine	148.061	60.5	147.053	2.86369	C5H9NO4	[M+H]+	Carboxylic acids and derivatives	Amino acids, peptides, and analogues	C00979	Energy metabolism; Amino acid metabolism; Folding, sorting and degradation	5147-00-2	HMDB0003011	mzCloud	1	pos	2.24324e+07	2.39767e+07	2.46718e+07	2.0009e+07	1.71805e+07	1.93092e+07	2.06217e+07	1.85857e+07	1.8053e+07
M150T40_2	Thioguanine	150.015	39.9	167.027	29.7704	C5H5N5S	[M+H-H2O]+	Imidazopyrimidines	Purines and purine derivatives	C07648	Xenobiotics biodegradation and metabolism	154-42-7	HMDB0014496	BioDeepDB	1	pos	1.64898e+07	1.44503e+07	1.37962e+07	1.66892e+07	1.07585e+07	1.29915e+07	1.98197e+07	1.71178e+07	2.77163e+07
M150T47	Dipicolinic acid	150.014	46.6	167.022	1.49986	C7H5NO4	[M+H-H2O]+					499-83-2		BioDeepDB	1	pos	7.96843e+06	1.02364e+07	9.94195e+06	8.75473e+06	7.96723e+06	7.99649e+06	8.76568e+06	7.89678e+06	2.21902e+06
M151T579	N-Methyltyramine	151.097	578.7	151.1	17.8693	C9H13NO	[M]+	Benzene and substituted derivatives	Phenethylamines	C02442	Amino acid metabolism	370-98-9	HMDB0003633	BioDeepDB	1	pos	7.74914e+06	7.69167e+06	1.54805e+06	1.40883e+06	3.38958e+06	6.59258e+06	5.16327e+06	1.3904e+06	4.18669e+06
M161T33	S-Allylcysteine	161.051	32.9	161.051	2.48369	C6H11NO2S	[M]+	Carboxylic acids and derivatives	Amino acids, peptides, and analogues	C16759		21593-77-1	HMDB0034323	BioDeepDB	1	pos	275816	222779	280068	201741	204559	207999	194175	231478	289011
M164T58	Pifithrin-&mu	164.009	58.4	181.02	19.6036	C8H7NO2S	[M+H-H2O]+					64984-31-2		BioDeepDB	1	pos	4.65147e+06	3.37643e+06	3.97191e+06	4.07792e+06	2.53294e+06	4.22703e+06	4.02213e+06	5.3474e+06	4.14961e+06
M165T219	TMPD (hydrochloride)	165.139	218.7	164.131	2.87926	C10H16N2	[M+H]+					637-01-4		BioDeepDB	1	pos	90824.5	847727	785366	609140	879935	715719	466536	575075	667234
M169T34	7-chlorothieno[2,3-c]Pyridine	168.977	33.5	168.975	12.4407	C7H4ClNS	[M]+					28948-58-5		BioDeepDB	1	pos	211189	260752	313373	264195	181078	168235	261482	218455	133586
M170T187	3,4-Dihydroxyphenylglycol	170.061	187.3	170.058	15.8767	C8H10O4	[M]+	Phenols	Benzenediols	C05576	Amino acid metabolism	28822-73-3/3343-19-9	HMDB0000318	BioDeepDB	1	pos	776077	1.11214e+06	961320	919640	834866	948074	529330	620433	735343
M173T116	Megastigmatrienone	173.129	116.2	190.136	1.55261	C13H18O	[M+H-H2O]+							BioDeepDB	1	pos	1.08953e+06	2.24558e+06	414144	1.90919e+06	821755	1.7815e+06	1.03047e+06	293721	387643
M191T299	CLOPIDOL	190.991	299.1	190.99	1.20841	C7H7Cl2NO	[M]+					2971-90-6		BioDeepDB	1	pos	638676	412472	404120	1.44452e+06	709558	386407	790876	411746	953525
M180T39_2	Selenomethionine	179.991	39.1	196.995	16.8564	C5H11NO2Se	[M+H-H2O]+	Carboxylic acids and derivatives	Amino acids, peptides, and analogues	C05335	Metabolism of other amino acids	3211-76-5	HMDB0003966	BioDeepDB	1	pos	1.08558e+06	611825	1.11599e+06	1.61988e+06	1.29367e+06	652355	757447	700547	850518
M180T364	Metanephrine	180.097	364.4	197.105	3.69801	C10H15NO3	[M+H-H2O]+	Phenols	Methoxyphenols	C05588	Amino acid metabolism	5001-33-2	HMDB0004063	BioDeepDB	1	pos	44975.6	34295.8	359038	102634	238126	138800	48545.1	48290.2	93523.6
M181T374	xi-5-Dodecanolide	181.159	373.7	198.162	25.6904	C12H22O2	[M+H-H2O]+	Lactones	Delta valerolactones			3051-22-7	HMDB0037742	BioDeepDB	1	pos	111929	448919	453056	593444	660736	407218	485935	518139	521520
M182T33	Diethylcarbamazine	182.165	33.2	199.168	21.5958	C10H21N3O	[M+H-H2O]+	Diazinanes	Piperazines	C07968		90-89-1	HMDB0014849	BioDeepDB	1	pos	1.04903e+06	1.01508e+06	321004	295567	540103	286592	1.87897e+06	293153	1.41887e+06
M183T35_1	2,3-dihydrothieno-Thiadiazole Carboxylate	182.962	34.6	199.971	11.9411	C6H4N2O2S2	[M+H-H2O]+							BioDeepDB	1	pos	1.70018e+06	1.61372e+06	2.83664e+06	2.65152e+06	1.77333e+06	1.76841e+06	2.42834e+06	2.08189e+06	1.82065e+06
M183T194	L-Homocysteic acid	183.021	193.8	183.02	6.01023	C4H9NO5S	[M]+	Carboxylic acids and derivatives	Amino acids, peptides, and analogues	C16511	Signaling molecules and interaction	14857-77-3	HMDB0002205	BioDeepDB	1	pos	2.10918e+06	2.34995e+06	2.17392e+06	1.9493e+06	1.69754e+06	1.86558e+06	2.28476e+06	2.27841e+06	2.15849e+06
M183T82	L-Iditol	183.085	82.4	182.079	6.96944	C6H14O6	[M+H]+	Organooxygen compounds	Carbohydrates and carbohydrate conjugates	C01507		488-45-9	HMDB0011632	mzCloud	1	pos	8.26224e+06	1.24626e+07	1.20462e+07	1.11954e+07	1.07291e+07	1.04828e+07	2.25311e+06	8.21951e+06	8.9781e+06
M184T333	p-Fluorophenylalanine	184.082	333.4	183.07	27.2922	C9H10FNO2	[M+H]+			C11217		51-65-0		BioDeepDB	1	pos	330657	163738	176137	267430	250212	476969	150265	126287	202613
M184T243	1,4-Dimethyl-7-ethylazulene	184.123	242.9	184.125	11.4054	C14H16	[M]+	Prenol lipids	Sesquiterpenoids	C09633		529-05-5	HMDB0036470	BioDeepDB	1	pos	1.8774e+06	2.01354e+06	1.84236e+06	2.04686e+06	1.80247e+06	1.62528e+06	2.01529e+06	2.01438e+06	1.90403e+06
M184T575	Lauric aldehyde	184.184	574.6	184.183	6.51523	C12H24O	[M]+	Organooxygen compounds	Carbonyl compounds	C02278		112-54-9	HMDB0033933	BioDeepDB	1	pos	9.82471e+06	2.22864e+07	556301	3.47128e+06	3.22159e+06	3.27132e+06	3.81915e+06	8.27392e+06	1.07622e+07
M185T424	(-)-alpha-Curcumene	185.165	424.4	202.172	0.18362	C15H22	[M+H-H2O]+	Prenol lipids	Sesquiterpenoids	C09649		4176-17-4	HMDB0061838	BioDeepDB	1	pos	1.18231e+07	1.16354e+07	2.51541e+07	3.21783e+07	9.54181e+06	2.79705e+07	1.21392e+07	1.42697e+07	1.9448e+07
M188T87	L-Targinine	188.129	87.2	188.127	7.44171	C7H16N4O2	[M]+	Carboxylic acids and derivatives	Amino acids, peptides, and analogues	C03884		17035-90-4 / NA	HMDB0029416	BioDeepDB	1	pos	548046	653704	435194	564733	361400	932412	617663	401385	514588
M189T211	Carbimazole	189.074	210.8	186.046	27.5024	C7H10N2O2S	[M+H]+	Azoles	Imidazoles	C07615		22232-54-8	HMDB0014533	BioDeepDB	1	pos	1.43861e+06	4.59658e+06	3.64015e+06	857716	3.45755e+06	3.97586e+06	2.78235e+06	2.36e+06	2.84286e+06
M208T244	4-(Methylnitrosamino)-1-(3-pyridyl)-1-butanone	208.108	244.1	207.101	1.92207	C10H13N3O2	[M+H]+	Organooxygen compounds	Carbonyl compounds	C16453	Xenobiotics biodegradation and metabolism	64091-91-4	HMDB0011603	BioDeepDB	1	pos	240490	639888	1.34687e+06	1.09392e+06	510050	785634	863401	767566	277506
M207T202	Miglitol	207.114	202	207.111	14.002	C8H17NO5	[M]+	Piperidines		C07708		72432-03-2	HMDB0014634	mzCloud	1	pos	162807	905355	569977	535369	127621	761340	169345	171893	736436
M192T46	Scopoletin	192.044	46.3	192.042	9.89356	C10H8O4	[M]+	Coumarins and derivatives	Hydroxycoumarins	C01752		92-61-5	HMDB0034344	BioDeepDB	1	pos	1.50061e+06	2.20546e+06	1.9521e+06	3.53823e+06	1.7556e+06	1.47291e+06	1.26355e+06	1.70067e+06	3.1595e+06
M193T42	Jasmonic acid	193.119	41.7	210.126	6.90764	C12H18O3	[M+H-H2O]+	Fatty Acyls	Lineolic acids and derivatives	C08491	Lipid metabolism	59366-47-1/6894-38-8	HMDB0032797	BioDeepDB	1	pos	775829	259554	743355	1.05184e+06	1.20268e+06	3.70211e+06	3.49788e+06	2.23177e+06	2.76808e+06
M194T411	6,10-Dimethyl-5(E),9-undecadien-2-one	194.162	410.9	194.167	25.058	C13H22O	[M]+							BioDeepDB	1	pos	3.44754e+06	2.95313e+06	3.53852e+06	3.75565e+06	2.90271e+06	3.18365e+06	5.69566e+06	3.13557e+06	3.96804e+06
M195T480	Zingerone	195.102	480.3	194.094	2.56276	C11H14O3	[M+H]+	Benzene and substituted derivatives	Phenols and derivatives	C17497		122-48-5	HMDB0032590	BioDeepDB	1	pos	2.23048e+06	2.34002e+06	2.21959e+06	2.01818e+06	1.63357e+06	2.65008e+06	1.92442e+06	2.30558e+06	2.05552e+06
M196T39	CHLOROXINE	195.969	39.4	212.975	6.70954	C9H5Cl2NO	[M+H-H2O]+					773-76-2		BioDeepDB	1	pos	7.19567e+06	1.02106e+07	8.46735e+06	7.40264e+06	6.17774e+06	6.08332e+06	1.01417e+07	1.08225e+07	8.29626e+06
M196T105	N-Heptanoylhomoserine lactone	196.127	105.2	213.137	12.0636	C11H19NO3	[M+H-H2O]+			C11844		177158-20-2		BioDeepDB	1	pos	886718	1.94314e+06	1.70814e+06	1.71371e+06	1.75437e+06	2.02575e+06	1.96778e+06	1.86094e+06	2.18765e+06
M197T383	Geranyl acetate	197.154	383.5	196.146	3.0433	C12H20O2	[M+H]+	Fatty Acyls	Fatty alcohol esters	C09861		105-87-3	HMDB0035157	BioDeepDB	1	pos	632710	772645	1.02813e+06	869402	880993	647939	757205	665479	679021
M199T374	Guanethidine	199.189	373.9	198.184	14.4386	C10H22N4	[M+H]+	Organonitrogen compounds	Guanidines	C07036		645-43-2/55-65-2	HMDB0015301	BioDeepDB	1	pos	474099	462419	188727	230846	367804	256026	495930	449927	246128
M199T54	Methoxsalen	199.033	53.8	216.042	7.3656	C12H8O4	[M+H-H2O]+	Coumarins and derivatives	Furanocoumarins	C01864		298-81-7	HMDB0014693	BioDeepDB	1	pos	480806	59086	114546	597516	59300.8	88935.6	1.76401e+06	1.88213e+06	1.42728e+06
M204T194	4-AMINOETHYLBENZENESULFONYL FLUORIDE	204.05	193.8	203.042	5.86238	C8H10FNO2S	[M+H]+					30827-99-7		BioDeepDB	1	pos	3.04759e+06	2.98851e+06	2.98445e+06	2.92628e+06	2.62838e+06	2.60176e+06	2.89924e+06	3.22478e+06	3.19336e+06
M204T60	Zingiberene	204.186	59.9	204.188	6.36673	C15H24	[M]+	Prenol lipids	Sesquiterpenoids	C09750		495-60-3	HMDB0036164	BioDeepDB	1	pos	1.3225e+07	1.17439e+07	9.87763e+06	9.5448e+06	8.94262e+06	1.20801e+07	1.08205e+07	1.09609e+07	1.00457e+07
M205T285	Allocystathionine	205.061	285	222.067	7.48068	C7H14N2O4S	[M+H-H2O]+	Carboxylic acids and derivatives	Amino acids, peptides, and analogues	C00542		535-34-2	HMDB0000455	BioDeepDB	1	pos	210388	337294	251941	14283.1	222114	387625	355806	424837	390571
M206T40	Etidronic acid	205.972	39.9	205.975	11.1666	C2H8O7P2	[M]+	Organic phosphonic acids and derivatives	Bisphosphonates	C07736		7414-83-7/2809-21-4	HMDB0015210	BioDeepDB	1	pos	737172	1.20337e+06	708420	1.01904e+06	566019	580363	1.17167e+06	1.16773e+06	1.37248e+06
M208T57	5-Bromoisoquinoline	207.973	56.8	206.968	14.425	C9H6BrN	[M+H]+					34784-04-8		BioDeepDB	1	pos	4.71213e+06	3.82619e+06	3.19001e+06	3.10445e+06	2.8835e+06	4.67327e+06	3.8209e+06	3.61825e+06	4.14493e+06
M208T495	Terbutaline	208.129	495.4	225.137	0.16336	C12H19NO3	[M+H-H2O]+	Phenols	Benzenediols	C07129		23031-25-6	HMDB0015009	BioDeepDB	1	pos	268425	884012	912491	817201	1.89822e+06	782274	3.46343e+06	852945	4.60979e+06
M208T686	Pilocarpine	208.125	686	208.121	17.2973	C11H16N2O2	[M]+			C07474		54-71-7/92-13-7	HMDB0015217	BioDeepDB	1	pos	4.8667e+07	3.8541e+07	1.51172e+07	9.602e+06	6.08472e+06	2.99952e+07	1.13077e+07	1.05895e+07	4.1079e+07
M212T43	Lamivudine	212.041	42.9	229.052	16.8175	C8H11N3O3S	[M+H-H2O]+	Nucleoside and nucleotide analogues	3'-thia pyrimidine nucleosides	C07065	Digestive system	134678-17-4/NA	HMDB0014847	BioDeepDB	1	pos	1.45456e+06	227086	2.66765e+06	1.44386e+06	2.31808e+06	2.63087e+06	3.1854e+06	2.34169e+06	2.53254e+06
M212T374	Myristaldehyde	212.216	373.6	212.214	10.7862	C14H28O	[M]+							BioDeepDB	1	pos	2.55115e+06	2.52933e+06	1.14668e+07	5.58163e+06	2.18533e+06	6.50312e+06	8.60593e+06	7.57279e+06	5.98401e+06
M216T79	6-Aminopenicillanic acid	216.055	79.3	216.057	8.79406	C8H12N2O3S	[M]+	Carboxylic acids and derivatives	Amino acids, peptides, and analogues	C02954		551-16-6	HMDB0060618	BioDeepDB	1	pos	1.20747e+06	1.80156e+06	705050	456977	1.83922e+06	1.33433e+06	2.00467e+06	2.09029e+06	1.45964e+06
M220T66	Dichlorvos	219.947	65.7	219.946	3.63724	C4H7Cl2O4P	[M]+	Organic phosphoric acids and derivatives	Phosphate esters	C14430		62-73-7	HMDB0033956	BioDeepDB	1	pos	2.06868e+06	1.81363e+06	3.84171e+06	3.72861e+06	2.336e+06	2.08047e+06	2.89343e+06	2.85806e+06	2.84933e+06
M221T48	Quinmerac	221.026	48	221.024	5.42924	C11H8ClNO2	[M]+			C18891		90717-03-6		BioDeepDB	1	pos	594927	2.45092e+06	3.07564e+06	2.43068e+06	506856	2.58264e+06	2.2071e+06	2.28018e+06	2.20302e+06
M222T47	Acetazolamide	221.988	47.2	221.988	1.8019	C4H6N4O3S2	[M]+	Azoles	Thiadiazoles	C06805		59-66-5	HMDB0014957	BioDeepDB	1	pos	1.83323e+06	2.5869e+06	2.25058e+06	1.76209e+06	1.78035e+06	1.8803e+06	1.47965e+06	1.35069e+06	1.73379e+06
M222T111	Dehydrovomifoliol	222.123	111.2	222.126	11.23	C13H18O3	[M]+	Prenol lipids	Sesquiterpenoids			15764-81-5	HMDB36819	BioDeepDB	1	pos	419623	304266	392244	131415	306353	190774	380102	94712.1	138455
M223T278	Neostigmine	223.144	277.6	223.145	0.89628	C12H19N2O2	[M]+	Benzene and substituted derivatives	Phenoxy compounds	C07258		59-99-4	HMDB0015472	BioDeepDB	1	pos	4.55443e+06	1.11876e+06	954791	1.10346e+06	502535	1.71005e+06	1.22444e+06	1.58984e+06	1.39934e+06
M225T36	5-Bromotetralone	224.991	36.2	223.984	0	C10H9BrO	[M+H]+					68449-30-9		BioDeepDB	1	pos	546935	527467	1.39536e+06	1.40082e+06	786083	741067	212916	212473	696404
M224T103	7-CHLOROKYNURENIC ACID	224.013	102.9	223.004	9.82085	C10H6ClNO3	[M+H]+					18000-24-3		BioDeepDB	1	pos	860342	1.72127e+06	1.07916e+06	1.12964e+06	694111	1.28058e+06	679490	824988	1.07364e+06
M224T106	Cerulenin	224.129	106.3	223.121	1.78469	C12H17NO3	[M+H]+	Epoxides	Oxirane carboxylic acids and derivatives	C12058		17397-89-6	HMDB0015168	BioDeepDB	1	pos	3.9974e+07	2.84685e+07	4.37243e+07	3.98327e+07	2.0548e+07	1.85594e+07	2.51595e+07	3.91485e+07	1.43192e+07
M228T67	Guanfacine	227.998	67	245.012	28.3598	C9H9Cl2N3O	[M+H-H2O]+	Benzene and substituted derivatives	Halobenzenes	C07037		29110-47-2	HMDB0015153	BioDeepDB	1	pos	1.44278e+06	509942	3.61149e+06	2.44157e+06	2.72218e+06	1.61723e+06	1.21251e+06	2.90989e+06	2.61528e+06
M232T67	Diuron	232.014	67	232.017	14.6543	C9H10Cl2N2O	[M]+			C18428		330-54-1		BioDeepDB	1	pos	2.03939e+06	3.22995e+06	2.3118e+06	2.36165e+06	1.44666e+06	1.41316e+06	1.99094e+06	2.2869e+06	2.88837e+06
M232T80	2,4-dichloro-N-propylbenzamide	232.027	79.7	231.022	6.89574	C10H11Cl2NO	[M+H]+							BioDeepDB	1	pos	1.48055e+07	1.98764e+07	4.4634e+07	4.07855e+07	3.01543e+07	2.03134e+07	2.64956e+07	2.9699e+07	3.01962e+07
M235T642	Lidocaine	235.18	641.7	234.173	0.00333101	C14H22N2O	[M+H]+	Benzene and substituted derivatives	Xylenes	C07073	Xenobiotics biodegradation and metabolism	137-58-6	HMDB0014426	BioDeepDB	1	pos	3.70034e+06	3.69376e+06	634766	667567	3.41576e+06	1.54441e+06	2.21563e+06	3.07242e+06	1.46167e+06
M235T236	Procainamide	235.168	235.7	235.168	0.425227	C13H21N3O	[M]+	Benzene and substituted derivatives	Benzoic acids and derivatives	C07401		51-06-9	HMDB0015169	BioDeepDB	1	pos	247017	70508.2	237911	231970	67521.6	303332	86190	71313.9	283072
M240T62	CAY10577	239.955	62.3	256.965	7.97649	C10H5Cl2NO3	[M+H-H2O]+					300675-28-9		BioDeepDB	1	pos	427415	736660	2.35806e+06	1.84816e+06	755445	267023	2.02298e+06	1.28607e+06	355841
M241T40_1	6,7-DICHLORO-3-HYDROXY-2-QUINOXALINECARBOXYLIC ACID	240.954	39.7	257.96	7.62241	C9H4Cl2N2O3	[M+H-H2O]+							BioDeepDB	1	pos	2.69613e+06	586154	541101	1.03773e+06	815437	1.48812e+06	1.8401e+06	1.84123e+06	4.78307e+06
M242T64	Primaquine	242.159	64.1	259.168	9.77045	C15H21N3O	[M+H-H2O]+	Quinolines and derivatives	Aminoquinolines and derivatives	C07627		90-34-6	HMDB0015219	BioDeepDB	1	pos	1.03191e+06	1.03827e+06	189562	218012	561075	879605	1.3968e+06	735495	1.09116e+06
M243T148	Oxymetazoline	243.183	148.2	260.189	7.13043	C16H24N2O	[M+H-H2O]+	Benzene and substituted derivatives	Xylenes	C07363		1491-59-4	HMDB0015070	BioDeepDB	1	pos	4.83694e+06	8.31924e+06	6.0678e+06	4.49665e+06	3.49785e+06	5.39849e+06	5.48928e+06	3.20787e+06	8.93365e+06
M245T355	Farnesyl acetone	245.223	355.1	262.23	1.91017	C18H30O	[M+H-H2O]+							BioDeepDB	1	pos	1.83917e+06	1.73752e+06	2.35276e+06	2.2195e+06	2.20343e+06	1.73576e+06	1.97411e+06	2.19609e+06	2.59627e+06
M247T139	(S)-Abscisic acid	247.13	139.3	264.136	2.9701	C15H20O4	[M+H-H2O]+	Prenol lipids	Sesquiterpenoids	C06082		21293-29-8	HMDB0035140	BioDeepDB	1	pos	581976	617164	791771	98475.5	625340	38108.1	291532	408931	615650
M252T459	N-Acetyl-L-tyrosine	252.124	459.4	251.116	2.47498	C13H17NO4	[M+H]+	Carboxylic acids and derivatives	Amino acids, peptides, and analogues	C01657		537-55-3/840-97-1	HMDB0000866	BioDeepDB	1	pos	138267	472664	518331	460179	107429	539840	615959	637764	583650
M252T40_2	Orphenadrine	252.163	39.9	269.178	28.0215	C18H23NO	[M+H-H2O]+	Benzene and substituted derivatives	Diphenylmethanes	C07935		83-98-7	HMDB0015304	BioDeepDB	1	pos	620571	1.32387e+06	1.36238e+06	1.76056e+06	2.4152e+06	1.92611e+06	2.04326e+06	1.98079e+06	2.08417e+06
M253T88	Cimetidine	253.119	87.9	252.116	14.9179	C10H16N6S	[M+H]+	Azoles	Imidazoles	C06952		51481-61-9	HMDB0014644	BioDeepDB	1	pos	640026	895207	690239	64011.8	706113	294604	139907	282505	241068
M254T104	Sulfamethoxazole	254.06	104.3	253.052	4.32968	C10H11N3O3S	[M+H]+	Benzene and substituted derivatives	Benzenesulfonamides	C07315		723-46-6	HMDB0015150	BioDeepDB	1	pos	424395	708660	566640	388088	440001	582541	283940	383279	515223
M258T40	Ebselen	257.977	39.6	274.985	1.54045	C13H9NOSe	[M+H-H2O]+					60940-34-3		BioDeepDB	1	pos	7.92361e+06	1.00268e+07	9.12178e+06	1.95307e+07	1.12247e+07	3.46779e+06	6.17063e+06	1.05344e+07	6.29555e+06
M259T40	5-IAI	258.979	39.6	258.986	24.6844	C9H10IN	[M]+							BioDeepDB	1	pos	1.09044e+06	1.39726e+06	1.36533e+06	2.66629e+06	1.59891e+06	113549	835841	1.43946e+06	876618
M262T246	QX-314	262.202	246.5	262.205	10.3488	C16H26N2O	[M]+					24003-58-5		BioDeepDB	1	pos	2.35709e+06	2.16313e+06	1.3298e+06	2.41442e+06	1.00709e+06	2.01978e+06	2.29522e+06	2.46899e+06	1.77798e+06
M266T66_2	Tizoxanide	266.023	66.1	265.016	0.375907	C10H7N3O4S	[M+H]+					173903-47-4		BioDeepDB	1	pos	1.23224e+06	337964	2.58087e+06	3.6295e+06	1.89014e+06	1.35709e+06	2.0508e+06	1.89394e+06	2.14401e+06
M268T307	Pentazocine	268.202	307	285.209	0.872476	C19H27NO	[M+H-H2O]+	6,7-benzomorphans	2,6-dimethyl-3-benzazocines	C07421		359-83-1	HMDB0014790	BioDeepDB	1	pos	1.04489e+06	90417.6	365054	669690	374434	872795	836414	817905	856616
M272T653	Methoprotryne	272.151	652.9	271.147	10.2002	C11H21N5OS	[M+H]+			C19104		841-06-5		BioDeepDB	1	pos	2.68147e+06	2.89968e+06	1.18964e+07	1.2537e+06	9.73703e+06	4.65536e+06	2.36971e+07	2.84079e+06	2.8368e+06
M273T47_2	Arbutin	273.094	47.3	272.09	9.79882	C12H16O7	[M+H]+	Organooxygen compounds	Carbohydrates and carbohydrate conjugates	C06186	Carbohydrate metabolism	497-76-7	HMDB0029943	BioDeepDB	1	pos	63926.2	2.19704e+06	2.82936e+06	2.14456e+06	1.74358e+06	3.49337e+06	4.71987e+06	3.2872e+06	3.91386e+06
M274T67	Ebselen Oxide	273.975	66.6	290.98	10.8902	C13H9NO2Se	[M+H-H2O]+					104473-83-8		BioDeepDB	1	pos	318366	831364	1.15783e+06	1.30589e+06	1.16027e+06	1.08437e+06	963261	196143	1.10189e+06
M276T269	9,12-Octadecadiynoic Acid	276.217	269.1	276.209	29.9728	C18H28O2	[M]+					2012-14-8		BioDeepDB	1	pos	293015	77957.3	34561.2	68449.4	224000	159220	71559.6	198002	282116
M276T351	3-Androstanol	276.237	350.7	276.245	28.9606	C19H32O	[M]+			C15638		7657-50-3/NA		BioDeepDB	1	pos	120560	16152.9	125563	152891	200773	108917	26808.6	104186	133039
M277T404	PERHEXILINE	277.283	403.7	277.277	21.0972	C19H35N	[M]+					6724-53-4		BioDeepDB	1	pos	400271	290525	286301	421231	302989	394154	460096	357172	487389
M278T50	Sumatriptan	278.124	50	295.135	13.1812	C14H21N3O2S	[M+H-H2O]+	Indoles and derivatives	Tryptamines and derivatives	C07319		103628-46-2	HMDB0005037	BioDeepDB	1	pos	6.48378e+06	1.16894e+07	1.10828e+07	1.04219e+07	7.26252e+06	1.04934e+07	9.08034e+06	8.46968e+06	7.44626e+06
M281T42	Quinalphos	281.053	41.9	298.054	22.1809	C12H15N2O3PS	[M+H-H2O]+			C11030		13593-03-8		BioDeepDB	1	pos	2.24604e+06	3.72213e+06	2.60224e+06	2.65278e+06	2.64445e+06	419589	106613	2.94558e+06	2.22567e+06
M282T104	8-Anilino-1-naphthalene sulfonate	282.056	104.3	299.062	5.0841	C16H13NO3S	[M+H-H2O]+	Naphthalenes	Naphthalene sulfonic acids and derivatives	C11326		82-76-8	HMDB0061854	BioDeepDB	1	pos	741428	1.03317e+06	886923	648927	611976	863566	592802	642824	696161
M282T68	2'-O-Methyladenosine	282.114	68.4		20.2046	C11H16N5O7P(C5H8O6PR)n(C5H8O6PR)n	[M+H]+	Purine nucleosides		C04779		2140-79-6	HMDB0004326	BioDeepDB	1	pos	228499	1.79601e+06	124811	134674	934060	1.08358e+06	591710	101832	154974
M283T104	EMODIC ACID	283.014	104.3	300.027	21.4428	C15H8O7	[M+H-H2O]+					478-45-5		BioDeepDB	1	pos	1.11392e+06	1.53761e+06	1.39054e+06	1.3584e+06	1.10064e+06	1.17537e+06	1.02986e+06	1.0711e+06	1.16071e+06
M283T634	Malonoben	283.178	634.3	282.173	9.80303	C18H22N2O	[M+H]+	Benzene and substituted derivatives	Phenylpropanes	C19039		10537-47-0	HMDB0031799	BioDeepDB	1	pos	1.30691e+06	5.91487e+06	1.66213e+07	6.61812e+06	1.4706e+06	5.88615e+06	1.98084e+06	1.69372e+07	748069
M285T66	Probenecid	285.103	65.6	285.103	3.15676	C13H19NO4S	[M]+	Benzene and substituted derivatives	Benzenesulfonamides	C07372		57-66-9	HMDB0015166	BioDeepDB	1	pos	1.36285e+06	1.57781e+06	2.59502e+06	2.09937e+06	1.90363e+06	856966	1.32488e+06	1.90638e+06	1.74403e+06
M304T443	Palmitoyl Ethanolamide-d5	304.312	442.5	304.314	6.61546	C18H32D5NO2	[M]+							BioDeepDB	1	pos	3.63063e+06	4.48216e+06	4.89289e+06	4.75385e+06	4.215e+06	4.88883e+06	5.67479e+06	4.93801e+06	4.98518e+06
M289T240_3	W123	289.189	240.3	306.194	8.26895	C17H26N2O3	[M+H-H2O]+							BioDeepDB	1	pos	226080	429648	402843	402787	293845	323163	194658	253197	281416
M290T238	Benzatropine	290.189	238.4	307.194	10.7998	C21H25NO	[M+H-H2O]+	Benzene and substituted derivatives	Diphenylmethanes	C06846		86-13-5	HMDB0014390	BioDeepDB	1	pos	7.29031e+06	7.1269e+06	7.89596e+06	6.27693e+06	4.0534e+06	6.00066e+06	5.85205e+06	5.22628e+06	5.47138e+06
M290T374	Eicosapentaenoic Acid-d5	290.252	373.7	307.256	13.3335	C20H25D5O2	[M+H-H2O]+					1197205-73-4		BioDeepDB	1	pos	1.93194e+06	1.57618e+06	1.81501e+06	2.28456e+06	2.54681e+06	1.74689e+06	2.05453e+06	1.92805e+06	2.14433e+06
M290T407	Geranylgeraniol	290.269	407.4	290.261	29.2831	C20H34O	[M]+			C09094		24034-73-9		BioDeepDB	1	pos	5.26127e+07	3.89965e+07	4.05439e+07	4.80819e+07	4.29175e+07	4.44909e+07	5.53327e+07	5.2501e+07	5.36154e+07
M299T319	Timolol	299.149	319.4	316.157	1.55775	C13H24N4O3S	[M+H-H2O]+	Organonitrogen compounds	Amines	C07141		26839-75-8	HMDB0014517	BioDeepDB	1	pos	1.56007e+06	1.15734e+06	1.11838e+06	1.70157e+06	1.4488e+06	2.34862e+06	1.15817e+06	1.58551e+06	1.84294e+06
M300T339	Metoclopramide	300.146	339.5	299.14	3.99805	C14H22ClN3O2	[M+H]+	Phenol ethers	Aminophenyl ethers	C07868		364-62-5	HMDB0015363	BioDeepDB	1	pos	1.36373e+06	1.33325e+06	1.50637e+06	1.26694e+06	1.18821e+06	1.31596e+06	1.23498e+06	1.35437e+06	1.38162e+06
M300T635	9-cis-Retinoic acid	300.206	635.1	300.209	10.6594	C20H28O2	[M]+	Prenol lipids	Retinoids	C15493	Cancer: overview; Metabolism of cofactors and vitamins; Endocrine system; Cancer: specific types; Immune system	5300-03-8	HMDB0002369	BioDeepDB	1	pos	6.36115e+06	1.1957e+07	4.32626e+06	1.18353e+07	2.41751e+06	3.07633e+06	1.84568e+07	1.1726e+06	1.45424e+07
M300T476	3-Dehydrosphinganine	300.291	476.1	299.282	5.32816	C18H37NO2	[M+H]+	Organooxygen compounds	Carbonyl compounds	C02934	Lipid metabolism	16105-69-4	HMDB0001480	BioDeepDB	1	pos	3.68558e+06	690757	3.94378e+06	1.95412e+06	2.85006e+06	682052	825975	2.26872e+06	1.99579e+06
M303T187	Phenthoate	303.027	187.4	320.031	11.3323	C12H17O4PS2	[M+H-H2O]+			C14429		2597-03-7		BioDeepDB	1	pos	27194.8	210370	413069	224153	213289	260582	151782	48591	46853.6
M303T309	Masoprocol	303.161	309.3	302.152	6.92701	C18H22O4	[M+H]+	Dibenzylbutane lignans		C10719		27686-84-6/500-38-9	HMDB0014325	BioDeepDB	1	pos	600305	926786	1.34123e+06	398915	701600	383090	504546	421385	348801
M303T443	Palmitoyl Ethanolamide-d4	303.31	442.5	303.308	6.47386	C18H33D4NO2	[M]+					1159908-45-8		BioDeepDB	1	pos	5.18387e+07	4.56736e+07	5.16137e+07	4.44447e+07	4.37173e+07	3.8459e+07	5.45601e+07	4.19838e+07	4.96575e+07
M304T33	Chlorpyrifos-methyl	303.882	33.2	320.895	18.6454	C7H7Cl3NO3PS	[M+H-H2O]+			C14520		5598-13-0		BioDeepDB	1	pos	1.01085e+06	1.02117e+06	1.13166e+06	1.20244e+06	902859	1.09631e+06	2.19071e+06	1.11995e+06	1.14679e+06
M304T276	6beta-Hydroxytestosterone	304.204	276	304.204	0.328727	C19H28O3	[M]+	Steroids and steroid derivatives	Androstane steroids	C14497		62-99-7	HMDB0006259	BioDeepDB	1	pos	5.98255e+07	5.58951e+07	6.34688e+07	4.76219e+07	4.3862e+07	4.58869e+07	4.30537e+07	4.23818e+07	6.04068e+07
M306T253	BUTACAINE	306.229	253.2	306.231	6.62315	C18H30N2O2	[M]+					149-15-5		BioDeepDB	1	pos	1.05684e+06	1.02884e+06	850850	1.00926e+06	1.12469e+06	838993	1.12062e+06	998505	1.17096e+06
M307T47	Azamethiphos	306.961	46.9	323.974	18.1326	C9H10ClN2O5PS	[M+H-H2O]+			C18702		35575-96-3		BioDeepDB	1	pos	3.12286e+06	3.66001e+06	3.64835e+06	3.1479e+06	3.09129e+06	3.13757e+06	3.05964e+06	2.7216e+06	4.01693e+06
M307T66	Clopidogrel Carboxylic Acid	307.044	66.3	307.043	2.02872	C15H14ClNO2S	[M]+					144457-28-3		BioDeepDB	1	pos	1.64121e+07	2.24458e+07	1.13806e+07	7.10159e+06	1.61056e+07	1.9779e+07	1.09045e+07	6.96087e+06	9.17765e+06
M310T348	Methoprene	310.259	348	310.251	26.4295	C19H34O3	[M]+			C14308		40596-69-8/41205-06-5		BioDeepDB	1	pos	565168	141919	29645.8	187585	185300	279320	231268	232422	814086
M311T104	5-HYDROXY DICLOFENAC	311.008	104	311.012	10.2847	C14H11Cl2NO3	[M]+					69002-84-2		BioDeepDB	1	pos	75471.3	492781	406837	402255	402142	71560.4	293760	83833.9	69291.5
M312T61	Dhurrin	312.112	61.1	311.101	12.8928	C14H17NO7	[M+H]+	Organooxygen compounds	Carbohydrates and carbohydrate conjugates	C05143		499-20-7	HMDB0060471	BioDeepDB	1	pos	1.3699e+06	1.5891e+06	1.75968e+06	1.17813e+06	1.42451e+06	1.54384e+06	2.53408e+06	2.24788e+06	2.02913e+06
M313T45	Furosemide	313	44.9	330.008	0.428114	C12H11ClN2O5S	[M+H-H2O]+	Benzene and substituted derivatives	Benzenesulfonamides	C07017		54-31-9	HMDB0001933	BioDeepDB	1	pos	2.7782e+06	2.04102e+06	2.44117e+06	2.22044e+06	2.39625e+06	2.54949e+06	231959	3.01901e+06	611448
M314T287_2	Progesterone	314.225	286.6	314.225	1.90946	C21H30O2	[M]+	Steroids and steroid derivatives	Pregnane steroids	C00410	Endocrine and metabolic disease; Cancer: overview; Cell growth and death; Endocrine system; Lipid metabolism; Cancer: specific types	57-83-0	HMDB0001830	BioDeepDB	1	pos	1.49722e+07	4.63053e+07	1.70621e+07	1.54646e+07	1.04613e+07	8.53255e+07	4.43016e+07	8.07924e+07	1.1421e+08
M315T368	17a-Hydroxypregnenolone	315.228	367.9	332.235	2.01124	C21H32O3	[M+H-H2O]+	Steroids and steroid derivatives	Pregnane steroids	C05138	Lipid metabolism; Endocrine and metabolic disease; Endocrine system	387-79-1	HMDB0000363	BioDeepDB	1	pos	262613	186153	172672	229139	199885	211557	288537	237809	240621
M315T350	Arachidonic acid ethyl ester	315.264	349.5	332.272	0.621701	C22H36O2	[M+H-H2O]+					1808-26-0		BioDeepDB	1	pos	388048	368132	340588	369957	529284	275926	406976	330620	354845
M316T243_2	CARBETAPENTANE	316.222	242.5	333.23	3.6291	C20H31NO3	[M+H-H2O]+					23142-01-0		BioDeepDB	1	pos	1.81659e+07	5.00974e+06	4.83467e+06	1.52653e+07	3.3846e+07	3.64797e+07	2.38585e+07	3.45585e+07	2.46928e+07
M317T408	Isorhamnetin	317.074	408.1	316.058	26.2526	C16H12O7	[M+H]+	Flavonoids	Flavones	C10084		480-19-3	HMDB0002655	mzCloud	1	pos	484956	1.69016e+06	1.76883e+06	479350	412684	820587	157162	366925	607118
M336T324	Berberine	336.124	323.8	336.124	0.892528	C20H18NO4	[M]+	Protoberberine alkaloids and derivatives		C00757	Signal transduction	2086-83-1	HMDB0003409	mzCloud	1	pos	132254	25069.2	151718	125875	159749	112988	137397	122875	162946
M319T586	(plusmn)9,10-DiHOME-d4	319.284	585.6	318.271	19.4417	C18H30D4O4	[M+H]+							BioDeepDB	1	pos	6.65699e+06	9.46172e+06	1.0535e+07	7.89417e+06	2.15605e+06	2.11418e+06	5.24226e+06	8.2505e+06	1.10865e+07
M322T308_2	Disopyramide	322.225	307.7	339.231	3.20894	C21H29N3O	[M+H-H2O]+	Pyridines and derivatives	Pheniramines	C06965		3737-09-5	HMDB0014425	BioDeepDB	1	pos	490638	405371	335634	539827	317830	1.08677e+06	429871	422756	615406
M322T326	15-OxoEDE	322.259	326.2	322.251	26.7022	C20H34O3	[M]+					105835-44-7		BioDeepDB	1	pos	600112	664699	661845	705035	458002	589264	722578	628498	565579
M340T292	Pentamidine	340.197	291.5	340.19	19.4006	C19H24N4O2	[M]+	Phenol ethers		C07420		100-33-4	HMDB0014876	BioDeepDB	1	pos	2.11483e+06	3.2519e+06	3.32736e+06	2.89673e+06	2.51869e+06	1.92522e+06	3.45792e+06	3.64952e+06	3.26889e+06
M326T467	Arachidonoyl Cyclopropylamide	326.28	466.6	343.288	0.247674	C23H37NO	[M+H-H2O]+					229021-64-1		BioDeepDB	1	pos	634129	744429	690477	771358	796901	678590	902288	816285	738568
M327T568	Oxyphencyclimine	327.196	567.9	344.21	20.0675	C20H28N2O3	[M+H-H2O]+	Diazines	Pyrimidines and pyrimidine derivatives	C07851		125-53-1/125-52-0	HMDB0014527	BioDeepDB	1	pos	870855	295786	266872	751776	641876	1.02217e+06	1.16639e+06	304647	846628
M344T622	Medroxyprogesterone	344.227	621.7	344.235	23.8215	C22H32O3	[M]+	Steroids and steroid derivatives	Pregnane steroids	C07119		520-85-4	HMDB0001939	MoNA	1	pos	7.6657e+06	1.82378e+06	8.17924e+06	1.19562e+07	3.99623e+06	1.61616e+06	1.86719e+06	835436	3.78801e+06
M329T400	cis-4,10-13,16-Docosatetraenoic Acid methyl ester	329.281	399.8	346.287	4.41429	C23H38O2	[M+H-H2O]+							BioDeepDB	1	pos	13008.2	19725.4	26098.6	114374	98390.2	101261	26186.2	93546.2	77740.4
M330T356	1-Hexadecyl-2-O-methyl-glycerol	330.313	356.1	330.313	1.14497	C20H42O3	[M]+					111188-59-1		BioDeepDB	1	pos	312549	294768	317172	326620	443483	267518	387683	338265	435472
M332T47	Chlorpyrifos	331.921	47.4	348.926	6.12797	C9H11Cl3NO3PS	[M+H-H2O]+	Organic thiophosphoric acids and derivatives	Thiophosphoric acid esters	C14322		2921-88-2	HMDB0041856	BioDeepDB	1	pos	207306	1.82654e+06	1.12621e+06	853207	1.01502e+06	1.16878e+06	127001	174744	232589
M332T493	Alpha-Linolenoyl ethanolamide	332.282	492.8	349.298	25.1774	C22H39NO2	[M+H-H2O]+	Organonitrogen compounds	Amines	C13828		150314-34-4	HMDB0013624	BioDeepDB	1	pos	1.04884e+06	1.39406e+06	1.23308e+06	1.3853e+06	1.01736e+06	1.19889e+06	1.35379e+06	1.63148e+06	1.18057e+06
M351T65	SB 225002	350.986	65.4	350.985	0.0898328	C13H10BrN3O4	[M]+					182498-32-4		BioDeepDB	1	pos	2.4377e+06	3.32526e+06	5.23703e+06	5.00095e+06	3.43763e+06	3.38677e+06	3.70207e+06	3.49746e+06	4.37716e+06
M335T322	isopropamide	335.238	321.8	352.251	17.9461	C23H32N2O	[M+H-H2O]+							BioDeepDB	1	pos	2.16615e+06	2.73104e+06	2.19781e+06	2.01617e+06	1.2469e+06	1.52619e+06	1.61108e+06	1.73456e+06	2.42831e+06
M339T54	Asp-Asp-OH	339.041	54.3	356.049	2.24343	C13H12N2O10	[M+H-H2O]+							BioDeepDB	1	pos	3.47721e+06	5.21494e+06	3.48126e+06	3.0057e+06	4.15577e+06	3.43981e+06	1.83566e+06	2.9372e+06	3.25578e+06
M339T58	Topiramate	339.092	57.6	339.099	20.9383	C12H21NO8S	[M]+	Dioxolopyrans		C07502		97240-79-4	HMDB0005034	BioDeepDB	1	pos	504599	634737	645665	604748	338892	458131	77047.6	331279	613790
M342T295_2	Curacin D	342.227	294.6	359.228	17.9665	C22H33NOS	[M+H-H2O]+							BioDeepDB	1	pos	2.33315e+06	809640	720179	517053	966119	2.09731e+06	1.63043e+06	732838	625787
M348T43	YK-4-279	348.014	42.7	365.022	0.658947	C17H13Cl2NO4	[M+H-H2O]+					1037184-44-3		BioDeepDB	1	pos	185968	1.35837e+06	1.61304e+06	179005	1.53526e+06	1.5588e+06	1.60172e+06	1.2175e+06	1.81115e+06
M332T468	N-(2-fluro-ethyl) arachidonoyl amine	332.279	468.3	349.278	25.1415	C22H36FNO	[M+H-H2O]+					166100-37-4		BioDeepDB	1	pos	3.45686e+06	2.95846e+06	3.3248e+06	3.12044e+06	2.56115e+06	2.77693e+06	3.76592e+06	3.51072e+06	3.65023e+06
M352T471	Arachidonoyl Glycine-d8	352.306	470.7	369.312	4.33158	C22H27D8NO3	[M+H-H2O]+					1159908-44-7		BioDeepDB	1	pos	746707	585278	1.11155e+06	936712	1.01107e+07	1.22352e+06	933508	1.09868e+06	839422
M354T66	Tetraconazole	354.015	65.5	371.022	3.20325	C13H11Cl2F4N3O	[M+H-H2O]+			C18490		112281-77-3		BioDeepDB	1	pos	882378	915217	1.35791e+06	1.22244e+06	799683	321167	952902	1.06203e+06	1.07707e+06
M355T44	Asn-Asp-OH	355.069	43.5	355.065	11.8877	C13H13N3O9	[M]+							BioDeepDB	1	pos	1.29925e+06	2.77073e+06	1.7474e+07	2.82456e+06	2.74433e+06	3.94199e+06	6.59341e+06	2.56274e+06	2.26945e+06
M356T408	Conessine	356.317	407.7	356.319	5.61298	C24H40N2	[M]+			C06545		546-06-5/5913-82-6		BioDeepDB	1	pos	80683.7	90453.4	294486	312550	296922	286450	73370.8	88488.2	302044
M360T367	N-arachidonoyl dihydroxypropylamine	360.285	366.8	377.293	2.66489	C23H39NO3	[M+H-H2O]+					183718-70-9		BioDeepDB	1	pos	22186.3	203848	104159	122817	22443.4	25368.7	120836	39388.9	256990
M363T231_2	16,16-dimethyl-PGD2	363.261	231.1	380.256	19.8205	C22H36O5	[M+H-H2O]+					64072-59-9		BioDeepDB	1	pos	1.80623e+06	1.31735e+06	2.72022e+06	1.12273e+06	1.33618e+06	1.88152e+06	1.89162e+06	1.56599e+06	2.07126e+06
M365T48	Amoxicillin	365.105	47.6	365.104	2.19115	C16H19N3O5S	[M]+	Lactams	Beta lactams	C06827		26787-78-0	HMDB0015193	BioDeepDB	1	pos	3.32932e+06	2.4752e+06	2.96273e+06	2.36295e+06	2.42703e+06	2.23125e+06	3.00832e+06	2.96684e+06	2.84776e+06
M365T341	N-cis-octadec-9Z-enoyl-L-Homoserine lactone	365.291	341.2	365.293	4.09021	C22H39NO3	[M]+							BioDeepDB	1	pos	346658	488860	511073	457350	376022	481603	568416	498045	698680
M384T540	AX 048	384.311	539.7	383.304	0.429847	C22H41NO4	[M+H]+					873079-69-7		BioDeepDB	1	pos	5.9739e+06	6.38414e+06	5.56359e+06	1.02884e+07	2.79055e+06	9.39943e+06	2.2291e+06	3.36769e+06	485888
M370T49	Amidosulfuron	370.052	49.3	369.041	9.72836	C9H15N5O7S2	[M+H]+			C10933		120923-37-7		BioDeepDB	1	pos	1.33954e+07	8.57898e+06	9.2514e+06	8.54155e+06	6.27078e+06	1.16274e+07	1.88442e+07	1.47112e+07	9.88133e+06
M371T43_1	SB 216763	371.033	43.2	370.028	5.81903	C19H12Cl2N2O2	[M+H]+					280744-09-4		BioDeepDB	1	pos	6.39163e+06	5.96151e+06	5.75528e+06	5.95394e+06	5.34204e+06	6.06556e+06	7.74068e+06	6.12999e+06	6.90724e+06
M371T356	U-18666A	371.312	355.7	388.321	4.75611	C25H41NO2	[M+H-H2O]+					3039-71-2		BioDeepDB	1	pos	13077.8	7446.44	380828	49332.1	182672	76059.8	43928.2	16208.3	10517.9
M372T409	Finasteride	372.278	409.2	372.278	0.0590957	C23H36N2O2	[M]+					98319-26-7	HMDB01984	BioDeepDB	1	pos	736611	154252	152970	172475	112912	792754	944634	1.05791e+06	1.04104e+06
M383T58	Fluopicolide	382.97	58.4	381.965	7.24861	C14H8Cl3F3N2O	[M+H]+			C18464		239110-15-7		BioDeepDB	1	pos	831668	1.72836e+06	1.4274e+06	1.72479e+06	1.00824e+06	1.60831e+06	174606	282676	421483
M384T70	SC-58125	384.05	70.2	384.056	14.8418	C17H12F4N2O2S	[M]+			C11705		162054-19-5		BioDeepDB	1	pos	1.46846e+06	1.80772e+06	925575	815317	1.26092e+06	2.19059e+06	2.3921e+06	876217	1.28368e+06
M385T254	Thiocholesterol	385.318	254.1	402.332	17.3575	C27H46S	[M+H-H2O]+					1249-81-6		BioDeepDB	1	pos	525339	728224	726288	540161	7.64598e+06	946542	842094	567433	283731
M385T68	Delta-Tocopherol	385.343	67.8	402.35	1.38578	C27H46O2	[M+H-H2O]+	Prenol lipids	Quinone and hydroquinone lipids	C14151	Metabolism of cofactors and vitamins	119-13-1	HMDB0002902	BioDeepDB	1	pos	1.18735e+07	9.17643e+06	1.10277e+07	8.67772e+06	8.56806e+06	9.9422e+06	7.1361e+06	1.01313e+07	1.23323e+07
M386T242	Bufalin	386.238	242.5	386.246	18.6413	C24H34O4	[M]+			C16922		465-21-4		BioDeepDB	1	pos	783680	768016	897472	612711	992772	627821	894098	917341	892631
M387T62	dCDP	387.019	61.8	387.023	10.5938	C9H15N3O10P2	[M]+	Organic oxoanionic compounds	Organic pyrophosphates	C00705	Nucleotide metabolism	800-73-7	HMDB0001245	BioDeepDB	1	pos	1.00662e+06	1.193e+06	1.3127e+06	1.22539e+06	1.88302e+06	1.03203e+06	292160	397047	615086
M393T636	Squalene	393.377	636.4	410.391	18.7251	C30H50	[M+H-H2O]+	Prenol lipids	Triterpenoids	C00751	Lipid metabolism	111-02-4/7683-64-9	HMDB0000256	BioDeepDB	1	pos	4.95864e+06	6.8187e+06	8.39612e+06	7.47653e+06	5.72343e+06	5.88579e+06	7.56755e+06	7.53391e+06	7.65014e+06
M394T369	Petromyzonol	394.317	368.8	394.308	21.8099	C24H42O4	[M]+			C16258		28979-29-5		BioDeepDB	1	pos	114168	19220.5	130770	112500	106106	155128	151525	132629	114497
M395T43	Cefdinir	395.037	42.9	395.036	2.78455	C14H13N5O5S2	[M]+	Lactams	Beta lactams	C08110		91832-40-5	HMDB0014675	BioDeepDB	1	pos	3.88454e+06	7.99277e+06	3.8966e+06	9.21596e+06	7.43487e+06	9.01226e+06	6.46234e+06	6.7629e+06	7.39969e+06
M395T606	Stigmasterol	395.356	606.4	412.37	18.8843	C29H48O	[M+H-H2O]+	Steroids and steroid derivatives	Stigmastanes and derivatives	C05442	Lipid metabolism	83-48-7	HMDB0000937	BioDeepDB	1	pos	3.37354e+07	3.62477e+07	3.29689e+07	2.91581e+07	2.86455e+07	2.25748e+07	3.63446e+07	2.90425e+07	2.9419e+07
M398T397	Salmeterol	398.267	396.9	415.272	4.60495	C25H37NO4	[M+H-H2O]+	Benzene and substituted derivatives	Benzyl alcohols	C07241		89365-50-4	HMDB0015073	BioDeepDB	1	pos	217999	65205.4	85273.2	154638	100738	271916	117588	119392	47863.4
M399T294	EUK 134	399.028	293.8	416.034	4.19666	C18H18ClMnN2O4	[M+H-H2O]+					81065-76-1		BioDeepDB	1	pos	470242	281274	6305.02	525902	530324	273100	308329	382087	126986
M399T606	1-Oleoyl-2-acetyl-sn-glycerol	399.309	606.1	398.303	4.00692	C23H42O5	[M+H]+					86390-77-4		BioDeepDB	1	pos	1.34819e+07	1.22216e+07	1.13741e+07	1.26861e+07	1.3064e+07	1.21287e+07	1.66696e+07	1.93171e+07	1.56329e+07
M400T685	Quinacrine	400.215	684.8	399.208	0.999462	C23H30ClN3O	[M+H]+	Quinolines and derivatives	Benzoquinolines	C07339		83-89-6/NA	HMDB0015235	BioDeepDB	1	pos	6.25323e+06	3.76658e+07	2.48982e+06	1.9389e+07	7.45933e+06	3.1487e+07	2.6929e+07	1.14318e+07	2.96141e+07
M400T608	N-Oleoyl dopamine	400.314	607.6	417.324	6.40996	C26H43NO3	[M+H-H2O]+			C12272	Signaling molecules and interaction	105955-11-1		BioDeepDB	1	pos	723740	831844	2.61234e+06	2.7174e+06	1.87755e+06	714431	2.32836e+06	2.93256e+06	3.25306e+06
M402T263	6-hydroxy buspirone	402.254	263.3	401.243	10.6898	C21H31N5O3	[M+H]+					125481-61-0		BioDeepDB	1	pos	422273	423404	375288	355686	333267	386163	408170	430683	445457
M403T570_1	CAY10510	403.229	570	420.231	2.23198	C24H33FO5	[M+H-H2O]+					291303-34-9		BioDeepDB	1	pos	2.63671e+07	2.64467e+07	2.03231e+07	1.02585e+07	1.5622e+07	2.11538e+07	1.20143e+07	1.19591e+07	2.38618e+07
M404T570	METERGOLINE	404.235	570	403.226	3.95809	C25H29N3O2	[M+H]+					17692-51-2		BioDeepDB	1	pos	4.8169e+06	5.37952e+06	5.08426e+06	4.41588e+06	4.16077e+06	4.40685e+06	4.82221e+06	5.71716e+06	4.84734e+06
M422T476_2	AGELASINE	422.327	476	421.321	1.65748	C26H39N5	[M+H]+							BioDeepDB	1	pos	3.62762e+06	8.2338e+06	8.02036e+06	641261	1.73114e+06	1.53203e+06	682243	2.24031e+06	1.57072e+06
M405T61	Asp-Phe4Cl-OH	405.05	60.8	422.052	14.1731	C18H15ClN2O8	[M+H-H2O]+							BioDeepDB	1	pos	547864	696532	907700	722999	660420	502780	684050	853227	1.03849e+06
M407T314	Lincomycin	407.225	313.6	406.214	9.39039	C18H34N2O6S	[M+H]+	Carboxylic acids and derivatives	Amino acids, peptides, and analogues	C06812		154-21-2	HMDB0015564	BioDeepDB	1	pos	338613	4168.37	19502.9	234345	227579	357207	237288	149812	155704
M424T578_2	alpha-Amyrone	424.369	578.3	424.371	4.04402	C30H48O	[M]+	Prenol lipids	Triterpenoids			638-96-0	HMDB0036659	BioDeepDB	1	pos	6.24373e+07	6.51839e+07	2.83812e+07	2.60623e+07	4.73358e+07	5.58795e+07	6.29286e+07	6.32956e+07	4.38854e+07
M410T611	PGF2alpha diethyl amide	410.338	611	409.319	27.782	C24H43NO4	[M+H]+							BioDeepDB	1	pos	4.75123e+06	4.76063e+06	5.77225e+06	4.49227e+06	4.29675e+06	4.75883e+06	5.71479e+06	5.58091e+06	6.02527e+06
M413T74	Bicalutamide	413.043	73.5	430.061	24.3703	C18H14F4N2O4S	[M+H-H2O]+	Benzene and substituted derivatives	Trifluoromethylbenzenes	C08160		90357-06-5	HMDB0015260	BioDeepDB	1	pos	1.55988e+06	2.79123e+06	1.49313e+06	505391	1.56894e+06	1.98631e+06	1.95814e+06	943382	1.17112e+06
M413T44	15(R)-17-phenyl trinor PGF2alpha isopropyl ester	413.266	43.7	430.272	4.13698	C26H38O5	[M+H-H2O]+					130273-87-9		BioDeepDB	1	pos	3.73836e+06	4.0358e+06	5.2163e+06	1.52957e+06	4.73638e+06	4.61214e+06	3.46658e+06	4.88593e+06	5.02116e+06
M416T251_2	6alpha-Testosterone Enanthate	416.298	251.1	416.293	11.6269	C26H40O4	[M]+							BioDeepDB	1	pos	914784	906789	922957	977322	1.25497e+06	958180	1.1515e+06	1.27075e+06	1.04262e+06
M421T104	Met-Phe4Cl-OH	421.06	104	438.065	4.74815	C19H19ClN2O6S	[M+H-H2O]+							BioDeepDB	1	pos	209816	489733	541712	463046	494174	445191	50359.4	68095	319013
M422T455_1	Cholic Acid Methyl Ester	422.316	454.8	422.303	19.5315	C25H42O5	[M-H2O+NH4]+					1448-36-8		BioDeepDB	1	pos	3.08173e+07	2.17016e+07	1.03304e+07	2.9965e+07	1.63124e+07	3.1693e+07	3.23404e+07	1.99916e+07	3.349e+07
M423T43_1	SEW2871	423.038	43.2	440.042	8.58254	C20H10F6N2OS	[M+H-H2O]+					256414-75-2		BioDeepDB	1	pos	4.41816e+06	4.70044e+06	1.01599e+07	2.30312e+07	3.81422e+06	8.29097e+06	2.23955e+07	7.34774e+06	2.18525e+07
M423T43_2	Cephapirin	423.051	43.2	423.056	12.5281	C17H17N3O6S2	[M]+	Carboxylic acids and derivatives	Amino acids, peptides, and analogues	C06896		21593-23-7	HMDB0015270	BioDeepDB	1	pos	3.18773e+07	2.21397e+07	2.18767e+07	6.50441e+06	2.75938e+07	2.91724e+07	6.02262e+06	2.12439e+07	3.47898e+06
M441T211_2	Oleoyl Serotonin	441.344	210.7	440.34	9.18709	C28H44N2O2	[M+H]+					1002100-44-8		BioDeepDB	1	pos	248451	169613	4.72668e+06	749176	1.27503e+06	1.70496e+06	605733	1.49205e+06	988702
M424T566	Unoprostone isopropyl ester	424.325	566.2	424.319	15.6141	C25H44O5	[M]+					120373-24-2		BioDeepDB	1	pos	1.63934e+06	2.21723e+06	921089	2.76487e+06	2.6619e+06	1.38792e+06	2.90398e+06	1.91614e+06	2.37735e+06
M425T570_1	Benazepril	425.213	569.9	424.2	14.5809	C24H28N2O5	[M+H]+	Carboxylic acids and derivatives	Amino acids, peptides, and analogues	C06843		86541-75-5	HMDB0014682	BioDeepDB	1	pos	1.39757e+07	1.25573e+07	2.8893e+07	1.23821e+07	2.34931e+07	2.32978e+07	2.16713e+07	3.05664e+07	2.54245e+07
M427T268	AL 8810 isopropyl ester	427.264	267.7	444.268	3.04262	C27H37FO4	[M+H-H2O]+					208114-93-6		BioDeepDB	1	pos	28290.4	127119	163106	129293	20282	86607.2	32852.4	93198.1	118962
M434T58	Halosulfuron-methyl	434.043	58.4	434.041	5.5294	C13H15ClN6O7S	[M]+	Azoles	Pyrazoles	C18442		100784-20-1	HMDB0034859	BioDeepDB	1	pos	94035.8	703985	563583	432756	98871.2	512713	80683.3	328060	348275
M434T320	LysoPE(16_1(9Z)_0_0)	434.275	319.8	451.27	27.9657	C21H42NO7P	[M+H-H2O]+	Glycerophospholipids	Glycerophosphoethanolamines				HMDB0011504	BioDeepDB	1	pos	366337	28740.4	243444	221632	212775	287830	271097	369188	227031
M436T634	OCTADECYLPHOSPHOCHOLINE	436.355	633.8	435.348	0.916686	C23H50NO4P	[M+H]+					65956-63-0		BioDeepDB	1	pos	2.24604e+06	6.12869e+06	2.82359e+06	2.80116e+07	4.69633e+06	1.94924e+07	1.19702e+07	8.81883e+06	8.27186e+06
M437T495	Termitomycamide B	437.311	495.4	436.309	11.1009	C28H40N2O2	[M+H]+					1254277-89-8		BioDeepDB	1	pos	777990	841615	716871	289760	370163	935397	847858	963447	740437
M437T637	CAY10631	437.409	636.6	454.417	2.81739	C32H54O	[M+H-H2O]+							BioDeepDB	1	pos	4.60327e+06	4.69735e+06	6.0437e+06	4.39944e+06	1.91004e+06	4.38974e+06	6.04665e+06	5.76776e+06	4.97165e+06
M442T252_2	Boc-Pro-DVal(NMe)-Val-OMe	442.29	252.2	441.284	2.62722	C22H39N3O6	[M+H]+							BioDeepDB	1	pos	2.74321e+06	3.23449e+06	3.51008e+06	1.95462e+06	1.8673e+06	2.23632e+06	2.29724e+06	2.41952e+06	2.02395e+06
M442T650	Oleic Acid-2,6-diisopropylanilide	442.404	650.4	441.397	0.132777	C30H51NO	[M+H]+					140112-65-8		BioDeepDB	1	pos	1.90255e+06	2.10516e+06	1.5883e+06	826023	393225	1.50528e+06	1.68665e+06	429925	1.24872e+06
M443T48	Hexaflumuron	442.97	48.4	459.982	9.17895	C16H8Cl2F6N2O3	[M+H-H2O]+			C18861		86479-06-3		BioDeepDB	1	pos	1.82891e+06	1.96515e+06	2.07875e+06	1.80393e+06	1.47591e+06	1.5707e+06	1.98734e+06	2.36751e+06	2.40259e+06
M443T65	Barbamide	443.056	65.3	460.055	19.4874	C20H23Cl3N2O2S	[M+H-H2O]+			C15693				BioDeepDB	1	pos	64367.3	833941	1.19149e+06	871821	146877	438562	726571	730223	622907
M444T219	Doxycycline	444.155	219.2	444.153	3.60235	C22H24N2O8	[M]+	Tetracyclines		C06973		564-25-0	HMDB0014399	BioDeepDB	1	pos	119426	227107	158143	113415	120425	125168	28178.6	85384.4	92629.2
M444T621	STROPHANTHIDIN SEMICARBAZIDE	444.245	621.3	461.253	0.116692	C24H35N3O6	[M+H-H2O]+							BioDeepDB	1	pos	1.79874e+06	6.3276e+06	915031	1.67733e+06	1.49066e+06	807464	6.50019e+06	1.84357e+06	1.72775e+06
M446T70	H-89	446.051	70.4	445.046	5.60474	C20H20BrN3O2S	[M+H]+					127243-85-0		BioDeepDB	1	pos	799665	804095	389554	370725	1.15251e+06	1.15458e+06	1.80398e+06	488587	666174
M449T47_2	GW 842166X	449.076	47.2	448.068	1.02024	C18H17Cl2F3N4O2	[M+H]+					666260-75-9		BioDeepDB	1	pos	2.31545e+06	2.06092e+06	3.09206e+06	2.52425e+06	1.6649e+06	1.91333e+06	3.26697e+06	2.37578e+06	2.34255e+06
M450T293	CAY10595	450.009	293.3	450.019	22.1221	C20H13Cl2FN2O5	[M]+					916047-16-0		BioDeepDB	1	pos	854889	6.0104e+06	2.7399e+06	1.20903e+06	1.26218e+06	2.22409e+06	1.03544e+06	852838	1.124e+06
M450T570	Buprenorphine	450.295	569.9	467.304	2.36734	C29H41NO4	[M+H-H2O]+	Phenanthrenes and derivatives		C08007		52485-79-7	HMDB0015057	BioDeepDB	1	pos	835103	1.13579e+06	1.02697e+06	793082	563497	989361	1.05725e+06	574527	850400
M453T636_2	CE(5_0)	453.407	635.5	470.412	4.96911	C32H54O2	[M+H-H2O]+	Steroids and steroid derivatives	Steroid esters	C02530	Lipid metabolism; Digestive system; Endocrine system	7726-03-6	HMDB0003442	BioDeepDB	1	pos	1.69773e+07	1.4296e+07	1.51958e+07	1.3491e+07	1.26547e+07	1.98828e+07	1.24755e+07	2.24241e+07	3.4486e+07
M455T506	Verapamil	455.295	505.6	454.283	10.5953	C27H38N2O4	[M+H]+	Benzene and substituted derivatives	Phenylbutylamines	C07188		52-53-9	HMDB0001850	BioDeepDB	1	pos	8.30607e+06	4.05173e+06	1.34854e+06	217342	794015	7.53809e+06	6.14463e+06	1.65999e+06	1.68903e+06
M471T634_1	Terfenadine	471.327	633.6	471.314	16.8121	C32H41NO2	[M-H2O+NH4]+	Benzene and substituted derivatives	Diphenylmethanes	C07463		50679-08-8	HMDB0014486	BioDeepDB	1	pos	1.3824e+07	2.32558e+07	1.71703e+07	3.02516e+07	1.98519e+07	2.47703e+07	2.65843e+07	2.32743e+07	3.15336e+07
M455T396	HECOGENIN ACETATE	455.319	396.3	472.319	16.6026	C29H44O5	[M+H-H2O]+					915-35-5		BioDeepDB	1	pos	175746	149858	21483.4	128903	96321.1	150062	13899.2	108781	31635.1
M462T299	Arachidonoyl Serotonin	462.325	299.1	462.325	0.278155	C30H42N2O2	[M]+					187947-37-1		BioDeepDB	1	pos	475247	162665	60010.7	301088	319871	406570	307655	455201	377390
M485T660	UNC0224	485.345	659.9	485.348	5.40575	C26H43N7O2	[M]+					1197196-48-7		BioDeepDB	1	pos	1.67193e+07	1.88175e+07	1.6711e+07	1.76596e+07	2.37493e+06	2.0038e+07	2.14869e+07	1.80054e+07	2.26276e+07
M486T563	cholesteryl hemisuccinate	486.378	562.9	486.371	13.9602	C31H50O4	[M]+					1510-21-0		BioDeepDB	1	pos	2.41217e+06	1.73008e+06	1.21805e+06	2.59531e+06	1.19147e+06	3.02696e+06	871467	2.02168e+06	32246
M471T47	GW 0742	471.058	46.9	471.059	0.212288	C21H17F4NO3S2	[M]+			C15625		317318-84-6		BioDeepDB	1	pos	1.68022e+06	1.05567e+06	1.47999e+06	1.42316e+06	1.17785e+06	1.4492e+06	1.99999e+06	1.51634e+06	1.23062e+06
M477T66	SR 1001	477.022	65.9	477.025	7.26703	C15H13F6N3O4S2	[M]+							BioDeepDB	1	pos	712472	618006	927234	1.03089e+06	726364	971401	742734	264470	1.05784e+06
M478T479_1	Mibefradil	478.292	478.8	495.29	20.7697	C29H38FN3O3	[M+H-H2O]+			C07222		116644-53-2		BioDeepDB	1	pos	2.60254e+07	1.12731e+07	7.20865e+06	2.16305e+06	3.64334e+06	2.17389e+07	2.56193e+07	6.09263e+06	5.86985e+06
M479T256	Glaucarubin	479.229	255.8	496.231	2.92136	C25H36O10	[M+H-H2O]+	Prenol lipids	Terpene lactones	C08760		1448-23-3	HMDB0035626	BioDeepDB	1	pos	191854	94305.8	4160.44	70125.9	8621.74	124458	24536.5	79045	15508.2
M462T482_2	Glycerophospho-N-Oleoyl Ethanolamine	462.287	482.1	479.301	14.6129	C23H46NO7P	[M+H-H2O]+					201738-24-1		BioDeepDB	1	pos	7.56855e+06	6.11977e+06	6.49869e+06	2.45893e+06	2.02582e+06	1.40069e+06	601060	1.45241e+06	1.10394e+06
M482T485	HEPC	482.319	484.8	481.299	26.9531	C23H48NO5PS	[M+H]+					60793-01-3		BioDeepDB	1	pos	2.60347e+06	1.04204e+06	313264	123593	115611	1.32902e+06	6.26075e+06	518996	621018
M486T66	2,7-Dichlorodihydrofluorescein diacetate	486.036	65.8	486.027	18.7058	C24H16Cl2O7	[M]+					4091-99-0		BioDeepDB	1	pos	585851	820638	1.00577e+06	805811	694952	597575	465481	897681	888262
M486T461	Prostaglandin E2 p-acetamidophenyl ester	486.286	461.5	485.278	1.20508	C28H39NO6	[M+H]+					57790-52-0		BioDeepDB	1	pos	291185	490732	552545	395236	372933	239592	227069	476685	639162
M488T77	Jamaicamide B	488.237	77.2	488.244	15.1566	C27H37ClN2O4	[M]+			C18213				BioDeepDB	1	pos	7939.04	149870	718483	523730	358215	138973	6422.04	638549	646029
M492T260_2	1,2-Dioctanoyl PC	492.3	259.7	509.312	8.97833	C24H48NO8P	[M+H-H2O]+					19191-91-4		BioDeepDB	1	pos	108945	99764.6	82605.7	109474	161854	26925	25569.7	72926.7	106708
M496T220	AVE-1625	496.065	219.6	496.059	12.9813	C23H20Cl2F2N2O2S	[M]+					358970-97-5		BioDeepDB	1	pos	101782	258941	385007	135766	119194	283943	106512	58507.2	95810.6
M496T634	34_6(16Z,19Z,22Z,25Z,28Z,31Z)	496.429	634.2	496.428	1.34755	C34H56O2	[M]+					105528-06-1		BioDeepDB	1	pos	4.25023e+07	4.21473e+07	7.10472e+07	1.89175e+07	9.21599e+07	4.35563e+07	1.0988e+08	9.86404e+07	1.10645e+08
M498T221_2	Malyngamide C acetate	498.263	220.6	497.254	3.41185	C26H40ClNO6	[M+H]+							BioDeepDB	1	pos	304991	368810	322615	259389	212746	368970	215582	532726	150518
M498T515	UNC0321	498.352	514.9	515.358	1.49625	C27H45N7O3	[M+H-H2O]+							BioDeepDB	1	pos	7.67957e+06	2.36637e+06	1.0545e+06	101964	316399	4.57269e+06	6.6313e+06	1.26564e+06	1.00293e+06
M502T393	GW 7647	502.326	393.4	502.323	5.375	C29H46N2O3S	[M]+			C15622		265129-71-3		BioDeepDB	1	pos	399252	424333	287120	274913	185236	372598	210329	334062	440037
M503T80	Petunidin 3-(6''-acetylglucoside)	503.104	80.1	520.122	21.1822	C24H24O13	[M+H-H2O]+							BioDeepDB	1	pos	696085	1.58174e+06	974948	1.93214e+06	995169	1.96567e+06	551213	1.66129e+06	2.00139e+06
M505T266_2	C-8 Ceramide-1-phosphate	505.352	266.1	505.353	2.81965	C26H52NO6P	[M]+					158983-53-0		BioDeepDB	1	pos	18077	255631	24655.8	310571	217872	29926.6	207236	31244.2	192472
M506T283_3	PD 173074	506.32	282.8	523.327	1.07795	C28H41N7O3	[M+H-H2O]+					219580-11-7		BioDeepDB	1	pos	359645	283620	263532	362409	105419	276763	166815	191084	363342
M510T583	1-heptadecanoyl-sn-glycero-3-phosphocholine	510.37	583.5	509.348	24.682	C25H52NO7P	[M+H]+					50930-23-9		BioDeepDB	1	pos	5.59008e+06	5.15632e+06	3.61522e+06	4.66779e+06	4.06838e+06	2.76631e+06	2.59499e+06	4.88139e+06	3.70308e+06
M513T250	VITAMIN E SUCCINATE(TOCOPHEROL SUCCINATE)	513.389	249.5	530.397	1.15086	C33H54O5	[M+H-H2O]+					4345-03-3		BioDeepDB	1	pos	380735	886489	857422	799492	637047	761639	489607	656708	827576
M520T272_2	Linoleic Acid-biotin	520.344	272	520.345	1.17636	C28H48N4O3S	[M]+							BioDeepDB	1	pos	686382	506522	1.70487e+06	1.63863e+06	2.17618e+06	618046	1.74448e+06	624239	574476
M520T484_2	U-83836E	520.353	483.7	520.353	1.00954	C30H44N6O2	[M]+					137018-55-4		BioDeepDB	1	pos	2.09769e+06	494463	3.05706e+06	57414.2	103821	481106	2.99708e+06	1.71012e+06	1.5829e+06
M522T192_1	2-thio-PAF	522.335	192.2	539.341	2.65794	C26H54NO6PS	[M+H-H2O]+					96801-55-7		BioDeepDB	1	pos	1.73439e+07	1.67885e+07	1.09909e+07	1.20369e+07	1.10365e+07	1.3772e+07	4.92885e+06	1.13647e+07	1.88049e+07
M524T657_2	2-O-methyl PAF C-18	524.411	657.3	523.4	6.80802	C27H58NO6P	[M+H]+					77286-66-9		BioDeepDB	1	pos	7.93758e+07	1.84996e+08	2.20665e+08	1.50061e+08	1.91711e+08	1.03755e+08	2.16224e+08	1.45953e+08	1.58699e+08
M524T634_2	Retinyl palmitate	524.459	634.2	524.459	1.33471	C36H60O2	[M]+	Fatty Acyls	Fatty acid esters	C02588	Metabolism of cofactors and vitamins	79-81-2	HMDB0003648	BioDeepDB	1	pos	4.71442e+06	3.40514e+06	4.59867e+06	5.18802e+06	3.70202e+06	4.23989e+06	4.92895e+06	4.927e+06	5.24664e+06
M525T481	Isodesmosine	525.278	480.5	525.28	3.90155	C24H39N5O8	[M]+						HMDB00739	BioDeepDB	1	pos	6.17865e+06	2.68151e+06	1.99701e+06	70367.9	859902	4.29008e+06	5.65427e+06	842254	1.06655e+06
M528T448	Hygromycin B	528.254	448.1	527.233	26.3131	C20H37N3O13	[M+H]+	Organooxygen compounds	Carbohydrates and carbohydrate conjugates	C01925		31282-04-9	HMDB0034229	BioDeepDB	1	pos	930992	164839	273402	242005	178525	236068	362138	274655	246434
M548T479_2	Prostaglandin E2 p-benzamidophenyl ester	548.288	478.8	547.293	23.827	C33H41NO6	[M+H]+					57790-53-1		BioDeepDB	1	pos	2.73384e+06	2.3515e+06	968605	64185.1	716119	2.65853e+06	3.0263e+06	638253	809291
M530T589	4a,7b-Dihydroxy-3-(hydroxymethyl)-1,1,6,8-tetramethyl-5-oxo-1,1a,1b,4,4a,5,7a,7b,8,9-decahydro-9aH-cyclopropa[3,4]benzo[1,2-e]azulen-9a-yl laurate	530.37	589.2	530.361	16.743	C32H50O6	[M]+							BioDeepDB	1	pos	171297	656274	662668	441654	144119	178293	779410	979465	874165
M548T272_2	1,2-Didecanoyl PC	548.375	272	565.374	4.10467	C28H56NO8P	[M+H-H2O]+					3436-44-0		BioDeepDB	1	pos	619345	378816	801492	770393	648913	326345	312140	728639	386089
M549T272_2	1-O-(cis-9-Octadecenyl)-2-O-acetyl-sn-glycero-3-phosphocholine	549.376	272	549.379	6.58857	C28H56NO7P	[M]+					86288-90-1		BioDeepDB	1	pos	134570	67669.7	165262	89915.2	400596	69157.4	195566	183683	199642
M550T501	Convallatoxin	550.294	501.2	550.278	9.12967	C29H42O10	[M-H2O+NH4]+			C08858		508-75-8		BioDeepDB	1	pos	6.38678e+06	674515	114220	3512.08	8550.43	1.65538e+06	2.6411e+06	245874	53641.9
M558T480_1	Zafirlukast	558.212	480.4	575.209	18.1544	C31H33N3O6S	[M+H-H2O]+	Benzene and substituted derivatives	Benzenesulfonamides	C07206		107753-78-6	HMDB0014689	BioDeepDB	1	pos	1.38104e+06	1.27441e+06	692572	660857	205310	1.84912e+06	1.39284e+06	412635	140948
M558T480_2	OLMESARTAN MEDOXOMIL	558.223	480.3	558.223	0.568447	C29H30N6O6	[M]+					144689-63-4		BioDeepDB	1	pos	1.12503e+06	517843	341400	340456	64468.3	551762	979633	478683	145011
M576T240_2	C-6 NBD Ceramide	576.378	240.4	575.368	3.99044	C30H49N5O6	[M+H]+					86701-10-2		BioDeepDB	1	pos	753248	1.18551e+06	493715	1.13495e+06	742704	993466	555221	689620	548228
M564T265	Canthaxanthin	564.395	264.5	564.397	3.36644	C40H52O2	[M]+	Prenol lipids	Tetraterpenoids	C08583		514-78-3	HMDB0003154	BioDeepDB	1	pos	174321	73428.5	94753.2	133675	103708	63382.9	136327	134912	99249.8
M571T602_1	Zeaxanthin	571.455	602.1	568.428	7.69964	C40H56O2	[M+H]+			C06098		144-68-3		BioDeepDB	1	pos	1.69403e+07	2.97667e+07	2.18317e+07	1.95663e+07	1.47906e+07	1.5519e+07	3.04698e+07	3.0585e+07	2.07426e+07
M571T602_2	Arachidonic Acid Leelamide	571.468	602.1	571.475	8.39449	C40H61NO	[M]+							BioDeepDB	1	pos	2.87007e+07	9.5423e+06	2.51195e+07	2.88916e+07	2.22272e+07	2.32338e+07	2.25101e+07	2.08565e+07	1.62002e+07
M585T232_1	(-)-Guttiferone E	585.356	231.7	602.361	5.01233	C38H50O6	[M+H-H2O]+	Prenol lipids	Monoterpenoids	C09929		78824-30-3	HMDB0039154	BioDeepDB	1	pos	6.76436e+06	2.30507e+06	6.38824e+06	6.26874e+06	815039	1.17814e+06	144182	284955	974021
M586T601_1	12-Deoxyphorbol 13-palmitate; (1aR,1bS,4aR,7bR,8R,9aS)-4a,7b-Dihydroxy-3-(hydroxymethyl)-1,1,6,8-tetramethyl-5-oxo-1,1a,1b,4,4a,5,7a,7b,8,9-decahydro-9aH-cyclopropa[3,4]benzo[1,2-e]azulen-9a-yl palmitate	586.439	600.9	586.423	9.2777	C36H58O6	[M-H2O+NH4]+							BioDeepDB	1	pos	5.30661e+06	4.78757e+06	5.46003e+06	4.29004e+06	2.47986e+06	3.96783e+06	4.26093e+06	1.84723e+06	4.55856e+06
M593T277_1	U-74389G	593.392	277.2	610.4	0.153143	C37H50N6O2	[M+H-H2O]+					153190-29-5		BioDeepDB	1	pos	139657	155310	155558	123066	367424	100037	97947.9	147006	131666
M609T282_1	Somocystinamide A byproduct	609.384	281.7	626.39	3.09535	C32H58N4O4S2	[M+H-H2O]+							BioDeepDB	1	pos	189504	185263	241205	267083	483274	225214	241017	242070	190023
M622T486_1	(+)-Tetrandrine	622.301	486.2	622.304	5.78498	C38H42N2O6	[M]+			C09654		518-34-3		BioDeepDB	1	pos	2.11972e+06	701012	820673	385674	312327	1.31355e+06	2.06539e+06	641887	199228
M640T268_1	Moxidectin	640.386	267.7	639.377	3.12311	C37H53NO8	[M+H]+					113507-06-5		BioDeepDB	1	pos	100840	118177	150355	47080	30511.9	39842	21356.7	32290.7	77542.8
M623T231_2	Apicidin	623.359	231.1	623.368	14.5732	C34H49N5O6	[M]+					183506-66-3		BioDeepDB	1	pos	52357.6	156825	7617.8	144208	82210.9	27132.7	45200.7	53791.3	146157
M627T287_1	15-deoxy-Delta12,14-Prostaglandin J2-biotin	627.394	286.6	626.387	0.478168	C35H54N4O4S	[M+H]+							BioDeepDB	1	pos	2.5411e+07	8.34149e+06	2.57031e+07	3.12711e+06	1.36095e+07	3.60714e+06	2.9329e+06	3.21506e+06	8.17064e+06
M628T43_2	Amiodarone	628.016	43.2	645.024	0.582788	C25H29I2NO3	[M+H-H2O]+	Organooxygen compounds	Carbonyl compounds	C06823		1951-25-3	HMDB0015250	BioDeepDB	1	pos	3.90505e+06	3.32571e+06	4.19116e+06	2.87095e+06	3.35615e+06	3.13821e+06	3.4162e+06	1.75109e+06	1.73329e+06
M629T286	Prostaglandin A1-biotin	629.403	286.4	646.413	3.11037	C35H58N4O5S	[M+H-H2O]+							BioDeepDB	1	pos	1.58229e+06	524594	1.528e+06	1.05108e+06	776908	974133	949686	853569	3.70599e+06
M633T213	Thapsigargin	633.333	213.4	650.33	16.7905	C34H50O12	[M+H-H2O]+			C09561		67526-95-8		BioDeepDB	1	pos	72076.9	193211	119759	1704.83	6961.16	99870	6510.69	168205	58170.5
M634T690	Hemin	634.158	689.8	651.146	29.6437	C34H32ClFeN4O4	[M+H-H2O]+					16009-13-5	HMDB00887	BioDeepDB	1	pos	560803	346461	208818	113526	79643	306980	437479	336442	84654.7
M634T559	Azelaoyl PAF	634.447	558.6	651.448	10.8989	C33H66NO9P	[M+H-H2O]+							BioDeepDB	1	pos	887518	586057	535917	388090	96697	1.92961e+06	59152.9	87515.6	470069
M635T254_1	1,5,16-Trihydroxy-26-oxo-6,7_22,26-diepoxyergost-24-en-3-yl hexopyranoside	635.347	253.7	652.346	13.3389	C34H52O12	[M+H-H2O]+							BioDeepDB	1	pos	698186	34261.4	329049	433065	1.03617e+06	792779	948314	370794	473303
M638T670	GlcNAcbeta1-3Galbeta1-4GlcNAcbeta-Sp	638.232	670.2	655.255	23.4966	C24H41N5O16	[M+H-H2O]+							BioDeepDB	1	pos	2.616e+06	1.96442e+06	2.87529e+06	2.40202e+07	4.34577e+07	3.55784e+06	6.8853e+06	2.47655e+06	1.96682e+06
M641T308_1	Fucoxanthin	641.424	308	658.423	12.2135	C42H58O6	[M+H-H2O]+	Prenol lipids	Tetraterpenoids	C08596		3351-86-8	HMDB0002741	BioDeepDB	1	pos	679895	3.52571e+06	3.40449e+06	468591	964076	2.49162e+06	376609	722632	5.93835e+06
M642T659	C-12 NBD Ceramide	642.46	658.9	659.462	7.58554	C36H61N5O6	[M+H-H2O]+					202850-01-9		BioDeepDB	1	pos	3.46818e+06	3.37963e+06	1.16856e+06	4.40874e+06	1.94215e+06	1.69305e+06	3.6324e+06	4.21615e+06	3.52155e+06
M643T44_1	Myo-inositol hexakisphosphate	642.855	43.5	659.861	0.986226	C6H18O24P6	[M+H-H2O]+	Organooxygen compounds	Alcohols and polyols	C01204	Carbohydrate metabolism; Signal transduction	83-86-3	HMDB0003502	BioDeepDB	1	pos	4.17231e+06	3.16037e+06	6.14794e+06	5.50466e+06	4.95957e+06	2.16078e+06	7.82157e+06	1.01262e+07	3.00414e+06
M643T307	Carbaprostacyclin-biotin	643.434	307.4	660.428	20.1921	C36H60N4O5S	[M+H-H2O]+							BioDeepDB	1	pos	257259	227358	289826	288038	100509	203228	54014.1	330514	303463
M644T625	C-12 NBD-dihydro-Ceramide	644.486	625.1	661.478	24.8248	C36H63N5O6	[M+H-H2O]+					474943-05-0		BioDeepDB	1	pos	1.53548e+07	1.47953e+07	9.83331e+06	5.83361e+06	1.08851e+07	9.80088e+06	1.54175e+07	9.72019e+06	1.33938e+07
M650T271	Arjunglucoside II; (2S,3R,4S,5S,6R)-3,4,5-trihydroxy-6-(hydroxymethyl)tetrahydro-2H-pyran-2-yl (4aS,6aS,6bR,9R,10R,11R,12aR)-10,11-dihydroxy-9-(hydroxymethyl)-2,2,6a,6b,9,12a-hexamethyl-1,3,4,5,6,6a,6b,7,8,8a,9,10,11,12,12a,12b,13,14b-octadecahydropicene-4a(2H)-carboxylate	650.391	270.5	650.403	18.876	C36H58O10	[M]+							BioDeepDB	1	pos	634941	553460	496848	537120	638645	596645	567473	691540	1.08626e+06
M657T651_1	AV-Ceramide	656.503	651.2	655.496	1.82787	C44H65NO3	[M+H]+					1263052-40-9		BioDeepDB	1	pos	2.43414e+07	4.14203e+07	3.39682e+07	3.18529e+07	7.91295e+06	3.6128e+07	3.30831e+07	3.23637e+07	1.41723e+07
M663T287_1	1-Palmitoyl-2-(5-keto-6-octenedioyl)-sn-glycero-3-phosphocholine	663.375	286.6	663.375	0.452233	C32H58NO11P	[M]+			C13900		439904-33-3		BioDeepDB	1	pos	3.17572e+06	4.22569e+06	384898	1.98226e+06	1.57651e+06	3.82903e+06	7.98949e+06	1.66133e+06	2.20637e+06
M664T287_3	Prostaglandin F2alpha-biotin	664.425	286.8	664.423	1.87133	C35H60N4O6S	[M]+							BioDeepDB	1	pos	3.97687e+06	1.5216e+06	1.60542e+06	1.21182e+06	2.70846e+06	1.3677e+06	2.82086e+06	402232	868104
M687T622	PE(16_1(5Z)_16_1(5Z))	687.493	622.5	687.484	13.3751	C37H70NO8P	[M]+							BioDeepDB	1	pos	5.64925e+06	6.53468e+06	5.50175e+06	9.72549e+06	5.37164e+06	4.85434e+06	9.29966e+06	6.42947e+06	6.32165e+06
M690T624	Microcolin C	690.488	623.7	689.473	10.9699	C37H63N5O7	[M+H]+							BioDeepDB	1	pos	1.13371e+07	2.69909e+06	1.29084e+06	5.02475e+06	1.41298e+06	1.29393e+06	5.02292e+06	3.66508e+06	2.20334e+06
M704T639	Itraconazole	704.221	639.5	704.239	25.9963	C35H38Cl2N8O4	[M]+			C07060		84625-61-6		BioDeepDB	1	pos	2.59167e+08	1.08266e+07	1.15016e+07	6.76589e+06	3.51419e+06	3.81885e+06	5.41687e+06	4.57525e+06	5.44658e+06
M699T265_1	HEUDELOTTIN C	699.394	265.4	698.367	28.3102	C39H54O11	[M+H]+							BioDeepDB	1	pos	924722	299205	210823	380028	459206	513814	313476	260699	948118
M703T598_1	PA(18_0_18_1(9Z))	702.519	598.4	702.52	0.879691	C39H75O8P	[M]+							BioDeepDB	1	pos	4.6919e+06	3.59568e+06	1.18974e+07	9.23868e+06	8.39048e+06	4.70008e+06	1.61027e+07	1.7365e+07	1.87221e+07
M703T315	Carmabin A	703.426	314.5	703.431	6.37534	C40H57N5O6	[M]+							BioDeepDB	1	pos	60602.5	103610	82176.3	66495.4	49368.6	34228.1	79117.8	92864	79808.6
M714T284_4	Spinosyn A	714.457	283.9	731.461	5.36631	C41H65NO10	[M+H-H2O]+			C11054		131929-60-7		BioDeepDB	1	pos	70651.4	69572.8	376547	29475.7	10946.6	96328.2	233071	84723.4	149055
M741T312_5	Antanapeptin C	741.477	312	740.472	3.08984	C41H64N4O8	[M+H]+							BioDeepDB	1	pos	2.25019e+06	7.25825e+06	7.96494e+06	3.40815e+06	6.36732e+06	3.63581e+06	5.07045e+06	2.14241e+06	5.15349e+06
M745T287	Spinosyn D	745.496	286.9	745.476	1.776	C42H67NO10	[M-H2O+NH4]+			C11056		131929-63-0		BioDeepDB	1	pos	449777	20439.9	52739.2	441549	260171	45832.8	221447	345672	302803
M747T643_1	3-dodecanoyl-NBD Cholesterol	746.556	643	746.535	1.27871	C45H70N4O5	[M-H2O+NH4]+							BioDeepDB	1	pos	1.17316e+06	1.76935e+07	5.21346e+06	1.00925e+07	4.09577e+06	9.77397e+06	8.66533e+06	5.12943e+06	5.25974e+06
M732T571_2	1,2-Dierucoyl-SN-Glycero-3-Phosphoethanolamine	731.548	570.6	731.547	2.59041	C40H78NO8P	[M]+					904304-57-0		BioDeepDB	1	pos	1.87744e+07	1.29672e+07	6.90837e+06	4.61287e+07	1.33693e+07	2.29076e+07	1.21002e+08	1.00238e+08	1.09921e+08
M733T444	Palmitoyl thio-PC	732.534	444.1	749.539	3.44404	C40H80NO7PS	[M+H-H2O]+					113881-60-0		BioDeepDB	1	pos	1.22611e+07	1.65626e+07	2.21613e+07	3.86875e+06	2.64837e+06	1.72308e+07	1.77591e+07	1.52732e+07	1.36104e+07
M733T43_5	alpha-Hederin	733.442	43.1	750.455	7.86156	C41H66O12	[M+H-H2O]+			C08954		27013-91-8		BioDeepDB	1	pos	1.0891e+06	551344	1.47973e+06	828979	677115	800529	609651	698073	983105
M737T680_1	PS(18_0_18_1(9Z))	736.525	679.9		17.2431	C8H12NO10PR2	[M+H]+	Glycerophospholipids	Glycerophosphoserines	C02737	Lipid metabolism; Amino acid metabolism; Infectious disease: parasitic; Immune disease	3036-82-6	HMDB0010163	BioDeepDB	1	pos	2.00275e+06	212183	5.11932e+06	3.65274e+06	1.73656e+06	4.5273e+06	6.87458e+06	3.91453e+06	4.70021e+06
M747T310_2	Clarithromycin	747.466	309.6	747.477	14.0475	C38H69NO13	[M]+	Organooxygen compounds	Carbohydrates and carbohydrate conjugates	C06912		81103-11-9	HMDB0015342	BioDeepDB	1	pos	52517.6	4644.26	18771.8	100699	54193.6	80061.4	24893.9	82140.5	122072
M784T540	Arachidonoyl thio-PC	783.56	539.5	783.56	0.187048	C44H82NO6PS	[M]+					146797-82-2		BioDeepDB	1	pos	8.07401e+06	2.08273e+07	1.10046e+07	6.72207e+06	1.03668e+07	6.23626e+06	8.31491e+06	1.72576e+07	1.30368e+07
M769T572	Arachidonoyl PAF C-16	768.603	571.9	767.583	16.7379	C44H82NO7P	[M+H]+					86288-11-1		BioDeepDB	1	pos	5.57624e+07	1.09722e+07	1.48456e+07	1.29657e+07	1.23118e+07	1.35462e+07	1.51724e+07	1.06748e+07	1.84013e+07
M770T335	SELAMECTIN	770.448	335.4	769.44	0.519179	C43H63NO11	[M+H]+					165108-07-6		BioDeepDB	1	pos	150960	686341	143955	160141	96268.5	178183	298750	366985	221132
M770T229_2	Dihomo-gamma-Linolenoyl PAF C-16	769.582	228.7	769.599	22.1008	C44H84NO7P	[M]+					155575-01-2		BioDeepDB	1	pos	2.19704e+06	2.42735e+06	2.83179e+06	2.18103e+06	228665	173656	279029	175531	289473
M771T44_7	DULCOSIDE A	771.361	43.5	788.383	19.5972	C38H60O17	[M+H-H2O]+					64432-06-0		BioDeepDB	1	pos	4.87576e+06	5.50501e+06	5.08937e+06	4.15219e+06	3.76117e+06	3.89868e+06	3.69606e+06	4.32234e+06	5.41855e+06
M795T591	Coenzyme Q9	794.621	591.3	794.621	0.125846	C54H82O4	[M]+	Prenol lipids	Quinone and hydroquinone lipids	C01967	Metabolism of cofactors and vitamins	303-97-9	HMDB0006707	BioDeepDB	1	pos	2.00373e+06	5.5359e+06	2.49079e+06	2.18595e+06	2.97258e+06	2.88978e+06	4.53591e+06	2.56768e+06	2.18569e+06
M805T44_3	PRIEURANIN ACETATE	805.335	43.5	804.32	8.6595	C40H52O17	[M+H]+							BioDeepDB	1	pos	1.96772e+06	1.56436e+06	3.72545e+06	2.80768e+06	1.11569e+06	2.97911e+06	1.81829e+06	3.02935e+06	2.62106e+06
M791T336	Immunomycin	791.476	335.6	791.482	7.20173	C43H69NO12	[M]+			C12102		104987-12-4		BioDeepDB	1	pos	125204	159137	200921	194175	101445	189306	110783	142275	255909
M793T238_1	Inositol Hexanicotinate	793.176	238.2	810.192	10.8884	C42H30N6O12	[M+H-H2O]+					6556-11-2		BioDeepDB	1	pos	44663.5	38369	24269.3	111597	287960	23349.3	10063.4	120306	66362.7
M806T228_3	NBD-Stearoyl-2-Arachidonoyl-sn-glycerol	805.543	228.4	822.551	0.783775	C47H74N4O8	[M+H-H2O]+							BioDeepDB	1	pos	1.71834e+06	780822	494983	1.42468e+06	1.28275e+06	320130	533668	582004	1.08771e+06
M807T336_1	Nodularin	807.452	335.6	824.443	19.8575	C41H60N8O10	[M+H-H2O]+			C15713		118399-22-7		BioDeepDB	1	pos	186168	158586	177717	250823	140058	123668	92161.5	103016	271292
M809T228_2	PC(20_5(5Z,8Z,11Z,14Z,17Z)_20_5(5Z,8Z,11Z,14Z,17Z))	808.529	228.3	825.531	6.52924	C48H76NO8P	[M+H-H2O]+	Glycerophospholipids	Glycerophosphocholines				HMDB0008511	BioDeepDB	1	pos	271641	366828	152571	198244	165898	105572	213674	206526	286350
M811T240_1	PI(16_0_16_0)	810.54	239.8	810.526	8.01564	C41H79O13P	[M-H2O+NH4]+							BioDeepDB	1	pos	138109	434258	330908	182759	160027	130469	268301	112883	209802
M818T554	1-Stearoyl-2-Arachidonoyl PC-d8	817.644	554.4	817.644	0.526942	C46H76D8NO8P	[M]+							BioDeepDB	1	pos	6.70399e+06	172468	2.03515e+06	4.6095e+06	1.60949e+06	5.40988e+06	127437	270839	218844
M821T44_4	Sialyl-Lewis X	821.31	43.7	820.296	7.71697	C31H52N2O23	[M+H]+	Organooxygen compounds	Carbohydrates and carbohydrate conjugates			98603-84-0	HMDB0006565	BioDeepDB	1	pos	2.34705e+06	113638	1.4784e+06	1.4764e+06	560569	696317	1.31158e+06	1.06333e+06	1.37212e+06
M832T659	Pyrrophenone	832.216	659.3	849.214	10.8925	C49H37F2N3O5S2	[M+H-H2O]+					341973-06-6		BioDeepDB	1	pos	2.39111e+07	1.35474e+08	5.40784e+07	1.3892e+06	1.65408e+07	9.67859e+06	3.68437e+07	2.07058e+07	1.78828e+07
M839T43_1	RSC-3388	839.329	43.2	838.3	26.0641	C49H44F2N4O5S	[M+H]+					337307-06-9		BioDeepDB	1	pos	3.26041e+06	2.99561e+06	3.27704e+06	2.60758e+06	1.35465e+06	1.41513e+06	3.44589e+06	3.2969e+06	2.47966e+06
M848T253_3	TAXOL C	848.387	252.6	847.378	1.88593	C46H57NO14	[M+H]+					153415-45-3		BioDeepDB	1	pos	473690	641846	564163	431777	451205	542156	705118	299468	521377
M868T278_2	DISBAC10	867.598	278.4	884.625	22.4352	C51H88N4O4S2	[M+H-H2O]+					169211-45-4		BioDeepDB	1	pos	110204	160488	80693.3	62545.7	46932.9	51400.4	51509.1	107442	152448
M873T612	Cycloguanil pamoate	873.279	611.7	890.282	5.07741	C23H16O6. (C11H14ClN5)2	[M+H-H2O]+			C11724		609-78-9/516-21-2		BioDeepDB	1	pos	1.53001e+06	1.81313e+07	8.56081e+06	1.65774e+07	4.33311e+06	6.75607e+06	7.31952e+06	4.42763e+06	2.6196e+06
M889T44_5	Balletetroside	889.29	43.5	888.29	7.75922	C39H52O23	[M+H]+							BioDeepDB	1	pos	1.75779e+06	221240	540394	410999	359895	567479	2.35508e+06	853071	764551
M907T43_4	Galalpha1-3[Fucalpha1-2]Galbeta1-4[Fucalpha1-3]GlcNAcbeta-Sp	907.351	43.3	906.344	0.853919	C34H58N4O24	[M+H]+							BioDeepDB	1	pos	1.37591e+06	1.11971e+06	1.4582e+06	2.34924e+06	1.04531e+06	2.72163e+06	1.86041e+06	1.09092e+06	3.23517e+06
M897T264_1	Sirolimus	896.562	264	913.555	15.8762	C51H79NO13	[M+H-H2O]+			C07909	Cell growth and death; Aging	53123-88-9		BioDeepDB	1	pos	590547	594361	1.31738e+06	964792	339623	888026	413741	375728	485812
M926T637	Hoiamide A	926.445	636.8	925.436	1.61909	C44H71N5O10S3	[M+H]+							BioDeepDB	1	pos	2.45857e+07	1.88157e+07	1.86415e+07	6.78332e+06	5.74977e+06	1.42634e+07	7.49283e+06	1.56166e+07	1.18327e+07
M981T687_2	LS-Tetrasaccharide b	981.311	686.7	998.344	26.2812	C37H62N2O29	[M+H-H2O]+					64003-54-9	HMDB06600	BioDeepDB	1	pos	8.53447e+06	1.77911e+07	2.35866e+07	2.10577e+07	1.79333e+07	6.50869e+06	2.36414e+07	6.57528e+06	1.09968e+07
M428T356	SMZ-Pt	428.095	356.5	428.102	15.0013	C17H16N8O4S	[M]+							MoNA	1	pos	345641	188376	345974	278878	176591	432271	368149	382610	400315
M110T40_3	4-Chloroaniline	110.009	39.6	127.019	21.5073	C6H6ClN	[M+H-H2O]+			C14450		106-47-8		MoNA	1	pos	1.72238e+07	1.50005e+07	2.02371e+07	4.35237e+07	2.66035e+07	9.31077e+06	1.16352e+07	1.78393e+07	1.50551e+07
M120T118	indoline	120.081	117.8	119.164	1.87134	C8H9N	[M+H]+	Organonitrogen compounds	Amines			496-15-1/		MoNA	1	pos	2.62368e+07	4.61368e+07	8.16081e+06	8.43923e+06	3.12546e+07	3.49505e+07	2.59083e+07	2.12139e+07	7.46681e+06
M152T181	(+)-Norephedrine	152.107	180.9	151.1	2.7875	C9H13NO	[M+H]+	Benzene and substituted derivatives	Phenylpropanes	C02343		c("37577-28-9", "154-41-6", "14838-15-4")	HMDB0001942	mzCloud	1	pos	72172.4	195218	72152.2	125244	60371.6	211342	147572	72629.6	150897
M180T319	Hydroxyatrazine	180.122	318.7	197.128	8.51646	C8H15N5O	[M+H-H2O]+	Triazines	Aminotriazines	C06552		2163-68-0	HMDB0062766	MoNA	1	pos	174080	214566	300207	121557	355406	100710	71640	174932	172540
M186T374_1	Norfenfluramine	186.2	373.9	203.205	10.9238	C10H12F3N	[M+H-H2O]+	Organonitrogen compounds	Amines					MoNA	1	pos	5.42501e+06	1.6755e+06	5.2703e+06	1.68886e+06	4.26861e+06	7.4197e+06	1.85719e+06	9.1096e+06	1.00853e+07
M188T280	Selegiline	188.144	279.6	187.281	3.85054	C13H17N	[M+H]+	Organonitrogen compounds	Amines			14611-51-9	HMDB0015171	MoNA	1	pos	585546	1.44272e+06	1.11683e+06	430009	1.02454e+06	660448	441552	519820	1.46741e+06
M198T44	para-Aminoazobenzene	198.105	43.6	197.095	10.7216	C12H11N3	[M+H]+			C19187		60-09-3		MoNA	1	pos	7.94621e+06	1.21513e+07	9.82614e+06	9.66583e+06	9.55961e+06	1.0153e+07	7.685e+06	7.80896e+06	8.55185e+06
M200T165	Propanil	200.001	165.4	217.006	9.66997	C9H9Cl2NO	[M+H-H2O]+			C14229		709-98-8		MoNA	1	pos	3.05276e+06	3.63916e+06	1.1666e+06	1.29002e+06	683270	895918	1.94066e+06	1.04736e+06	998952
M230T351	Icaridin	230.176	350.9	229.168	2.73879	C12H23NO3	[M+H]+					119515-38-7		MoNA	1	pos	3.0157e+06	2.78633e+06	2.60955e+06	3.72343e+06	4.57475e+06	2.81934e+06	3.0693e+06	2.96434e+06	3.30279e+06
M230T406	dodecyldimethylamine N-oxide	230.248	406.3	229.403	0.257931	C14H31NO	[M+H]+					1643-20-5/		MoNA	1	pos	1.87433e+08	1.72252e+08	1.80525e+08	1.72217e+08	1.51759e+08	1.60149e+08	1.93245e+08	1.87741e+08	1.87063e+08
M257T266	Mono-benzyl phthalate	257.26	265.6	256.254	6.51482	C15H12O4	[M+H]+	Benzene and substituted derivatives	Benzoic acids and derivatives			2528-16-7/	HMDB0061744	MoNA	1	pos	474465	444183	564908	433914	453921	461097	577088	546148	640409
M261T48_1	Fenthion	261.012	47.9	278.02	2.55161	C10H15O3PS2	[M+H-H2O]+	Organic thiophosphoric acids and derivatives	Thiophosphoric acid esters	C14420		55-38-9	HMDB0033209	MoNA	1	pos	3.16749e+06	4.50486e+06	4.55964e+06	4.04311e+06	2.70008e+06	2.76092e+06	3.25452e+06	4.00634e+06	3.26095e+06
M261T358	Flumequine	261.254	357.6	261.248	20.2868	C14H12FNO3	[M]+	Pyridines and derivatives	Pyridinecarboxylic acids and derivatives			42835-25-6	HMDB0041895	MoNA	1	pos	334429	216755	301103	475606	455684	242205	198990	202263	243231
M264T104	Parathion-methyl	264.017	104.3	263.002	29.8994	C8H10NO5PS	[M+H]+			C14228		298-00-0		MoNA	1	pos	519947	851741	1.17816e+06	1.05848e+06	1.04415e+06	695176	816852	593659	644751
M284T65	Tris(2-chloroethyl)phosphate	283.947	65.3	283.954	22.8916	C6H12Cl3O4P	[M]+			C14445		115-96-8		MoNA	1	pos	269912	199083	1.86664e+06	2.02101e+06	1.35797e+06	237757	493972	1.1517e+06	1.12708e+06
M279T89	Sulfamethazine	279.093	89.4	278.084	7.80138	C12H14N4O2S	[M+H]+	Benzene and substituted derivatives	Benzenesulfonamides	C19530		57-68-1	HMDB0015522	MoNA	1	pos	1.64128e+06	2.04354e+06	3.11557e+06	2.03393e+06	2.01354e+06	2.20105e+06	3.48791e+06	1.53537e+06	1.63932e+06
M281T39	3-Iodopropynyl butylcarbamate	280.993	39.4	280.991	4.70965	C8H12INO2	[M]+					55406-53-6		MoNA	1	pos	1.76504e+06	2.12444e+06	1.65274e+06	3.62032e+06	2.35153e+06	640854	1.09367e+06	1.64822e+06	1.08437e+06
M282T286	DCOIT	282.229	285.7	282.23	3.89755	C11H17Cl2NOS	[M]+					64359-81-5/		MoNA	1	pos	8.76988e+06	3.27701e+06	2.66208e+06	3.94613e+06	3.35001e+06	4.03479e+06	4.12594e+06	3.52248e+06	8.79713e+06
M284T81	Flutriafol	284.1	80.7	301.103	18.0711	C16H13F2N3O	[M+H-H2O]+			C18734		76674-21-0		MoNA	1	pos	3.46064e+06	1.21204e+06	5.13088e+06	5.94613e+06	5.8835e+06	867472	757359	4.21035e+06	3.957e+06
M304T187	Tri-allate	304.014	186.9	303.002	16.4658	C10H16Cl3NOS	[M+H]+			C18813		2303-17-5		MoNA	1	pos	140531	248700	41902.1	192863	165220	220728	180203	41295.1	27035.6
M288T69_2	Testosterone	288.203	69.3	288.209	21.8596	C19H28O2	[M]+			C00535	Lipid metabolism; Cancer: overview; Endocrine system; Cancer: specific types	58-22-0		MoNA	1	pos	1.40696e+06	4.89603e+06	1.79928e+06	2.73218e+06	2.3613e+06	805492	461341	464118	744524
M296T260_2	Chlorothiazide	295.948	260.2	294.949	27.9644	C7H6ClN3O4S2	[M+H]+	Thiadiazines	Benzothiadiazines	C07461		58-94-6	HMDB0015018	MoNA	1	pos	378443	527683	676407	484059	320441	437083	260305	402896	453291
M296T301	flunixin	296.244	300.8	296.245	1.6878	C14H11F3N2O2	[M]+	Pyridines and derivatives	Pyridinecarboxylic acids and derivatives			38677-85-9/		MoNA	1	pos	5.99392e+06	7.12864e+06	5.98821e+06	5.59877e+06	5.74218e+06	5.46997e+06	6.37107e+06	6.2207e+06	7.04376e+06
M309T67	sulisobenzone	309.041	66.6	308.308	5.93806	C14H12O6S	[M+H]+					4065-45-6/		MoNA	1	pos	782655	1.16501e+06	684505	110252	909621	1.17972e+06	207867	78539.5	137489
M318T456	diphenyl phthalate	318.328	455.7	318.323	16.6495	C20H14O4	[M]+	Carboxylic acids and derivatives	Carboxylic acid derivatives			84-62-8/		MoNA	1	pos	928960	518198	400548	349779	398089	1.15319e+06	915231	678656	442348
M323T48_3	Chloramphenicol	323.022	48.4	322.012	8.65933	C11H12Cl2N2O5	[M+H]+	Benzene and substituted derivatives	Nitrobenzenes	C00918		56-75-7	HMDB0014589	MoNA	1	pos	1.11328e+07	5.02878e+06	1.84018e+07	5.52037e+06	2.47686e+07	5.96969e+06	2.66753e+07	2.91281e+07	7.7338e+06
M358T66	florfenicol	358.009	66	358.213	4.64092	C12H14Cl2FNO4S	[M+H]+	Organooxygen compounds	Alcohols and polyols			73231-34-2/		MoNA	1	pos	2.64042e+06	2.57312e+06	4.48642e+06	3.88859e+06	2.97934e+06	2.56428e+06	3.3931e+06	3.8951e+06	3.95507e+06
M386T335	Medroxyprogesterone acetate	386.248	335.4	386.246	6.99032	C24H34O4	[M]+			C08150		71-58-9		MoNA	1	pos	5.76249e+06	6.62224e+06	6.7568e+06	5.54048e+06	3.47552e+06	5.25536e+06	3.57886e+06	4.27923e+06	6.1709e+06
M429T308	Mebeverine	429.254	307.9	429.55	5.76992	C25H35NO5	[M]+	Therapeutics/Prescription Drugs; Sports Doping Drugs		D08160		3625-06-7		mzCloud	1	pos	41644.3	29272.4	149838	102954	124789	122946	152912	176985	126951
M437T53_2	Cefazolin	437.018	52.8	454.03	11.1346	C14H14N8O4S3	[M+H-H2O]+	Lactams	Beta lactams	C06880	Digestive system	25953-19-9	HMDB0015422	MoNA	1	pos	560517	2.08349e+06	593056	603143	1.7326e+06	1.26909e+06	1.19628e+06	432905	1.18603e+06
M507T294	Iodosulfuron-methyl	506.964	293.6	506.971	13.5161	C14H14IN5O6S	[M]+					144550-36-7		MoNA	1	pos	239158	96766.6	164248	348009	313536	471675	69452.4	92847.8	483215
M514T576	Ketoconazole	514.421	576	531.432	6.73767	C26H28Cl2N4O4	[M+H-H2O]+	Carboxylic acids and derivatives	Carboxylic acid derivatives					MoNA	1	pos	2.21291e+06	1.6763e+06	1.88798e+06	2.12741e+06	1.64072e+06	2.36719e+06	2.60851e+06	1.05122e+06	1.89953e+06
M763T681	Clarithromycin N-Oxide	763.491	681	763.472	2.39674	C38H69NO14	[M-H2O+NH4]+					118074-07-0		MoNA	1	pos	4.21453e+06	1.08755e+07	2.87503e+06	9.79317e+06	2.59963e+06	1.79084e+06	1.15981e+06	1.18463e+07	972403
M102T64	1-Aminocyclopropane-1-carboxylate	102.055	64.5	101.104	3.38577	C4H7NO2	[M+H]+	Carboxylic acids and derivatives	Amino acids, peptides, and analogues					MoNA	1	pos	7.91241e+06	9.85099e+06	4.29757e+06	8.65062e+06	7.59991e+06	7.56106e+06	6.73924e+06	3.88089e+06	8.33782e+06
M104T104	2,3-Diaminopropionic acid	104.058	104.2	104.059	6.72702	C3H8N2O2	[M]+	Carboxylic acids and derivatives	Amino acids, peptides, and analogues	C03401		4033-39-0	HMDB0002006	MoNA	1	pos	438484	853851	690420	634463	535077	544110	388809	439132	508432
M163T374	Caffeic acid	163.149	373.8	180.157	7.14685	C9H8O4	[M+H-H2O]+	Phenols	Benzenediols	C01197		331-39-5	HMDB0001964	MoNA	1	pos	309957	250237	319677	410304	460663	317343	262440	310501	140533
M175T85_2	N-AMIDINO-L-ASPARTATE	175.145	84.8	174.135	15.5529	C5H8N3O4	[M+H]+	Carboxylic acids and derivatives	Carboxylic acid derivatives					MoNA	1	pos	1.94383e+06	780304	582379	2.00128e+06	725332	1.10238e+06	674130	651636	1.36442e+06
M185T47_2	DL-O-Phosphoserine	185.077	47.2	185.073	24.7464	C3H8NO6P	[M]+	Carboxylic acids and derivatives	Amino acids, peptides, and analogues			17885-08-4	HMDB0001721	MoNA	1	pos	1.45299e+06	1.31473e+06	1.68982e+06	1.29519e+06	364498	1.18774e+06	1.1467e+06	1.21726e+06	1.05142e+06
M186T57	3-Phosphoglyceric acid	185.991	57.4	185.993	11.2909	C3H7O7P	[M]+	Organooxygen compounds	Carbohydrates and carbohydrate conjugates	C00597		820-11-1	HMDB0000807	MoNA	1	pos	4.68163e+06	5.01896e+06	4.47092e+06	4.09962e+06	3.47904e+06	3.6595e+06	3.47548e+06	3.7828e+06	4.27771e+06
M214T530	Indoxyl sulfate	214.217	530.1	213.21	1.75523	C8H7NO4S	[M+H]+	Organic sulfuric acids and derivatives	Sulfuric acid esters			487-94-5	HMDB0000682	MoNA	1	pos	3.11383e+06	2.79652e+06	3.14138e+06	3.013e+06	2.73207e+06	2.53215e+06	3.2609e+06	4.63412e+06	3.14325e+06
M394T58	dADP	394.025	57.6	411.034	6.25849	C10H15N5O9P2	[M+H-H2O]+	Purine nucleotides	Purine deoxyribonucleotides	C00206	Nucleotide metabolism	2793-06-8	HMDB0001508	MoNA	1	pos	114610	672281	375760	419905	437353	433487	44815.7	46313.6	402448
M102T48	Guanylurea	102.055	47.6	102.054	11.1625	C2H6N4O	[M]+					141-83-3		MoNA	1	pos	3.09767e+06	7.87391e+06	8.39211e+06	2.43859e+06	6.16137e+06	6.71357e+06	7.56432e+06	7.08693e+06	7.55225e+06
M112T39	Flucytosine	112.029	39.2	129.034	23.155	C4H4FN3O	[M+H-H2O]+			C07003		2022-85-7		MoNA	1	pos	485619	434700	354739	1.27604e+06	419019	287075	591773	549985	454442
M150T659	Methamphetamine	150.128	659	149.12	3.16077	C10H15N	[M+H]+	Benzene and substituted derivatives	Phenethylamines	C07164		537-46-2	HMDB0015517	MoNA	1	pos	9.4946e+06	1.4142e+07	2.63685e+06	2.29344e+06	1.00808e+07	1.09665e+07	560409	8.39416e+06	1.57729e+07
M166T38	2-Methoxy-3-(2-methylpropyl)pyrazine	166.114	38.4	166.111	20.9911	C9H14N2O	[M]+	Diazines	Pyrazines			24683-00-9	HMDB0031860	MoNA	1	pos	373783	488196	757433	317143	255982	215987	70743.5	116819	206760
M174T675	DEP_174.1277_10.3	174.128	675.4	173.12	2.72512	C12H15N	[M+H]+					18913-84-3		MoNA	1	pos	3.598e+06	7.96917e+06	1.06342e+06	1.01683e+06	838740	931774	3.45541e+06	3.48298e+06	533690
M185T40	OCP_186.0317_15.9	185.024	39.6	185.024	1.92503	C8H8ClNO2	[M]+					6961-49-5		MoNA	1	pos	2.64178e+06	4.63389e+06	2.5868e+06	3.48066e+06	2.42853e+06	1.6814e+06	3.14339e+06	4.22533e+06	2.58e+06
M191T40	2-Chlorobenzenesulfonamide	190.98	39.6	190.981	4.59269	C6H6ClNO2S	[M]+					6961-82-6		MoNA	1	pos	1.22246e+07	1.28243e+07	1.69454e+07	8.6447e+06	1.05398e+07	6.95461e+06	9.60468e+06	8.84482e+06	9.57656e+06
M222T65_2	Carbofuran	222.113	65.4	221.105	3.2596	C12H15NO3	[M+H]+	Coumarans		C14291		1563-66-2	HMDB0031770	mzCloud	1	pos	1.38124e+07	1.75403e+07	1.77339e+07	8.31413e+06	8.45418e+06	7.53587e+06	2.95837e+07	1.61523e+07	8.70398e+06
M245T272	Ribavirin	245.094	271.9	244.081	23.8867	C8H12N4O5	[M+H]+			C07234		36791-04-5		MoNA	1	pos	1.11861e+06	582294	1.66034e+06	526773	881392	1.29453e+06	1.00399e+06	1.21648e+06	1.61365e+06
M284T48	Nitrofen	283.989	47.6	282.98	3.9579	C12H7Cl2NO3	[M+H]+	Benzene and substituted derivatives	Diphenylethers	C11065		1836-75-5	HMDB0041951	MoNA	1	pos	2.78253e+06	2.68465e+06	3.64682e+06	2.97953e+06	2.49982e+06	1.91763e+06	2.26865e+06	2.77568e+06	2.64668e+06
M285T49_2	Chloraminophenamide	284.973	48.5	284.964	29.4765	C6H8ClN3O4S2	[M]+			C07460		121-30-2		MoNA	1	pos	811108	1.65113e+06	975024	1.0821e+06	1.07496e+06	1.59111e+06	882247	1.23274e+06	1.54558e+06
M302T194	Methidathion	301.969	194	301.962	25.1681	C6H11N2O4PS3	[M]+			C14431		950-37-8		MoNA	1	pos	6.27741e+06	5.95963e+06	1.25234e+07	7.65525e+06	6.19475e+06	8.42318e+06	9.19804e+06	7.16604e+06	7.17454e+06
M317T61	Phosmet	316.995	60.8	316.995	3.15462	C11H12NO4PS2	[M]+			C18756		732-11-6		MoNA	1	pos	906227	1.02576e+06	1.06854e+06	1.05739e+06	671210	643528	1.94946e+06	1.39021e+06	1.31624e+06
M324T60	PRZ_M325	324.015	59.8	324.02	14.5387	C12H15Cl3N2O2	[M]+					139520-94-8		MoNA	1	pos	515703	2.34456e+06	2.32716e+06	2.02628e+06	2.05548e+06	1.47431e+06	419784	367737	1.97231e+06
M331T324	Bexarotene	331.205	323.8	348.209	10.5791	C24H28O2	[M+H-H2O]+	Prenol lipids	Retinoids			153559-49-0	HMDB14452	MoNA	1	pos	2.24515e+06	3.05907e+06	1.85783e+06	4.94248e+06	1.87822e+06	1.71731e+06	1.95805e+06	1.50771e+06	3.50325e+06
M333T61	Dichlofluanid	332.967	60.5	331.962	6.83551	C9H11Cl2FN2O2S2	[M+H]+			C18820		1085-98-9		MoNA	1	pos	2.85177e+06	2.43452e+06	4.77298e+06	3.81683e+06	2.44291e+06	3.05276e+06	5.66573e+06	3.81501e+06	3.35992e+06
M344T686	Dibucaine	344.226	686	343.226	20.4899	C20H29N3O2	[M+H]+	Quinolines and derivatives	Quinolones and derivatives	C07879		85-79-0	HMDB0014668	MoNA	1	pos	5.06154e+06	1.46879e+07	1.59947e+07	1.03876e+07	1.38054e+07	1.34058e+07	1.09854e+07	1.20508e+07	1.19214e+07
M357T293_1	PRP_M358a	357.059	293.3	357.065	14.8344	C15H17Cl2N3O3	[M]+							MoNA	1	pos	3.40671e+06	4.04241e+06	4.3123e+06	4.49193e+06	4.35695e+06	4.39694e+06	3.37352e+06	3.70758e+06	4.11654e+06
M380T346	Fludrocortisone	380.191	346.4	380.2	22.8832	C21H29FO5	[M]+	Steroids and steroid derivatives	Hydroxysteroids	C07004		127-31-1	HMDB0014825	MoNA	1	pos	116072	132537	87255.4	186026	79059.1	147601	182892	166219	182071
M441T66	tembotrione	441.045	65.8	440.82	15.6502	C17H16ClF3O6S	[M+H]+					335104-84-2/		MoNA	1	pos	612450	470294	1.0578e+06	234797	730831	720387	833594	796743	889653
M546T483	Fosinopril	546.285	483.1	563.301	15.3143	C30H46NO7P	[M+H-H2O]+	Carboxylic acids and derivatives	Amino acids, peptides, and analogues	C07016		98048-97-6	HMDB0014635	MoNA	1	pos	6.30232e+06	2.44083e+06	1.80061e+06	99187.4	862651	5.01111e+06	6.19087e+06	1.60715e+06	1.40229e+06
M120T48	L-Homoserine	120.066	47.6	119.058	2.33915	C4H9NO3	[M+H]+	Carboxylic acids and derivatives	Amino acids, peptides, and analogues	C00263	Energy metabolism; Amino acid metabolism	672-15-1/1927-25-9	HMDB0000719	MoNA	1	pos	1.9334e+07	2.2007e+07	2.18527e+07	2.11972e+07	1.80494e+07	1.88561e+07	1.77805e+07	2.00637e+07	2.01347e+07
M140T37	2-methyl-4-amino-6-methoxy-s-triazine	140.144	36.8	140.143	4.28132	C5H8N4O	[M]+	Organooxygen compounds	Ethers			1668-54-8/		MoNA	1	pos	180169	316178	163761	348767	189002	117739	281877	143724	124799
M145T374	1,8-diaminooctane	145.17	373.6	144.258	0.519116	C8H20N2	[M+H]+	Organonitrogen compounds	Amines			373-44-4/		MoNA	1	pos	7.04253e+06	1.6001e+07	3.9537e+07	6.04638e+06	1.70786e+07	2.82078e+07	4.90515e+07	2.90686e+07	1.21632e+07
M150T227	Racemethionine	150.059	227.3	149.051	3.82788	C5H11NO2S	[M+H]+	Carboxylic acids and derivatives	Amino acids, peptides, and analogues	C01733		59-51-8	HMDB0033951	MoNA	1	pos	318008	222852	242636	171598	306808	161381	202950	276393	224568
M156T66_2	Histidine	156.077	65.8	155.155	1.58558	C6H9N3O2	[M+H]+	Carboxylic acids and derivatives	Amino acids, peptides, and analogues					MoNA	1	pos	3.43266e+06	4.47177e+06	3.27104e+06	3.57477e+06	943443	3.80266e+06	600876	584263	698776
M160T58	Chloridazon-methyl-desphenyl	160.032	58.2	159.574	28.0226	C5H6ClN3O	[M+H]+	Organonitrogen compounds	Amines					MoNA	1	pos	2.38231e+06	2.6921e+06	3.7844e+06	1.8052e+06	1.39819e+06	2.2985e+06	2.71112e+06	2.42893e+06	2.87413e+06
M165T681	Ephedrine	165.113	681.3	165.115	12.1129	C10H15NO	[M]+	Benzene and substituted derivatives	Phenylpropanes	C01575	Amino acid metabolism	299-42-3	HMDB0015451	MoNA	1	pos	6.59034e+07	1.87364e+07	1.91433e+07	5.45985e+07	8.16143e+07	1.93145e+06	1.89367e+07	1.82159e+07	3.73674e+07
M171T42	Dichlobenil	170.962	41.5	170.964	13.4533	C7H3Cl2N	[M]+			C11040		1194-65-6		MoNA	1	pos	1.16111e+06	1.2721e+06	563337	1.04393e+06	872508	327842	624364	834849	1.61968e+06
M184T67	A alpha C	184.086	66.6	183.08	3.38585	C11H9N3	[M+H]+			C19186		26148-68-5		MoNA	1	pos	2.71287e+06	4.44995e+06	4.15662e+06	3.37215e+06	3.18512e+06	3.39445e+06	2.44582e+06	3.04067e+06	3.09528e+06
M202T240	11-Aminoundecanoic acid	202.181	240.2	201.173	4.57016	C11H23NO2	[M+H]+			C19325		2432-99-7/NA		MoNA	1	pos	3.18796e+06	3.09993e+06	2.51028e+06	2.59761e+06	2.75596e+06	3.07077e+06	3.06286e+06	3.24306e+06	3.09409e+06
M185T43	diisopropylsuccinate	185.115	42.8	202.121	12.0192	C10H18O4	[M+H-H2O]+					924-88-9		MoNA	1	pos	2.5809e+06	2.5428e+06	792952	2.7352e+06	601785	821754	3.57683e+06	683296	2.46717e+06
M191T46	9,10-Phenanthroquinone	191.041	46.3	208.052	21.8069	C14H8O2	[M+H-H2O]+			C03243		84-11-7		MoNA	1	pos	3.34219e+07	4.17795e+07	3.99196e+07	3.64271e+07	3.26343e+07	3.60634e+07	3.1183e+07	3.1921e+07	3.50288e+07
M208T640	Cyprodinil	208.125	639.9	225.127	27.0703	C14H15N3	[M+H-H2O]+	Benzene and substituted derivatives	Aniline and substituted anilines	C10914		121552-61-2	HMDB0034853	MoNA	1	pos	1.8636e+07	1.42098e+07	4.73433e+06	2.20564e+07	4.7613e+06	4.14352e+06	1.37186e+07	8.10951e+06	1.82172e+07
M211T512	Bisphenol A	211.11	511.7	228.115	10.5822	C15H16O2	[M+H-H2O]+	Benzene and substituted derivatives	Diphenylmethanes	C13624		80-05-7	HMDB0032133	MoNA	1	pos	727681	1.09953e+06	900212	843747	810746	478255	226129	197442	232475
M230T47_2	Dehydrocostus lactone	230.133	47.3	230.131	11.2978	C15H18O2	[M]+			C09387		477-43-0		MoNA	1	pos	35283.7	1.67635e+06	2.27202e+06	2.23386e+06	1.53743e+06	2.91848e+06	4.30498e+06	2.80376e+06	3.21583e+06
M251T47_1	4,4?-Dichlorobenzophenone	250.997	46.9	249.995	22.296	C13H8Cl2O	[M+H]+			C06643		90-98-2		MoNA	1	pos	1.13057e+06	1.22064e+06	1.79864e+06	1.5162e+06	908339	1.68743e+06	816224	274932	315799
M237T39_2	Fluroxypyr	236.953	39.4	253.966	21.8017	C7H5Cl2FN2O3	[M+H-H2O]+			C18858		69377-81-7		MoNA	1	pos	1.18046e+06	139256	169527	235069	147511	468773	693501	702155	1.82411e+06
M243T83	Bromacil	243.006	82.8	260.016	8.50183	C9H13BrN2O2	[M+H-H2O]+			C10911		314-40-9		MoNA	1	pos	2.05639e+06	3.14752e+06	5.9087e+06	3.55282e+06	2.4591e+06	2.91598e+06	2.74556e+06	2.34909e+06	2.54586e+06
M244T368	Phencyclidine	244.207	367.9	243.199	2.9647	C17H25N	[M+H]+			C07575		77-10-1		MoNA	1	pos	370027	487786	97921.3	257209	141391	100594	241434	268927	1.24224e+06
M254T497	Dextromethorphan	254.184	497.1	271.194	9.30822	C18H25NO	[M+H-H2O]+	Morphinans		C06947		125-71-3	HMDB0001920	MoNA	1	pos	3.67905e+06	3.92725e+06	4.60753e+06	3.81651e+06	3.789e+06	3.44147e+06	4.82564e+06	4.28019e+06	4.29798e+06
M272T418	N-lauroylsarcosine	272.223	418.5	271.215	2.13139	C15H29NO3	[M+H]+					97-78-9		MoNA	1	pos	2.79555e+06	2.92092e+06	2.83068e+06	2.90529e+06	2.97355e+06	2.65604e+06	2.98237e+06	2.72109e+06	2.92478e+06
M261T104	Cyclophosphamide	261.032	104.3	260.025	0.399529	C7H15Cl2N2O2P	[M+H]+	Organonitrogen compounds	Nitrogen mustard compounds	C07888	Xenobiotics biodegradation and metabolism	6055-19-2/50-18-0	HMDB0014672	MoNA	1	pos	732588	878451	1.37595e+06	1.05063e+06	1.09752e+06	909419	922765	668393	708737
M266T47_2	metolachloor	266.125	47.3	283.134	7.41241	C15H22ClNO2	[M+H-H2O]+			C10953		51218-45-2		MoNA	1	pos	4.08374e+06	1.91555e+06	1.74994e+06	896588	1.60304e+06	1.11842e+06	2.50381e+06	2.10438e+06	2.03671e+06
M271T53	Imazamethabenz-methyl	271.141	53.1	288.147	2.70708	C16H20N2O3	[M+H-H2O]+	Benzene and substituted derivatives	Benzoic acids and derivatives	C11494		81405-85-8	HMDB0034913	MoNA	1	pos	719770	798545	951476	929087	879196	956959	755185	146863	800790
M273T251	galaxolidone	273.189	250.7	272.382	16.0841	C18H24O2	[M+H]+	Carboxylic acids and derivatives	Carboxylic acid derivatives					MoNA	1	pos	208224	117561	21123.4	127694	213829	216606	18249.5	155750	146209
M275T42	1,8-Dinitropyrene	275.044	41.7	292.048	12.1217	C16H8N2O4	[M+H-H2O]+			C14423		42397-65-9		MoNA	1	pos	702306	55520.2	573577	625240	141661	707358	466268	181085	481278
M282T81	Koninginin E	282.191	81.4	282.183	27.6079	C16H26O4	[M]+					154631-25-1		MoNA	1	pos	583191	1.13409e+06	740463	678516	992227	918741	656197	599154	953597
M289T417	diazoxon	289.294	417.1	288.28	22.2058	C12H21N2O4P	[M+H]+	Organic phosphoric acids and derivatives	Phosphate esters			962-58-3/		MoNA	1	pos	1.66645e+07	1.3321e+07	1.22523e+07	1.088e+07	9.57002e+06	1.55601e+07	5.50596e+06	1.14157e+07	1.26601e+07
M298T195	Hydrochlorothiazide	297.977	194.5	296.964	16.1892	C7H8ClN3O4S2	[M+H]+	Thiadiazines	Benzothiadiazines	C07041		58-93-5	HMDB0001928	MoNA	1	pos	974905	226911	2.10522e+06	1.23774e+06	1.05006e+06	1.27506e+06	1.01858e+06	1.11982e+06	1.07045e+06
M311T53	Edifenphos	311.035	53.4	310.025	8.43635	C14H15O2PS2	[M+H]+	Benzene and substituted derivatives		C14436		17109-49-8	HMDB0031781	MoNA	1	pos	785950	1.2853e+06	865966	1.27388e+06	1.01516e+06	1.24974e+06	756300	895513	1.34768e+06
M311T99	Domoic acid	311.135	98.6	311.137	6.10667	C15H21NO6	[M]+	Carboxylic acids and derivatives	Amino acids, peptides, and analogues	C13732		14277-97-5	HMDB0033939	MoNA	1	pos	474718	775126	934122	714016	815925	952690	872704	1.1277e+06	1.11431e+06
M321T308	Iprovalicarb	321.222	307.6	320.426	14.4176	C18H28N2O3	[M+H]+	Carboxylic acids and derivatives	Carboxylic acid derivatives					MoNA	1	pos	4.99809e+06	8.73607e+06	8.66332e+06	6.4331e+06	5.16125e+06	7.24955e+06	6.115e+06	6.97135e+06	8.31913e+06
M325T49_2	Flumetsulam	325.043	48.8	325.045	3.69182	C12H9F2N5O2S	[M]+			C18852		98967-40-9		MoNA	1	pos	2.1974e+06	525715	1.27688e+06	1.21233e+06	502724	1.49637e+06	2.36304e+06	2.19426e+06	1.49813e+06
M321T305	15-Acetyl-4-deoxynivalenol	321.131	304.6	338.137	6.79143	C17H22O7	[M+H-H2O]+	Prenol lipids	Sesquiterpenoids			88337-96-6	HMDB0033444	mzCloud	1	pos	2.00798e+06	287835	1.18796e+06	2.13847e+06	1.54981e+06	2.49276e+06	1.68192e+06	1.89342e+06	2.23017e+06
M340T258	mesotrione	340.042	257.5	339.322	19.2587	C14H13NO7S	[M+H]+	Organooxygen compounds	Carbonyl compounds			104206-82-8/		MoNA	1	pos	226072	357931	653460	329780	384250	513306	292202	219997	300083
M371T62	DIMETHOMORF	370.84	61.9	387.857	26.8742	C21H22ClNO4	[M+H-H2O]+	Organooxygen compounds	Ethers			113210-98-3/		MoNA	1	pos	783456	641832	1.345e+06	1.69984e+06	298940	742510	1.52424e+06	322772	884823
M372T492	azoxystrobin acid	372.347	491.6	389.361	16.5598	C21H15N3O5	[M+H-H2O]+	Organooxygen compounds	Ethers					MoNA	1	pos	2.03271e+07	2.14829e+06	1.29978e+06	1.16247e+06	873657	1.08074e+06	1.10215e+06	1.23838e+06	1.2944e+06
M391T190	N-(3-hydroxytetradecanoyl)-L-phenylalanine	391.274	190.2	391.272	3.93928	C23H37NO4	[M]+							MoNA	1	pos	2.16065e+06	2.23495e+06	4.46943e+06	3.50944e+06	2.14665e+06	4.15309e+06	4.53747e+06	1.81282e+06	4.43018e+06
M408T644	Sitagliptin	408.32	643.8	407.314	3.17398	C16H15F6N5O	[M+H]+	Carboxylic acids and derivatives	Carboxylic acid derivatives			486460-32-6	HMDB0015390	MoNA	1	pos	4.14674e+06	2.92255e+06	8.50195e+06	7.20131e+06	1.20304e+06	7.25485e+06	4.70649e+06	3.3464e+06	2.93586e+06
M417T462	Spironolactone	417.217	461.7	416.202	17.721	C24H32O4S	[M+H]+	Steroids and steroid derivatives	Steroid lactones	C07310		52-01-7	HMDB0014565	MoNA	1	pos	2.49653e+06	2.81009e+06	2.86251e+06	4.05483e+06	2.19456e+06	3.36258e+06	2.38075e+06	1.772e+06	2.8118e+06
M434T305	Meleagrin	434.194	304.9	433.46	27.9133	C23H23N5O4	[M+H]+	Carboxylic acids and derivatives	Carboxylic acid derivatives			71751-77-4/		MoNA	1	pos	130298	91439.5	81552.7	134426	12002	139476	184013	162230	184577
M437T285_2	Fipronil	436.942	285.1	435.939	8.64188	C12H4Cl2F6N4OS	[M+H]+			C11099		120068-37-3		MoNA	1	pos	63060.8	249133	255534	75865.2	214903	220010	27719.1	47695.9	91160.7
M438T48	Kotanin	438.418	48.2	438.427	20.0722	C24H22O8	[M]+	Organooxygen compounds	Ethers			27909-08-6/		MoNA	1	pos	564848	795835	1.01006e+06	627053	116564	65115.8	513365	725563	641021
M448T354	oxaline	448.2	354	447.486	5.06408	C24H25N5O4	[M+H]+	Carboxylic acids and derivatives	Carboxylic acid derivatives			55623-37-5/		MoNA	1	pos	12362.9	16029.8	80478.9	116726	14441.9	109518	90251.6	127271	33208
M470T578	N-arachinoyl-5-hydroxytryptamide	470.394	577.6	470.387	13.7569	C30H50N2O2	[M]+							MoNA	1	pos	2.03098e+06	3.20605e+06	2.2685e+06	2.22897e+06	2.11332e+06	1.87481e+06	2.32576e+06	2.25468e+06	2.35618e+06
M485T46_1	bromophene	484.784	46.4	501.791	0.688967	C12H6Br4O2	[M+H-H2O]+	Benzene and substituted derivatives	Halobenzenes			21987-62-2/		MoNA	1	pos	2.10719e+06	3.63144e+06	3.03902e+06	1.39671e+06	2.13382e+06	1.30249e+06	1.46922e+06	888555	1.4977e+06
M488T615	Roquefortine H	488.266	614.7	487.258	0.17221	C28H33N5O3	[M+H]+							MoNA	1	pos	4.04646e+06	1.31704e+06	4.01733e+06	1.16841e+06	1.10192e+06	1.18804e+06	584988	4.06052e+06	1.88841e+06
M496T513	Serine-Cholic Acid	496.324	513.2	496.327	5.19667	[C27H46NO7]+	[M]+							MoNA	1	pos	1.03489e+07	8.58717e+06	1.15097e+07	3.67795e+06	4.93971e+06	1.43282e+07	4.79079e+07	5.41963e+06	8.55969e+06
M526T627	N-lignoceroyl-5-hydroxytryptamide	526.452	626.7	526.45	3.1739	C34H58N2O2	[M]+							MoNA	1	pos	1.02331e+06	5.02018e+06	4.88075e+06	144889	3.53623e+06	580037	314510	178202	6.43215e+06
M515T462_2	iso-Roridine E	515.27	461.7	514.257	11.1705	C29H38O8	[M+H]+					64726-84-7		MoNA	1	pos	7.22268e+06	1.43139e+07	1.0464e+07	1.265e+07	1.06932e+07	1.07586e+07	8.42557e+06	1.28661e+07	1.35557e+07
M561T216_2	Ergocorninine	561.293	215.5	561.295	4.13215	C31H39N5O5	[M]+					564-36-3		MoNA	1	pos	6.08256e+06	1.28035e+07	1.50559e+07	193878	215682	228927	35397.1	223538	85584.8
M571T104_2	Aurofusarin	571.07	104	570.08	29.5971	C30H18O12	[M+H]+					13191-64-5		MoNA	1	pos	66404.8	250521	231328	121978	49386.2	168412	5119.38	59683.9	194120
M577T327_2	(-)-Stercobilin	577.335	326.6	594.342	0.517521	C33H46N4O6	[M+H-H2O]+	Tetrapyrroles and derivatives	Bilirubins				HMDB0240259	MoNA	1	pos	83289	22867.4	20328.2	92489.2	25485.9	42033.7	74710.3	36288.7	91523.4
M639T297_1	Enniatin B	639.415	297.3	639.409	8.44522	C33H57N3O9	[M]+			C15740		917-13-5		MoNA	1	pos	245465	253494	447861	304874	168733	256280	216413	195789	630042
M668T237_3	enniatin A1	668.446	237.2	667.874	2.62778	C35H61N3O9	[M+H]+	Carboxylic acids and derivatives	Amino acids, peptides, and analogues			4530-21-6/		MoNA	1	pos	809549	1.3979e+06	943758	231485	887673	779317	398460	233391	368095
M705T213_4	Fumonisin B3	705.374	213.1	705.394	27.582	C34H59NO14	[M]+	Carboxylic acids and derivatives	Fumonisins			136379-59-4	HMDB0040967	MoNA	1	pos	1.06624e+06	802674	928347	111210	292302	600063	175177	593571	511021
M722T346_2	Fumonisin B1	722.391	346.4	721.388	6.84697	C34H59NO15	[M+H]+	Carboxylic acids and derivatives	Fumonisins			116355-83-0	HMDB0034702	MoNA	1	pos	169752	138241	79233.1	102626	69554.7	86933.4	92302.4	116656	82348.3
M778T239_3	iomeprol	777.874	238.8	777.085	15.5749	C17H22I3N3O8	[M+H]+	Organooxygen compounds	Alcohols and polyols			78649-41-9/		MoNA	1	pos	107523	210878	155321	350603	379690	83558.8	86361.8	129190	164224
M835T43_4	Triacetylfusarinin C	835.395	43.2	852.412	10.8107	C39H60N6O15	[M+H-H2O]+							MoNA	1	pos	686089	1.43047e+06	1.41007e+06	1.46705e+06	1.15786e+06	1.12331e+06	1.33317e+06	1.06051e+06	1.23665e+06
M873T626_2	Beta-Methoxy-Albicidin	873.279	625.9	872.265	7.88826	C45H40N6O13	[M+H]+							MoNA	1	pos	1.57043e+07	7.72571e+06	2.53519e+06	1.35169e+07	1.47034e+06	1.17196e+06	1.55011e+07	751733	948243
M873T44_3	Lyciumin A	873.356	43.5	873.366	11.3564	C42H51N9O12	[M]+					125708-06-7	HMDB0038672	MoNA	1	pos	1.18163e+06	1.54953e+06	3.15605e+06	1.16293e+06	997750	1.53966e+06	1.5655e+06	1.76221e+06	1.65879e+06
M913T276_4	SurugamideA	912.633	275.9	911.621	5.16467	C48H81N9O8	[M+H]+							MoNA	1	pos	1.16996e+06	1.44665e+06	550330	1.13744e+06	894628	1.20835e+06	368105	410540	641976
M118T40_2	Succinic acid	118.035	39.7	118.027	1.28249	C4H6O4	[M]+	Carboxylic acids and derivatives	Dicarboxylic acids and derivatives	C00042	Cancer: overview; Metabolism of cofactors and vitamins; Nervous system; Signal transduction; Endocrine system; Carbohydrate metabolism; Amino acid metabolism; Energy metabolism	110-15-6	HMDB0000254	BioDeepDB	1	pos	381070	156498	440679	756726	582409	435350	263465	469167	303010
M112T63	Cytosine	112.051	62.8	111.043	1.99909	C4H5N3O	[M+H]+	Diazines	Pyrimidines and pyrimidine derivatives	C00380	Nucleotide metabolism	71-30-7	HMDB0000630	BioDeepDB	1	pos	1.21823e+06	632459	1.73383e+06	1.74843e+06	1.21073e+06	588129	1.92197e+06	2.84436e+06	2.24396e+06
M138T94	Tyramine	138.092	94.4	137.084	3.07042	C8H11NO	[M+H]+	Benzene and substituted derivatives	Phenethylamines	C00483	Amino acid metabolism; Digestive system; Signaling molecules and interaction	51-67-2	HMDB0000306	BioDeepDB	1	pos	537343	851669	749155	502874	487029	439529	637171	449338	679509
M154T67	Protocatechuic acid	154.029	66.8	154.027	12.3354	C7H6O4	[M]+	Benzene and substituted derivatives	Benzoic acids and derivatives	C00230		99-50-3	HMDB0001856	BioDeepDB	1	pos	1.94032e+06	470513	4.14665e+06	3.87985e+06	3.12563e+06	1.79022e+06	2.49305e+06	3.01112e+06	2.89424e+06
M205T48_1	L-Cystathionine	205.057	48.2	222.067	13.9766	C7H14N2O4S	[M+H-H2O]+	Carboxylic acids and derivatives	Amino acids, peptides, and analogues	C02291	Amino acid metabolism	56-88-2	HMDB0000099	BioDeepDB	1	pos	2.96748e+06	4.56593e+06	4.65122e+06	4.3092e+06	3.79061e+06	3.60316e+06	3.16556e+06	3.05221e+06	3.99635e+06
M221T187	5-Hydroxy-L-tryptophan	221.093	187.4	220.085	2.37005	C11H12N2O3	[M+H]+	Indoles and derivatives	Tryptamines and derivatives	C00643	Amino acid metabolism; Nervous system	4350-09-8	HMDB0000472	BioDeepDB	1	pos	200157	451610	362486	267098	346131	96449.4	46018	260887	316600
M291T70	Epicatechin	291.093	70	290.079	20.5169	C15H14O6	[M+H]+	Flavonoids	Flavans	C09727		490-46-0	HMDB0001871	BioDeepDB	1	pos	250668	2.77292e+06	187441	197172	380983	1.6151e+06	1.77519e+06	633573	230149
M324T50	CMP	324.059	50.1	323.052	0.691231	C9H14N3O8P	[M+H]+	Pyrimidine nucleotides	Pyrimidine ribonucleotides	C00055	Nucleotide metabolism	63-37-6	HMDB0000095	BioDeepDB	1	pos	3.57228e+06	2.36298e+06	4.65959e+06	3.29957e+06	2.05772e+06	2.95367e+06	8.53074e+06	6.29671e+06	4.09325e+06
M335T55	5'-Uridylic acid, 2'-deoxy-, disodium salt	335.001	55	352.005	9.3552	C9H11N2Na2O8P	[M+H-H2O]+					42155-08-8		BioDeepDB	1	pos	1.55228e+06	2.514e+06	2.835e+06	2.3937e+06	2.24161e+06	2.18198e+06	408459	1.85219e+06	2.49084e+06
M344T681	Dodecanoylcarnitine	344.278	681.4	343.272	0.881316	C19H37NO4	[M+H]+	Fatty Acyls	Fatty acid esters			25518-54-1	HMDB0002250	BioDeepDB	1	pos	1.67846e+07	3.12806e+06	1.3822e+07	4.54201e+06	5.8269e+06	1.04326e+07	1.46433e+07	3.98619e+06	2.99576e+06
M365T67	Xanthylic acid	365.044	66.8	364.042	14.5033	C10H13N4O9P	[M+H]+	Purine nucleotides	Purine ribonucleotides	C00655	Nucleotide metabolism	523-98-8	HMDB0001554	BioDeepDB	1	pos	159989	114623	1.43548e+06	1.34162e+06	640810	136193	710754	1.00934e+06	954027
M367T66	dTMP	367.026	65.8	322.057	5.61269	C10H15N2O8P	[M+2Na-H]+	Pyrimidine nucleotides	Pyrimidine deoxyribonucleotides	C00364	Nucleotide metabolism	365-07-1	HMDB0001227	BioDeepDB	1	pos	2.47336e+06	3.26671e+06	3.26199e+06	3.77608e+06	2.97583e+06	2.31084e+06	2.62816e+06	4.07768e+06	4.11549e+06
M593T43	UDP-a-D-Galactose disodium salt	593.008	42.7	610.019	5.84478	C15H22N2Na2O17P2	[M+H-H2O]+					137868-52-1		BioDeepDB	1	pos	373767	212713	1.4313e+06	484371	426765	1.45171e+06	1.38952e+06	336938	780650
M204T89	O-Acetylcarnitine	204.123	89.4	204.124	0.979799	C9H18NO4	[M]+	Fatty Acyls	Fatty acid esters	C02571	Endocrine and metabolic disease	c("3040-38-8", "5080-50-2")	HMDB0000201	mzCloud	1	pos	3.23998e+06	3.0767e+06	2.04619e+06	1.78433e+06	1.66879e+06	2.88568e+06	2.24286e+06	1.49617e+06	1.6896e+06
M450T608	Chenodeoxycholic acid glycine conjugate	450.321	608.4	449.314	1.05702	C26H43NO5	[M+H]+	Steroids and steroid derivatives	Bile acids, alcohols and derivatives	C05466	Lipid metabolism; Digestive system	640-79-9	HMDB0000637	BioDeepDB	1	pos	3.01415e+06	1.69729e+06	2.76939e+06	2.80734e+06	1.64379e+06	1.87534e+06	2.70041e+06	2.5963e+06	2.55183e+06
M518T303	Sodium taurocholate	518.302	303.1	537.274	2.63952	C26H44NNaO7S	[M+H]+					145-42-6		BioDeepDB	1	pos	665858	72714.7	287871	612548	142974	575011	153803	178774	192847
M133T80	MLS000515960-01!	133.106	79.8	150.116	20.0175	C9H14N2	[M+H-H2O]+							GNPS	1	pos	2.55004e+08	2.38967e+08	3.69981e+08	3.61592e+08	3.17881e+08	1.89123e+08	1.44114e+08	2.65625e+08	3.06887e+08
M152T39	Chlorzoxazone	151.983	39.2	168.993	14.9095	C7H4ClNO2	[M+H-H2O]+	Benzoxazoles	Benzoxazolones	C07931		95-25-0	HMDB0014500	GNPS	1	pos	454687	834747	586779	647362	1.73701e+06	299609	702816	638787	325536
M172T642	NCGC00385698-01!2-(1H-indol-3-yl)propanoic acid	172.072	641.9	189.079	1.48431	C11H11NO2	[M+H-H2O]+							GNPS	1	pos	3.91433e+07	8.42382e+06	8.74597e+06	1.79792e+07	7.02892e+06	4.48711e+07	5.44695e+07	8.26392e+06	2.78098e+06
M190T599	MLS001240277-01!Isonicotinic acid but-2-enylidene-hydrazide	190.097	599.3	189.09	0.462773	C10H11N3O	[M+H]+							GNPS	1	pos	4.48277e+07	6.17396e+06	1.32283e+07	5.6978e+06	1.21267e+07	5.38306e+06	2.34133e+07	6.00063e+06	2.75421e+07
M190T383	MLS002637604-01!phenyl(piperidin-1-yl)methanone	190.127	382.7	189.115	21.8796	C12H15NO	[M+H]+							GNPS	1	pos	113481	101935	229684	190917	171160	107937	225747	216734	126321
M210T588_1	3-Methyl-1-(2,4,6-trihydroxyphenyl)-1-butanone	210.089	588.4	210.089	1.42797	C11H14O4	[M]+	Benzene and substituted derivatives	Phenols and derivatives	C07350		26103-97-9	HMDB0033798	GNPS	1	pos	917157	1.09766e+06	2.60101e+07	2.76265e+06	3.58824e+06	746568	1.83832e+07	1.76926e+07	1.87653e+06
M210T57	Minoxidil	210.136	57.1	209.248	2.68351	C9H15N5O	[M+H]+	Organonitrogen compounds	Amines			38304-91-5	HMDB0014494	GNPS	1	pos	622393	701091	865886	97913.2	76184.8	118834	1.00798e+06	829988	721534
M222T54	MLS002153464-01!4-(2-Aminoethyl)benzenesulfonyl fluoride hydrochloride30827-99-7	222.006	54.4	239.018	21.4926	C8H11ClFNO2S	[M+H-H2O]+							GNPS	1	pos	385386	808217	176337	186645	526273	621294	405184	504870	503429
M231T41	Visnagin	231.065	41.3	230.058	1.62725	C13H10O4	[M+H]+			C09049		82-57-5		GNPS	1	pos	3.49025e+06	6.57845e+06	4.26273e+06	3.55321e+06	3.08246e+06	3.57127e+06	3.51837e+06	4.07716e+06	3.25441e+06
M231T628	6,7-dihydroflavopereirine	231.125	628.2	248.131	3.39855	C17H16N2	[M+H-H2O]+					42281-83-4		GNPS	1	pos	6.62448e+06	1.035e+07	2.22029e+07	1.33223e+07	7.17301e+06	8.41553e+06	1.45451e+07	8.66786e+06	2.94256e+07
M231T687	NCGC00385460-01_C14H17NO2_(2E)-3-(4-Methoxyphenyl)-1-(1-pyrrolidinyl)-2-propen-1-one	231.126	686.7	231.126	0.989868	C14H17NO2	[M]+							GNPS	1	pos	5.69129e+06	2.31948e+07	7.65127e+06	399648	1.7817e+07	2.48723e+06	3.74869e+06	2.15115e+07	2.62538e+06
M234T80_1	MLS000728634-01!	234.028	80.2	234.029	4.44529	C11H10N2S2	[M]+							GNPS	1	pos	1.06196e+06	352300	3.93078e+06	2.90889e+06	1.53314e+06	1.03223e+06	2.32616e+06	2.04422e+06	1.24622e+06
M235T628	NCGC00160280-01!N-methyl-metacryloyl-lupinine	235.182	628.4	252.196	25.3909	[C15H26NO2]+	[M+H-H2O]+							GNPS	1	pos	3.71629e+06	1.05291e+06	5.21186e+06	952525	3.43473e+06	2.75278e+06	4.22543e+06	2.62962e+06	3.94117e+06
M235T323	MLS002639189-01!	235.21	323	252.22	9.90397	C15H28N2O	[M+H-H2O]+							GNPS	1	pos	202689	164022	151060	327938	252065	200912	305977	223396	379386
M241T47	Lofexidine hydrochloride	241.031	46.9	258.033	23.5058	C11H12Cl2N2O	[M+H-H2O]+							GNPS	1	pos	1.85587e+07	6.32463e+06	5.30194e+06	4.61434e+06	4.86659e+06	1.65536e+07	1.93248e+07	1.87476e+07	2.09608e+07
M243T38	NCGC00385670-01!N-(10-hydroxy-10-methylundecyl)acetamide	243.219	37.6	243.22	5.05376	C14H29NO2	[M]+							GNPS	1	pos	177535	440388	313055	793024	204757	220864	16664.9	28324.9	18345.5
M245T418	(R)-flurbiprofen	245.268	418.1	244.261	2.43	C15H13FO2	[M+H]+	Benzene and substituted derivatives	Halobenzenes			51543-40-9/		GNPS	1	pos	2.02378e+06	1.51911e+06	1.5203e+06	1.42193e+06	1.59308e+06	2.13349e+06	1.86796e+06	1.43278e+06	1.47712e+06
M254T109	Anabasamine	254.161	109.5	253.343	18.3884	C16H19N3	[M+H]+	Organonitrogen compounds	Amines					GNPS	1	pos	164385	185274	264844	35460.4	654722	279005	182583	347123	245377
M274T631	10-deoxygerfelin	274.27	631.3	274.269	5.46906	C15H14O5	[M]+	Organooxygen compounds	Ethers					GNPS	1	pos	1.81566e+06	3.7912e+06	9.71912e+06	4.07757e+06	855171	1.61411e+06	2.08465e+06	1.59056e+07	5.90636e+06
M258T187	MLS001077357-01!6-ETHOXY-2-BENZOTHIAZOLESULFONAMIDE	258.009	187.2	258.013	16.6048	C9H10N2O3S2	[M]+							GNPS	1	pos	434649	763083	586175	708998	551773	720687	572820	467503	521462
M258T74	MLS001401414-01!366-70-1	258.135	73.7	257.129	7.61594	C12H20ClN3O	[M+H]+							GNPS	1	pos	2.37611e+06	3.95863e+06	3.48882e+06	2.84719e+06	2.72425e+06	4.53759e+06	3.44878e+06	1.90448e+06	4.69284e+06
M262T659	deoxy-PF1140	262.18	659.2	261.173	0.171729	C16H23NO2	[M+H]+							GNPS	1	pos	8.5442e+06	2.18498e+07	2.12283e+07	1.40678e+07	1.89557e+07	1.56726e+07	1.04867e+07	9.6656e+06	4.66107e+07
M265T60	Amiloride hydrochloride (Midamor)	265.024	60.4	265.025	0.993373	C6H9Cl2N7O	[M]+							GNPS	1	pos	2.13197e+06	2.34421e+06	2.85229e+06	2.3154e+06	530172	1.95827e+06	2.69843e+06	737802	2.6702e+06
M282T322	(-)-Quebrachamine	282.206	321.9	282.21	12.0479	C19H26N2	[M]+	Quebrachamine alkaloids		C09235		4850-21-9	HMDB0030260	GNPS	1	pos	304857	45455.2	35831.7	200628	136466	214067	204247	150913	293958
M266T66_1	Clonidine hydrochloride	266	65.6	266.555	4.91113	C9H10Cl3N3	[M+H]+					4205-91-8/		GNPS	1	pos	504314	372559	2.05188e+06	2.30828e+06	1.25959e+06	536882	1.43111e+06	1.56928e+06	1.34267e+06
M268T47	Makaluvamine O	267.978	46.5	266.976	21.8004	[C10H8BrN2O2]+	[M+H]+							GNPS	1	pos	627958	2.61293e+06	2.6391e+06	2.6218e+06	1.8966e+06	2.48238e+06	2.23238e+06	2.33365e+06	1.98832e+06
M268T237_3	NCGC00160349-01!BREVICARINE	268.186	237	267.174	18.5555	C17H21N3	[M+H]+							GNPS	1	pos	335321	1.23545e+06	249789	328120	284626	312414	1.33563e+06	255818	154688
M269T257	TOTAROL	269.216	257.4	286.23	23.8901	C20H30O	[M+H-H2O]+					511-15-9		GNPS	1	pos	527200	256465	62808.6	265757	253535	326484	325472	300613	796999
M270T67	(2R)-5-hydroxy-7-methoxy-2-phenyl-3,4-dihydro-2H-1-benzopyran-4-one	270.092	66.9	270.281	10.3337	C16H14O4	[M]+	Endogenous Metabolites; Natural Products/Medicines						mzCloud	1	pos	3.90011e+06	4.14184e+06	5.56515e+06	3.24853e+06	5.71814e+06	3.1155e+06	4.39901e+06	4.3823e+06	4.33865e+06
M271T50	NCGC00179780-02_C20H32O_(5xi,9xi)-Beyer-15-en-18-ol	271.238	49.6	288.245	2.27975	C20H32O	[M+H-H2O]+							GNPS	1	pos	6.83768e+06	5.08226e+06	3.93558e+06	5.44198e+06	1.82312e+07	7.69376e+06	1.26818e+07	1.91588e+07	5.53814e+06
M272T64	MLS001076686-01!Tizanidine hydrochloride64461-82-1	271.991	64.2	288.996	10.156	C9H9Cl2N5S	[M+H-H2O]+							GNPS	1	pos	3.47068e+06	6.27877e+06	3.69757e+06	3.98842e+06	6.41499e+06	6.73369e+06	1.5641e+06	1.9849e+06	3.82548e+06
M273T419	MLS000069748-01!5ALPHA-ANDROST-16-EN-3-ONE	273.226	418.7	272.214	19.0629	C19H28O	[M+H]+							GNPS	1	pos	607305	278349	425677	396432	289631	245710	355035	238794	257609
M275T67	MLS001066393-01!5,7-Dichlorokynurenic acid monohydrate	274.973	66.8	274.975	7.68462	C10H7Cl2NO4	[M]+							GNPS	1	pos	3.42341e+06	2.44333e+06	5.09906e+06	6.65964e+06	4.69287e+06	3.33346e+06	4.174e+06	6.09365e+06	4.89704e+06
M277T46	Azathioprine	277.042	46.1	277.038	13.3554	C9H7N7O2S	[M]+	Thioethers	Aryl thioethers	C06837	Xenobiotics biodegradation and metabolism	446-86-6	HMDB0015128	GNPS	1	pos	3.20458e+06	5.67333e+06	4.79736e+06	5.06223e+06	3.89104e+06	4.33514e+06	377520	845924	3.91901e+06
M277T73	MLS001048960-01!spiro[2,3,4,9-tetrahydropyrido[3,4-b]indole-1,1'-cyclohexane]	277.148	73.1	276.139	6.48623	C16H21ClN2	[M+H]+							GNPS	1	pos	1.55663e+07	2.46771e+07	2.25134e+07	1.74577e+07	2.41967e+07	2.60012e+07	1.76366e+07	2.2463e+07	2.61828e+07
M281T59	MLS001077329-01!	280.996	58.6	280.989	26.1748	C9H10Cl3N3O	[M]+							GNPS	1	pos	434534	257470	2.48028e+06	2.07346e+06	805198	210534	3.99125e+06	2.20046e+06	1.73516e+06
M282T523	Palmitoylethanolamide	282.275	523	299.282	1.53751	C18H37NO2	[M+H-H2O]+	Carboximidic acids and derivatives	Carboximidic acids	C16512	Signaling molecules and interaction	544-31-0	HMDB0002100	GNPS	1	pos	1.70698e+06	3.29792e+06	1.45072e+07	1.48012e+06	1.33399e+06	1.35747e+06	437546	6.17712e+06	4.67419e+06
M286T274	CGS 15943	285.695	274	285.689	22.4015	C13H8ClN5O	[M]+	Diazanaphthalenes	Benzodiazines					GNPS	1	pos	125737	104104	138754	21007.8	88751.8	108816	18124.5	101904	200611
M306T48_1	MLS000069389-01!130-26-7	305.919	47.6	304.91	3.21831	C9H5ClINO	[M+H]+							GNPS	1	pos	1.70862e+06	486152	992177	1.18874e+06	519790	618483	1.27914e+06	1.41039e+06	903511
M288T409	C17-Sphinganine	288.29	408.7	287.282	2.06242	C17H37NO2	[M+H]+							GNPS	1	pos	2.70892e+07	2.69638e+07	2.56836e+07	2.9603e+07	2.07438e+07	2.96988e+07	1.11228e+07	2.29041e+07	7.69062e+06
M294T70_1	NCGC00385185-01_C18H21N3O2_(1Z)-4-Isopropyl-1-(2-methylpropylidene)-2H-pyrazino[2,1-b]quinazoline-3,6(1H,4H)-dione	294.155	70.4	311.163	3.88541	C18H21N3O2	[M+H-H2O]+							GNPS	1	pos	3.12952e+08	4.33621e+08	1.83578e+08	4.36776e+08	4.43992e+08	5.327e+08	4.70821e+08	1.90318e+08	2.3652e+08
M297T33_1	Amitriptyline HCl	296.86	33.2	313.865	8.53601	C20H23N.HCl	[M+H-H2O]+					549-18-8/		GNPS	1	pos	59446	170504	243140	85637.3	49186.9	184647	252366	204296	59408.9
M298T58	58-93-5	297.967	58.4	296.964	15.2749	C7H8ClN3O4S2	[M+H]+							GNPS	1	pos	1.27176e+06	1.55024e+06	1.28621e+06	380438	1.47459e+06	458822	209383	1.86846e+06	1.19564e+06
M298T243	C11_db-UHQ aka 2-undecenyl-quinoloin-4(1H)-one position of double bond unknown	298.222	243.4	297.209	18.6422	C20H27NO	[M+H]+							GNPS	1	pos	89705.6	391166	253547	466794	385874	325471	319757	583720	503932
M301T451	1,5-Dihydroxy-2,3-dimethoxy-10-methyl-9-acridone	301.296	451.1	301.294	7.30178	C16H15NO5	[M]+	Organooxygen compounds	Ethers					GNPS	1	pos	251746	242062	220628	115684	254314	266651	325958	215501	235682
M305T467	(R)-Heraclenol	305.303	466.6	304.295	3.68158	C16H16O6	[M+H]+	Organooxygen compounds	Ethers			26091-76-9	HMDB0030745	GNPS	1	pos	2.06041e+06	847760	659853	408289	446794	1.58902e+06	1.68355e+06	453972	487375
M309T38	MLS001332643-01!Benoxinate hydrochloride5987-82-6	309.223	38.4	308.21	17.5642	C17H28N2O3	[M+H]+							GNPS	1	pos	150852	730330	460231	487960	2.67452e+06	382354	6.32178e+06	276133	4.92586e+06
M316T428	Decanoylcarnitine	316.248	428.5	315.449	1.69024	C17H33NO4	[M+H]+	Carboxylic acids and derivatives	Carboxylic acid derivatives			1492-27-9	HMDB0000651	GNPS	1	pos	154230	176191	143360	468163	463824	595681	153433	615292	380781
M317T461	CGS 12066B	317.325	461.3	334.339	19.116	C17H17F3N4	[M+H-H2O]+	Organonitrogen compounds	Amines					GNPS	1	pos	6.99341e+06	3.75375e+06	3.03958e+06	604439	2.50849e+06	5.95623e+06	7.27222e+06	3.02869e+06	3.24569e+06
M326T62	MLS000863279-01!	326.183	62.3	343.191	3.33402	C18H30ClNO3	[M+H-H2O]+							GNPS	1	pos	606431	139913	541095	40176.6	350443	966541	2.27602e+06	988024	1.06185e+06
M330T48_2	iodinated analogue of makaluvone	329.976	48.1	328.978	27.0564	[C11H10IN2O2]+	[M+H]+							GNPS	1	pos	1.95001e+06	2.32903e+06	2.24818e+06	1.52931e+06	1.66008e+06	1.58545e+06	2.33023e+06	2.22268e+06	1.73004e+06
M332T274	[10]-Shogaol	332.233	274	332.235	5.85399	C21H32O3	[M]+	Benzene and substituted derivatives	Phenols and derivatives			36752-54-2	HMDB0031462	GNPS	1	pos	1.14117e+06	832883	841749	749843	1.06652e+06	1.29491e+06	738461	908565	1.17936e+06
M333T274_1	Palonosetron HCl	332.87	273.5	332.868	7.51043	C19H25ClN2O	[M]+	Carboxylic acids and derivatives	Carboxylic acid derivatives			135729-62-3/		GNPS	1	pos	3.22432e+06	3.01552e+06	3.50033e+06	2.42827e+06	1.93332e+06	2.33333e+06	1.92103e+06	2.35887e+06	3.80843e+06
M336T43	MLS002222266-01!6385-02-0	336.017	42.9	335.009	0.0926026	C14H12Cl2NNaO3	[M+H]+							GNPS	1	pos	4.49433e+06	4.31841e+06	4.30594e+06	4.56511e+06	3.78526e+06	5.07808e+06	2.73113e+06	4.12779e+06	4.42296e+06
M340T587	MLS002207232-01!HEXETIDINE141-94-6	340.361	587	339.361	23.8701	C21H45N3	[M+H]+							GNPS	1	pos	1.03215e+07	6.93413e+06	5.1857e+06	4.32563e+06	3.67162e+06	5.6877e+06	7.37111e+06	8.4218e+06	1.57767e+07
M342T48	Methyclothiazide	341.947	47.6	358.957	6.62676	C9H11Cl2N3O4S2	[M+H-H2O]+	Thiadiazines	Benzothiadiazines	C07765		135-07-9	HMDB0014377	GNPS	1	pos	1.16014e+06	1.59727e+06	831829	880849	295272	936208	162795	1.12983e+06	933352
M342T249	NCGC00169660-02_C22H30O3_2-Hydroxy-6-[(8Z,11Z)-8,11,14-pentadecatrien-1-yl]benzoic acid	342.228	249.2	342.219	25.1446	C22H30O3	[M]+							GNPS	1	pos	1.24807e+06	1.1707e+06	1.02792e+06	999246	912427	941410	922446	1.04426e+06	1.22719e+06
M343T406	CocamidoprpylBetaine	343.295	406.3	342.288	1.51204	C19H38N2O3	[M+H]+							GNPS	1	pos	3.36382e+06	5.57719e+06	2.98283e+06	3.50853e+06	2.98313e+06	2.78571e+06	3.66987e+06	3.58466e+06	3.66659e+06
M348T40	biperiden hydrochloride	347.913	39.7	347.922	24.7188	C21H30ClNO	[M]+	Organooxygen compounds	Alcohols and polyols			1235-82-1/		GNPS	1	pos	60192.3	24503.9	228951	492598	315094	42752.8	113632	258665	191136
M353T304	MLS000860060-01!VER-3323 hemifumarate salt	353.047	303.7	370.053	5.42367	C15H19BrN2O4	[M+H-H2O]+							GNPS	1	pos	948855	876230	1.51255e+06	1.2617e+06	1.43726e+06	1.48951e+06	964514	1.04833e+06	1.22399e+06
M355T293_2	MLS002153171-01!Sulindac sulfone59864-04-9	355.074	293.3	372.083	3.72948	C20H17FO4S	[M+H-H2O]+							GNPS	1	pos	2.71956e+07	1.80882e+07	7.45057e+06	4.63524e+07	2.19824e+07	3.80564e+07	1.79427e+07	2.97939e+07	2.58116e+07
M355T427	averantin	355.369	426.9	372.369	21.2005	C20H20O7	[M+H-H2O]+	Organooxygen compounds	Alcohols and polyols			5803-62-3/		GNPS	1	pos	415064	73561.1	101896	175696	507894	377752	549685	572652	171878
M358T293	Epicoccolide B_130095	358.062	293.3	358.069	19.1794	C18H14O8	[M]+					852360-39-5		GNPS	1	pos	519293	580733	210005	824585	780771	930216	668840	551790	701739
M360T510	nadifloxacin	360.375	509.5	360.38	12.82	C19H21FN2O4	[M]+	Organooxygen compounds	Alcohols and polyols			124858-35-1/		GNPS	1	pos	2.69942e+06	819137	51309.8	4473.17	3539.41	2.94805e+06	2.38445e+06	271489	679592
M361T39	Naltrexone HCl	360.853	39	377.863	8.21942	C20H24ClNO4	[M+H-H2O]+					16676-29-2/		GNPS	1	pos	266736	790096	626337	1.27926e+06	232018	209503	647778	880836	279673
M366T592	Geissolaevine	366.374	591.7	366.368	16.6496	C20H18N2O5	[M]+							GNPS	1	pos	1.58318e+07	1.77283e+07	1.79996e+07	7.9779e+06	3.5417e+06	3.59481e+06	5.42386e+06	5.09097e+06	2.62041e+07
M368T212	NCGC00160189-01!8-OXO-PSEUDOPALMATINE	368.154	212.4	367.142	11.8191	C21H21NO5	[M+H]+							GNPS	1	pos	158690	333410	48318.8	172995	247650	192373	36456.8	200610	216892
M368T594	2,7-dihydroxyapogeissoschizine	368.425	594.3	368.427	5.15709	C21H24N2O4	[M]+							GNPS	1	pos	6.69509e+06	1.29249e+06	5.44634e+06	983635	2.93439e+06	4.90223e+06	5.47793e+06	5.16549e+06	1.2012e+06
M369T50	MLS000860018-01!(+_-)-6-Chloro-PB hydrobromide	369.007	50.3	369.013	15.4972	C16H17BrClNO2	[M]+							GNPS	1	pos	2.18165e+06	1.18929e+06	1.5592e+06	1.24134e+06	1.03435e+06	1.8301e+06	1.97331e+06	1.83428e+06	2.02093e+06
M370T39	Dibromophakellin - CASMI2016 Category 1 - Challenge 1	369.924	39.4	386.933	4.05535	C11H11Br2N5O	[M+H-H2O]+							GNPS	1	pos	2.4748e+06	2.93266e+06	2.56542e+06	3.94199e+06	3.03326e+06	1.00823e+06	1.9082e+06	2.73812e+06	1.52717e+06
M371T55_2	MLS001165721-01!lornoxicam	370.979	54.9	370.98	3.30337	C13H10ClN3O4S2	[M]+							GNPS	1	pos	819122	1.87158e+06	1.59541e+06	1.12298e+06	558507	1.5335e+06	642214	1.0618e+06	1.07933e+06
M372T47	Cefprozil	372.088	47.3	389.104	23.5589	C18H19N3O5S	[M+H-H2O]+	Lactams	Beta lactams	C06888		92665-29-7	HMDB0015281	GNPS	1	pos	964566	856037	1.1395e+06	690782	94655.4	186378	778647	683307	170080
M378T252	Phentolamine mesilate	378.15	252.1	377.141	5.2804	C18H23N3O4S	[M+H]+					65-28-1		GNPS	1	pos	271215	252028	147014	188206	187727	224218	19726	19320.7	35023.1
M380T44	MLS001076545-01!TRICHLOROMETHIAZIDE	379.902	43.8	378.902	18.312	C8H8Cl3N3O4S2	[M+H]+							GNPS	1	pos	4.64437e+06	3.54536e+06	4.13136e+06	4.33606e+06	3.45284e+06	3.48718e+06	5.66329e+06	4.25392e+06	3.86586e+06
M382T54	MLS002154241-01!Scopolamin-N-oxide hydrobromide6106-81-6	382.063	53.8	399.068	6.27932	C17H22BrNO5	[M+H-H2O]+							GNPS	1	pos	669667	1.30531e+06	910600	654470	770186	789236	996223	870201	1.01165e+06
M386T39	Roxatidine acetate HCl	385.906	39.5	384.898	1.35784	C19H28N2O4.HCl	[M+H]+					93793-83-0/		GNPS	1	pos	767716	6.40815e+06	2.79127e+06	3.07111e+06	2.2886e+06	1.05566e+06	3.87082e+06	6.28504e+06	2.22126e+06
M387T428	LSM-4387	387.321	427.8	386.31	10.1311	C19H14O9	[M+H]+	Carboxylic acids and derivatives	Carboxylic acid derivatives					GNPS	1	pos	237460	28956.6	31303.4	37126.7	67447.9	209013	267559	30214.8	102192
M388T39	Oroidine	387.935	39.4	389.046	13.1727	C11H11Br2N5O	[M+H]+	Carboxylic acids and derivatives	Carboxylic acid derivatives			34649-22-4/		GNPS	1	pos	520448	495237	539137	806928	449103	46337.3	249853	118001	83390.1
M388T456	Terazosin	388.197	455.7	387.191	2.91162	C19H25N5O4	[M+H]+	Diazinanes	Piperazines	C07127		63590-64-7	HMDB0015293	GNPS	1	pos	474238	350821	151577	419923	308485	669919	244244	383122	281587
M388T299	Ambiguine_C_isonitrile	388.251	299.1	388.251	0.936621	C26H32N2O	[M]+							GNPS	1	pos	1.68405e+06	826293	1.26577e+06	1.39491e+06	1.26819e+06	1.67236e+06	1.36512e+06	1.63266e+06	1.34355e+06
M406T651	NCGC00380898-01!(2E,4E,14E)-13-hydroperoxy-1-piperidin-1-ylicosa-2,4,14-trien-1-one	406.332	650.7	405.324	0.172854	C25H43NO3	[M+H]+							GNPS	1	pos	9.8044e+06	9.6235e+06	8.75698e+06	8.35886e+06	8.89462e+06	9.4326e+06	1.05404e+07	9.00441e+06	9.56159e+06
M398T563	MLS001049060-01!N-[2-(1H-indol-3-yl)ethyl]hexadecanamide	398.327	563.3	398.33	7.81761	C26H42N2O	[M]+							GNPS	1	pos	4.10728e+07	3.57471e+07	2.52444e+07	4.3967e+07	8.45234e+06	5.01634e+07	8.67555e+06	8.75045e+06	285232
M399T305	Sulfasalazine	399.074	304.8	398.068	4.6772	C18H14N4O5S	[M+H]+	Azobenzenes		C07316		599-79-1	HMDB0014933	GNPS	1	pos	610914	2.5737e+06	804830	771125	440547	1.15351e+06	585601	598766	554269
M401T67	NCGC00180582-03!methyl 2-(3,5-dichloro-2-hydroxy-6-methoxy-4-methylbenzoyl)-3,5-dihydroxybenzoate	401.022	66.6	400.012	7.39574	C17H14Cl2O7	[M+H]+							GNPS	1	pos	1.18114e+06	4.2334e+06	5.38044e+06	6.26101e+06	4.47176e+06	4.40629e+06	5.13993e+06	3.3746e+06	4.44638e+06
M406T240_2	Fisherellin A	406.279	239.7	423.289	5.02961	C26H37N3O2	[M+H-H2O]+							GNPS	1	pos	123720	201153	205988	118896	93145	102438	187343	77234.4	33517.6
M409T610	trazodone hydrochloride	409.334	610.4	408.325	5.18891	C19H22ClN5O.HCl	[M+H]+	Organonitrogen compounds	Amines			25332-39-2/		GNPS	1	pos	2.5208e+07	2.32841e+07	4.17392e+07	3.3008e+07	3.60431e+07	3.58899e+07	3.00356e+07	3.96263e+07	3.95958e+07
M408T657_2	Toltrazuril	408.381	656.8	425.383	13.0613	C18H14F3N3O4S	[M+H-H2O]+	Organooxygen compounds	Ethers					GNPS	1	pos	2.87024e+06	2.15569e+06	3.23969e+06	2.13321e+06	5.84327e+06	2.26053e+06	2.15905e+06	430730	2.98724e+06
M409T187	Beclomethasone	409.187	186.7	408.916	22.4159	C22H29ClO5	[M+H]+	Organooxygen compounds	Alcohols and polyols					GNPS	1	pos	21476.4	311111	42075.6	164611	173591	193286	14381.3	29392	146943
M411T65_1	NCGC00380824-01!1-[(Z)-but-2-en-2-yl]-2,8,10-trichloro-3,9-dihydroxy-4,7-dimethylbenzo[b][1,4]benzodioxepin-6-one	410.983	65.4	427.999	19.3989	C19H15Cl3O5	[M+H-H2O]+							GNPS	1	pos	1.13393e+07	3.77865e+06	5.94835e+06	5.53639e+06	1.43468e+07	9.07804e+06	1.12766e+07	3.0945e+06	6.84095e+06
M414T496	NCGC00385486-01_C25H34O5_2-Butenoic acid, 2-methyl-, (2R,3R,5R)-2,6,6,9-tetramethyl-11-oxotricyclo[5.4.0.0~2,8~]undec-9-ene-3,5-diyl ester, (2Z,2'Z)-	414.245	496.5	414.241	9.35634	C25H34O5	[M]+							GNPS	1	pos	1.55121e+06	1.63095e+06	794726	1.51629e+06	1.32141e+06	1.41628e+06	341832	983986	125899
M414T427	NCGC00381188-01!(E,2S,3R,4R,5S)-2-acetamido-3,4,5,14-tetrahydroxyicos-6-enoic acid	414.283	426.9	431.288	6.11018	C22H41NO7	[M+H-H2O]+							GNPS	1	pos	1.02159e+06	963899	912169	878918	845188	801625	861704	903366	796346
M415T43	NCGC00347525-02!2-amino-5-[2-[[2,3-dihydroxy-2-(1-hydroxyethyl)butanoyl]oxymethyl]-4-hydroxyanilino]-5-oxopentanoic acid	415.175	43.1	414.164	8.17388	C18H26N2O9	[M+H]+							GNPS	1	pos	2.15134e+06	484485	1.85354e+06	1.72503e+06	1.99849e+06	3.26043e+06	1.69765e+06	532868	2.11844e+06
M416T43	NCGC00380630-01!3,5-dichloro-2-(2,4-dihydroxy-6-methoxycarbonylphenoxy)-6-methoxy-4-methylbenzoic acid	416.003	43	416.007	8.10755	C17H14Cl2O8	[M]+							GNPS	1	pos	65292.2	44972.2	770588	104624	868581	747360	544534	1.00184e+06	728316
M416T308	NCGC00384505-01_C25H36O5_2-Butenoic acid, 2-methyl-, (4R,6R)-3,3,7,9-tetramethyl-6-(3-methyl-1-oxobutoxy)-11-oxotricyclo[5.4.0.0~2,8~]undec-9-en-4-yl ester, (2Z)-	416.262	307.9	416.256	13.9954	C25H36O5	[M]+							GNPS	1	pos	382145	20316	61505.4	444386	193365	785427	164439	168818	212830
M418T267	Cilazapril	418.233	267.3	417.226	1.06906	C22H31N3O5	[M+H]+			C11693		92077-78-6		GNPS	1	pos	231862	177130	38590.3	164552	112250	146627	133947	144808	177032
M424T601	Linoleyl carnitine	424.354	601.4	423.629	28.196	C25H45NO4	[M+H]+	Carboxylic acids and derivatives	Carboxylic acid derivatives			36816-10-1	HMDB0006469	GNPS	1	pos	6.7222e+06	8.55977e+06	7.7297e+06	9.53857e+06	2.74262e+07	5.7877e+06	5.35994e+06	7.17182e+06	6.77423e+06
M425T43	Nebivolol (Bystolic)	424.89	42.7	441.897	1.49215	C22H26ClF2NO4	[M+H-H2O]+							GNPS	1	pos	3.1281e+06	1.26654e+07	6.40994e+06	3.89969e+06	3.49753e+06	5.13252e+06	2.58544e+06	3.43993e+06	2.54492e+06
M425T570_2	Licoricidin	425.226	570	424.225	15.639	C26H32O5	[M+H]+	Isoflavonoids	O-methylated isoflavonoids	C16986		30508-27-1	HMDB0034183	GNPS	1	pos	2.56603e+07	4.99365e+06	9.49572e+06	2.72068e+07	7.7738e+06	1.13102e+07	2.33402e+07	1.11104e+07	9.26256e+06
M426T249_3	NCGC00385362-01_C27H38O4_(2E,6E,10E)-13-[(2R)-6-Hydroxy-2,8-dimethyl-3,4-dihydro-2H-chromen-2-yl]-2,6,10-trimethyl-2,6,10-tridecatrienoic acid	426.274	249.2	426.277	7.29507	C27H38O4	[M]+							GNPS	1	pos	3.06254e+06	1.35184e+06	851765	2.76678e+06	2.46372e+06	2.42381e+06	2.59927e+06	1.45668e+06	3.47959e+06
M427T402	NCGC00160284-01!6-HYDROXYIMINO-IMPERIALINE	427.324	402.3	444.335	8.3292	C27H44N2O3	[M+H-H2O]+							GNPS	1	pos	252425	199140	223286	306753	51212.6	301505	153155	192271	73984
M428T308	Ranolazine	428.248	307.9	427.537	14.4368	C24H33N3O4	[M+H]+	Organooxygen compounds	Alcohols and polyols			142387-99-3	HMDB0014388	GNPS	1	pos	1.36516e+06	1.04494e+06	1.38633e+06	1.23356e+06	747141	1.06695e+06	1.18591e+06	1.1119e+06	1.20164e+06
M429T417	ergosterol peroxide	429.344	417.3	428.647	17.1861	C28H44O3	[M+H]+	Organooxygen compounds	Alcohols and polyols			2061-64-5/		GNPS	1	pos	3.0079e+06	3.22948e+06	1.75166e+06	3.2206e+06	2.16223e+06	1.62561e+06	1.79808e+06	2.37603e+06	1.4909e+06
M430T289	MLS001077334-01!(TYR0)-MELANOCYTE-STIMULATING HORMONE-RELEASE INHIBITING FACTOR	430.244	289.4	447.248	7.35593	C22H33N5O5	[M+H-H2O]+							GNPS	1	pos	5.77589e+06	2.02303e+06	2.6144e+06	4.48963e+06	924265	1.29658e+06	3.66969e+06	1.02258e+06	1.48626e+06
M430T331	laxogenin	430.312	331.3	430.308	7.87842	C27H42O4	[M]+					1177-71-5		GNPS	1	pos	343742	358005	254686	237753	221219	334232	199523	287875	385527
M431T243_2	Stephacidin A_130074	431.225	242.7	431.221	8.83115	C26H29N3O3	[M]+					360765-74-8		GNPS	1	pos	146756	285538	167307	45939.4	190086	343010	4969.77	47894	38363.6
M431T634	luteolin-6-C-glucoside	431.384	633.9	448.378	29.9826	C21H20O11	[M+H-H2O]+							GNPS	1	pos	832853	895531	1.95547e+06	858056	2.52949e+06	736580	1.84531e+06	1.5088e+06	1.45309e+06
M432T44	MLS001146948-01!	431.917	43.7	448.92	11.7821	C18H6Cl3N3O3S	[M+H-H2O]+							GNPS	1	pos	2.44769e+07	2.0744e+07	2.56585e+07	1.70671e+07	1.88429e+07	2.14999e+07	2.32536e+07	2.53633e+07	9.71191e+06
M432T48	Tolvaptan	431.942	48.4	448.942	16.0531	C26H25ClN2O3	[M+H-H2O]+					150683-30-0/		GNPS	1	pos	743946	610635	874083	1.03971e+06	671358	661886	881599	300545	924717
M432T299	MLS002153307-01!8-(Diethylamino)octyl-3,4,5-trimethoxybenzoate hydrochloride53464-72-5	432.248	298.5	431.244	7.23426	C22H38ClNO5	[M+H]+							GNPS	1	pos	565959	492883	597854	458943	509567	733742	441645	550687	914044
M432T456	MLS001141094-01!N-[(2S)-1-[(4-fluorophenyl)methylamino]-3-methyl-1-oxobutan-2-yl]-1-[(2S)-pyrrolidine-2-carbonyl]piperidine-4-carboxamide	432.257	455.5	432.254	7.01172	C23H33FN4O3	[M]+							GNPS	1	pos	4.24456e+06	3.46105e+06	1.85699e+06	3.79548e+06	2.57932e+06	5.89553e+06	2.62972e+06	2.92667e+06	2.42486e+06
M433T36	licoagroside B	433.384	36.1	432.377	1.09833	C18H24O12	[M+H]+					325144-72-7/		GNPS	1	pos	109713	204384	13626.6	180847	95363.5	136774	98027.3	73722.7	1589.76
M434T462	NCGC00380807-01_C26H31N3O3_Pyrrolo[1,2-a]pyrazine-1,4-dione, 3-[[7-(1,1-dimethyl-2-propen-1-yl)-2,8-dihydro-2,2-dimethylpyrano[3,2-f]indol-6-yl]methyl]hexahydro-	434.243	461.6	433.237	2.80454	C26H31N3O3	[M+H]+							GNPS	1	pos	1.15913e+06	1.57162e+06	1.02704e+06	2.29919e+06	1.07046e+06	1.91787e+06	383757	1.35561e+06	1.46988e+06
M434T611	NCGC00381173-01!13-oxo-7-[3,4,5-trihydroxy-6-(methoxymethyl)oxan-2-yl]oxytetradecanoic acid	434.249	610.9	434.252	5.94773	C21H38O9	[M]+							GNPS	1	pos	1.27441e+06	1.34853e+06	1.2907e+06	1.19275e+06	1.19446e+06	394730	950827	1.13294e+06	356121
M434T278_2	NCGC00347575-02_C25H39NO5_(7E)-11,12-Dihydroxy-3-isobutyl-13-methoxy-4,5,8-trimethyl-3,3a,4,6a,9,10,11,12,13,14-decahydro-1H-cycloundeca[d]isoindole-1,15(2H)-dione	434.291	278.4	433.283	1.38306	C25H39NO5	[M+H]+							GNPS	1	pos	297228	434224	443865	296437	237173	302063	262404	277785	297477
M436T34_1	MLS002153285-01!Palmitoyl-DL-carnitine chloride	436.331	33.6	435.312	27.7023	C23H46ClNO4	[M+H]+							GNPS	1	pos	1.55899e+06	1.36344e+06	1.18142e+06	976732	1.31585e+06	1.38107e+06	1.33599e+06	1.00882e+06	1.56112e+06
M438T299	Ochrolifuanine A	438.272	299.1	438.278	13.6901	C29H34N4	[M]+			C09229		35527-46-9		GNPS	1	pos	556349	6337.38	78698	411618	461101	353876	362251	481934	508077
M442T220_1	Dofetilide	442.144	219.6	441.139	6.2785	C19H27N3O5S2	[M+H]+	Benzene and substituted derivatives	Sulfanilides	C07751		115256-11-6	HMDB0014349	GNPS	1	pos	1.89695e+06	9.15067e+06	4.53412e+06	4.31423e+06	2.66787e+06	6.59474e+06	5.40304e+06	3.523e+06	3.43317e+06
M441T663	Leupeptin Pr-LL	441.318	662.6	440.311	0.180731	C21H40N6O4	[M+H]+					24365-46-6		GNPS	1	pos	3.68021e+07	4.12568e+07	4.40328e+07	3.2875e+07	2.20436e+07	3.98966e+07	4.81369e+07	4.36707e+07	2.86346e+07
M441T149	NCGC00169592-02_C29H46O4_3aH-Cyclopenta[a]chrysene-3a-carboxylic acid, 1-acetyleicosahydro-9-hydroxy-5a,5b,8,8,11a-pentamethyl-, (1R,3aS,5aR,5bR,9S,11aR)-	441.332	148.9	458.34	0.398684	C29H46O4	[M+H-H2O]+							GNPS	1	pos	609426	910621	623520	431139	457602	459256	332804	598531	1.3238e+06
M443T44	clemastine fumarate	442.95	43.8	459.962	9.40512	C25H30ClNO5	[M+H-H2O]+	Organooxygen compounds	Ethers			14976-57-9/		GNPS	1	pos	1.81199e+06	2.54253e+06	2.66339e+06	2.06791e+06	1.9088e+06	2.89162e+06	2.04532e+06	483834	1.9752e+06
M444T655	MLS001140848-01!4-[[2-(4-butyl-7-methyl-2-oxochromen-5-yl)oxypropanoylamino]methyl]cyclohexane-1-carboxylic acid	444.24	655.1	443.231	4.13341	C25H33NO6	[M+H]+							GNPS	1	pos	7.65452e+06	1.42108e+07	1.76213e+06	8.42515e+06	2.03807e+06	2.28011e+06	8.68514e+06	783749	8.35319e+06
M462T462_2	Methyl-mappain	462.275	461.7	462.277	4.3474	C30H38O4	[M]+							GNPS	1	pos	2.47294e+07	1.42654e+07	2.21906e+07	2.53761e+07	1.52349e+07	2.25809e+07	1.66088e+07	1.77681e+07	2.22664e+07
M446T262	MLS002154073-01!Denatonium benzoate3734-33-6	446.258	262.5	446.257	3.04096	C28H34N2O3	[M]+							GNPS	1	pos	84287.8	183262	195631	174048	168842	169695	172001	109495	168314
M446T312	MLS001076102-01!Westcort	446.262	311.9	446.267	10.8433	C26H38O6	[M]+							GNPS	1	pos	2.5463e+06	1.38623e+06	955613	3.10627e+06	1.65044e+06	1.86224e+06	2.1435e+06	1.94438e+06	2.2907e+06
M447T80	MLS001076296-01!Naftopidil hydrochloride hydrate	447.207	79.8	446.197	5.1181	C24H31ClN2O4	[M+H]+							GNPS	1	pos	241193	1.15031e+06	1.6446e+06	1.55033e+06	1.0694e+06	814074	612797	730192	945414
M447T60	L-Arachidonoylcarnitine	447.344	60	447.335	21.3283	C27H45NO4	[M]+							GNPS	1	pos	1.62803e+06	1.61012e+06	866129	1.31016e+06	992592	1.2242e+06	718631	598915	1.52309e+06
M449T44	elvitegravir	448.885	43.9	447.884	13.7585	C23H23ClFNO5	[M+H]+	Organooxygen compounds	Alcohols and polyols			697761-98-1/		GNPS	1	pos	6.62308e+06	5.06543e+06	4.14012e+06	4.72767e+06	3.86388e+06	5.48811e+06	7.05871e+06	6.86709e+06	5.43926e+06
M448T80	Norgenamide D_130072	448.216	79.5	465.226	5.88353	C26H31N3O5	[M+H-H2O]+					873934-46-4		GNPS	1	pos	2.21917e+06	3.16662e+06	4.29573e+06	4.8099e+06	2.00255e+06	2.76079e+06	1.91263e+06	1.52639e+06	3.05611e+06
M449T264_3	MLS001141053-01!1-[(2S)-2-amino-4-methylpentanoyl]-N-[(2S)-1-[(4-fluorophenyl)methylamino]-3-methyl-1-oxobutan-2-yl]piperidine-4-carboxamide	449.296	263.9	448.285	7.91179	C24H37FN4O3	[M+H]+							GNPS	1	pos	883016	786696	850003	963855	504156	1.14472e+06	946646	995657	1.31791e+06
M467T606	Ziprasidone hydrochloride	467.414	605.8	467.412	4.92069	C21H21ClN4OS.H2O.HCl	[M]+	Carboximidic acids and derivatives	Carboximidic acids			138982-67-9/		GNPS	1	pos	5.51005e+06	5.05385e+06	5.48559e+06	6.58765e+06	4.28797e+06	6.47568e+06	6.06559e+06	6.32999e+06	5.95941e+06
M450T682_2	3,5-dihydroxy-2-(4-hydroxyphenyl)-4-oxo-3,4-dihydro-2H-chromen-7-yl hexopyranoside	450.385	681.7	450.394	19.5388	C21H22O11	[M]+							GNPS	1	pos	1.98873e+06	5.61131e+06	6.17038e+06	4.23321e+06	3.74136e+06	1.78851e+06	2.24173e+06	2.11063e+06	494392
M453T194	MLS000862194-01!R(+)-6-Bromo-APB hydrobromide	453.006	193.8	452.994	18.6026	C19H21Br2NO2	[M-H2O+NH4]+							GNPS	1	pos	1.69549e+06	1.24296e+06	2.38864e+06	1.93512e+06	1.55588e+06	1.91927e+06	2.16723e+06	1.88639e+06	1.90749e+06
M453T299_1	18,19-dihydrousambarine	453.305	299.1	452.635	7.3391	C30H36N4	[M+H]+							GNPS	1	pos	1.98279e+06	3.57326e+06	2.82799e+06	2.6616e+06	2.81751e+06	3.89226e+06	3.65756e+06	2.21085e+06	2.72198e+06
M456T303	Communesin A (identified trough in silico generated spectrum)	456.259	303.4	456.253	13.7504	C28H32N4O2	[M]+							GNPS	1	pos	125830	14612.8	44801.5	84036.1	119880	139212	23298.7	89550.3	140066
M456T276_4	clevidipine	456.316	275.9	456.317	2.19146	C21H23Cl2NO6	[M]+					167221-71-8/		GNPS	1	pos	1.37453e+07	3.71505e+06	1.93189e+07	8.76209e+06	3.94718e+06	2.34534e+06	4.97383e+06	2.31586e+06	4.35768e+06
M456T553	azilsartan	456.441	552.9	456.45	20.5941	C25H20N4O5	[M]+	Organooxygen compounds	Ethers			147403-03-0/		GNPS	1	pos	827659	830233	652511	741776	625138	708542	2.41948e+06	681592	602120
M461T461	6-oxopristimerol derivative	461.265	461.5	478.272	2.18894	C30H38O5	[M+H-H2O]+							GNPS	1	pos	1.62673e+07	1.29936e+07	7.01972e+07	8.50627e+07	7.3737e+06	1.19766e+08	2.03105e+07	7.80645e+07	7.75152e+06
M461T444_2	NCGC00169090-02!2-[(6,7-dimethoxy-3,4-dihydroisoquinolin-1-yl)methyl]-3-ethyl-9,10-dimethoxy-2,3,4,6,7,11b-hexahydro-1H-benzo[a]quinolizine	461.279	443.9	478.283	6.2355	C29H38N2O4	[M+H-H2O]+							GNPS	1	pos	1.76456e+06	2.37734e+06	5.90541e+06	7.48916e+06	5.82964e+06	6.4526e+06	4.24528e+06	4.32058e+06	3.16172e+06
M461T259	MLS001141033-01!1-[(2S)-2-amino-4-methylpentanoyl]-N-[(2S)-1-[(4-methoxyphenyl)methylamino]-3-methyl-1-oxobutan-2-yl]piperidine-4-carboxamide	461.315	259.2	460.305	5.13368	C25H40N4O4	[M+H]+							GNPS	1	pos	374505	418456	464124	319084	994157	326220	548814	301154	496878
M461T299	NCGC00380758-01!(2S,3R,10R,13R,14S)-17-[(2R,3R,5S)-2,3-dihydroxy-5,6-dimethylheptan-2-yl]-2,3,14-trihydroxy-10,13-dimethyl-2,3,4,5,9,11,12,15,16,17-decahydro-1H-cyclopenta[a]phenanthren-6-one	461.324	299.1	478.329	4.75763	C28H46O6	[M+H-H2O]+							GNPS	1	pos	1.97712e+06	293160	958404	1.42907e+06	1.63724e+06	1.57534e+06	1.21866e+06	1.60882e+06	1.30844e+06
M462T39	Cetirizine hydrochloride	461.802	39	461.81	18.1896	C21H25ClN2O3.2HCl	[M]+					83881-52-1/		GNPS	1	pos	274283	638362	263940	52209.7	206587	189500	658986	480208	275632
M463T636	Myricetin 3-galactoside	463.372	636	480.376	8.05832	C21H20O13	[M+H-H2O]+	Organooxygen compounds	Alcohols and polyols			15648-86-9	HMDB0034358	GNPS	1	pos	2.91542e+06	3.59398e+06	3.80766e+06	3.78488e+06	3.10565e+06	3.06084e+06	3.66172e+06	4.26098e+06	3.21704e+06
M469T236	MLS000563224-01!	469.327	235.5	486.335	0.406054	C30H46O5	[M+H-H2O]+							GNPS	1	pos	120567	18144.1	20322.8	82229.8	9968.04	160158	89723.9	58708.5	107611
M471T51	NCGC00178621-04_C30H46O4_Olean-12-en-30-oic acid, 3-hydroxy-11-oxo-, (3beta,5xi,9xi,18alpha)-	470.698	51.1	470.685	16.6221	C30H46O4	[M-H2O+NH4]+	Organooxygen compounds	Alcohols and polyols					GNPS	1	pos	1.2855e+06	4.99631e+06	1.48473e+06	2.22116e+06	4.7756e+06	5.10898e+06	3.42812e+06	1.0969e+06	1.34209e+06
M471T251_1	Dendroamide A	471.124	250.7	488.13	3.58451	C21H24N6O4S2	[M+H-H2O]+							GNPS	1	pos	1.00918e+06	2.20004e+06	1.44435e+06	1.70596e+06	1.05131e+06	973106	686213	833659	893690
M488T461_3	MLS001076292-01!11BETA,17ALPHA,21-TRIHYDROXY-4-PREGNENE-3,20-DIONE 21-CAPRYLATE	488.314	461.5	488.314	0.182522	C29H44O6	[M]+							GNPS	1	pos	6.95791e+06	463536	8.0814e+06	1.05335e+07	6.51138e+06	1.50605e+06	1.02661e+06	4.18497e+06	1.61911e+07
M489T373_1	Oxysporidinone_130003	489.31	373.2	489.309	2.98768	C28H43NO6	[M]+					184871-55-4		GNPS	1	pos	861355	638186	331051	280550	261951	340456	638715	628155	1.20633e+06
M473T251	Clofazimine	473.141	250.6	472.122	23.511	C27H22Cl2N4	[M+H]+	Diazanaphthalenes	Benzodiazines	C06915		2030-63-9	HMDB0014983	GNPS	1	pos	18886.9	131319	33277.2	134242	105705	158031	103744	103877	101541
M473T483	NCGC00380717-01_C27H36O7_2-Butenoic acid, 2-methyl-, 9a-(acetyloxy)-1a,1b,4,4a,5,7a,7b,8,9,9a-decahydro-7b-hydroxy-3-(hydroxymethyl)-1,1,6,8-tetramethyl-5-oxo-1H-cyclopropa[3,4]benz[1,2-e]azulen-9-yl ester, (2E)-	473.257	482.6	472.246	8.49539	C27H36O7	[M+H]+							GNPS	1	pos	8.88726e+06	1.81761e+07	1.13764e+07	7.82865e+06	8.50997e+06	4.09943e+06	411133	3.17847e+06	4.34358e+06
M474T426	Tonantzitlolone F	474.248	426.3	473.241	1.95775	C26H35NO7	[M+H]+							GNPS	1	pos	104564	222833	237542	519631	271932	257175	302846	331711	213391
M494T476_2	MLS001332637-01!Tiamulin	494.333	476.5	493.323	6.15783	C28H47NO4S	[M+H]+							GNPS	1	pos	6.54272e+06	1.75565e+06	1.8192e+06	478951	753362	9.46547e+06	5.75971e+06	2.74385e+06	1.56094e+06
M477T211_2	NCGC00169545-02!(2S,3R,5R,10R,13R,14S,17S)-2,3,14-trihydroxy-10,13-dimethyl-17-[(2R,3R,5R)-2,3,6-trihydroxy-5,6-dimethylheptan-2-yl]-2,3,4,5,9,11,12,15,16,17-decahydro-1H-cyclopenta[a]phenanthren-6-one	477.317	210.8	494.324	0.041507	C28H46O7	[M+H-H2O]+							GNPS	1	pos	1.54962e+06	1.53828e+06	486750	212842	360179	944686	1.17321e+06	836668	692455
M483T104	MLS001333687-01!7-CHLORO-6-DEMETHYLTETRACYCLINE HYDROCHLORIDE	483.059	104.2	500.075	18.6044	C21H22Cl2N2O8	[M+H-H2O]+							GNPS	1	pos	305459	374303	531072	631594	508805	639512	75186.4	321387	409412
M484T575_2	azlocillin sodium	484.474	574.7	483.475	16.9793	C20H22N5NaO6S	[M+H]+	Carboxylic acids and derivatives	Carboxylic acid derivatives			37091-65-9/		GNPS	1	pos	2.85157e+06	7.15803e+06	7.73857e+06	5.99534e+06	2.58346e+06	6.85546e+06	6.97009e+06	5.96383e+06	7.17455e+06
M504T235	NCGC00380972-01_C32H45N3O2_	504.359	235.5	503.351	1.0832	C32H45N3O2	[M+H]+							GNPS	1	pos	411397	1.10084e+06	962855	334643	272761	340215	268013	290486	365142
M488T67	ivabradine hydrochloride	488.03	66.5	505.046	17.1424	C27H37ClN2O5	[M+H-H2O]+	Organooxygen compounds	Ethers			148849-67-6/		GNPS	1	pos	226316	637987	1.01388e+06	438325	805810	373083	824175	617068	648428
M488T587	NCGC00380619-01_C27H37NO7_Spiro[2H-furo[2,3-e]isoindole-2,1'(2'H)-naphthalene]-7(3H)-butanoic acid, 3',4',4'a,5',6,6',7',8,8',8'a-decahydro-4,6',7'-trihydroxy-2',5',5',8'a-tetramethyl-6-oxo-, (2R,2'R,6'S,7'R,8'aS)-	488.265	586.9	487.257	1.47763	C27H37NO7	[M+H]+							GNPS	1	pos	492757	221726	1.04837e+06	3.63342e+06	779810	2.08134e+06	277340	4.73472e+06	3.68235e+06
M492T43_1	MLS001148459-01!(-)-BICUCULLINE METHIODIDE	492.03	43.2	509.034	7.31387	C21H20INO6	[M+H-H2O]+							GNPS	1	pos	1.97219e+06	3.971e+06	2.60365e+06	1.43673e+06	1.4017e+06	1.54562e+06	3.13214e+06	2.23277e+06	2.43479e+06
M496T503	Anandamide O phosphorylcholine from Mulder Biochemistry 2006 45 38 11267 11277	496.35	502.7	513.345	23.8708	[C27H50N2O5P]+	[M+H-H2O]+							GNPS	1	pos	2.20938e+07	7.12186e+06	1.05497e+07	1.68865e+06	2.97286e+06	1.66918e+07	6.74674e+07	9.63159e+06	9.20053e+06
M497T52	orlistat	496.741	51.5	495.736	3.77661	C29H53NO5	[M+H]+	Carboxylic acids and derivatives	Amino acids, peptides, and analogues			96829-58-2/		GNPS	1	pos	685811	599959	1.27943e+06	1.26692e+06	906845	1.0385e+06	671350	869916	896328
M498T383	Methyl Fexofenadine	498.305	383	515.304	18.0115	C33H41NO4	[M+H-H2O]+					154825-96-4		GNPS	1	pos	513342	1.29426e+06	1.29622e+06	1.10787e+06	689451	1.06764e+06	975911	1.05848e+06	990636
M499T462	MLS001142727-01!	499.262	462	499.258	6.52981	C29H33N5O3	[M]+							GNPS	1	pos	415261	99274.4	547188	136196	309907	420124	355748	413873	481981
M499T273	Cucurbitacin D	499.301	273.4	516.309	0.733025	C30H44O7	[M+H-H2O]+	Steroids and steroid derivatives	Cucurbitacins	C08796		3877-86-9	HMDB0034695	GNPS	1	pos	267980	289706	278433	373713	260468	483956	383617	409090	441581
M500T411	Mitoxantrone Hydrochloride	500.383	411.5	517.402	23.434	C22H28N4O6.2ClH	[M+H-H2O]+	Organooxygen compounds	Alcohols and polyols			70476-82-3/		GNPS	1	pos	2.76843e+06	2.37826e+06	2.42822e+06	2.34513e+06	2.65938e+06	2.10445e+06	2.8384e+06	1.41811e+06	2.10419e+06
M501T394_1	NCGC00385359-01_C30H46O7_(3beta,8xi,9xi)-3-[(2,6-Dideoxy-3-O-methylhexopyranosyl)oxy]-14-hydroxycard-20(22)-enolide	501.322	393.6	518.324	10.1336	C30H46O7	[M+H-H2O]+							GNPS	1	pos	1.81054e+06	2.10597e+06	1.0178e+06	2.01551e+06	428267	2.13956e+06	1.96858e+06	1.13447e+06	2.66842e+06
M502T480_1	NCGC00380616-01_C28H39NO7_Spiro[2H-furo[2,3-e]isoindole-2,1'(2'H)-naphthalene]-7(3H)-acetic acid, 3',4',4'a,5',6,6',7',8,8',8'a-decahydro-4,6',7'-trihydroxy-2',5',5',8'a-tetramethyl-alpha-(1-methylethyl)-6-oxo-, (alphaS,2R,2'R,6'S,7'R,8'aS)-	502.276	480.4	501.273	6.8261	C28H39NO7	[M+H]+							GNPS	1	pos	4.29486e+07	7.38202e+07	9.68749e+06	3.7583e+06	3.68547e+06	8.50938e+07	9.51452e+07	2.53556e+06	2.29291e+06
M502T480_3	MLS001165756-01!fexofenadine	502.301	480.4	501.288	12.5727	C32H39NO4	[M+H]+							GNPS	1	pos	4.05462e+08	1.93084e+08	1.37456e+08	1.1306e+07	1.8947e+07	1.54174e+08	2.64363e+08	1.07798e+08	7.15545e+07
M503T79	Dendroamide B	503.091	79.3	520.102	6.72293	C21H24N6O4S3	[M+H-H2O]+							GNPS	1	pos	1.89773e+06	2.81821e+06	3.06104e+06	1.98992e+06	2.92104e+06	1.33567e+06	1.4136e+06	904962	1.49151e+06
M503T452	MLS000069359-01!D600	503.266	452.1	520.27	6.62454	C28H41ClN2O5	[M+H-H2O]+							GNPS	1	pos	601274	201810	179641	244009	132029	173584	229773	246893	214635
M513T577_2	<U+00EF><U+00BB><U+00BF>Bosutinib	513.428	576.6	530.446	20.891	C26H29Cl2N5O3	[M+H-H2O]+	Organooxygen compounds	Ethers			380843-75-4	HMDB0240205	GNPS	1	pos	7.94714e+06	1.49767e+07	1.07645e+07	1.51703e+07	7.30154e+06	8.70994e+06	1.82063e+07	9.92142e+06	1.58763e+07
M514T601_1	loperamide hydrochloride	513.502	601	513.498	7.40017	C29H34Cl2N2O2	[M]+	Organooxygen compounds	Alcohols and polyols			34552-83-5/		GNPS	1	pos	1.25553e+07	1.29495e+07	1.01941e+07	8.29409e+06	8.28714e+06	1.48311e+07	1.92533e+07	1.57829e+07	1.29286e+07
M514T409_1	maraviroc	514.337	409	513.665	2.92926	C29H41F2N5O	[M+H]+	Carboxylic acids and derivatives	Carboxylic acid derivatives			376348-65-1/		GNPS	1	pos	4.4058e+06	4.74944e+06	5.15994e+06	1.84058e+06	1.4833e+06	1.72714e+06	3.63085e+06	3.87587e+06	4.999e+06
M515T482_1	MLS001140329-01!	515.27	482	514.258	8.76906	C30H34N4O4	[M+H]+							GNPS	1	pos	703462	4.65832e+06	2.49913e+06	4.22044e+06	689138	1.43937e+06	2.55255e+06	4.26309e+06	4.55401e+06
M516T251	NCGC00380700-01_C27H32O10_Methyl (2S)-[(5S,6S,10S,12S,13R,15S,19S)-6-(3-furyl)-15,18-dihydroxy-1,5,16-trimethyl-8,14-dioxo-7,11-dioxahexacyclo[14.2.1.0~2,12~.0~5,10~.0~10,12~.0~13,18~]nonadec-19-yl](hydroxy)acetate	516.201	251	516.2	2.42692	C27H32O10	[M]+							GNPS	1	pos	19832.1	112984	29979.3	115763	172438	44409.7	22857.5	152610	162037
M517T462	NCGC00380718-01_C29H40O8_2-Butenoic acid, 2-methyl-, 1a,1b,4,4a,5,7a,7b,8,9,9a-decahydro-4a,7b-dihydroxy-3-(hydroxymethyl)-1,1,6,8-tetramethyl-9a-(2-methyl-1-oxopropoxy)-5-oxo-1H-cyclopropa[3,4]benz[1,2-e]azulen-9-yl ester, (2E)-	517.28	461.7	516.272	0.397773	C29H40O8	[M+H]+							GNPS	1	pos	1.03796e+06	543464	790805	1.01606e+06	754793	508037	548925	694020	525270
M518T514	Retapamulin	518.332	513.8	517.323	3.17175	C30H47NO4S	[M+H]+	Prenol lipids	Diterpenoids			224452-66-8	HMDB0015386	GNPS	1	pos	4.1291e+06	3.32606e+06	2.24781e+06	178204	337584	2.40881e+06	7.44329e+06	603846	1.04008e+06
M519T246	Prenyl glucoside	519.192	245.8	518.179	11.9652	C26H30O11	[M+H]+	Fatty Acyls	Fatty acyl glycosides	C09808		117861-55-9/52589-11-4	HMDB0031876	GNPS	1	pos	61693.7	64154.2	24424.1	104544	76053.6	72917.2	59946.6	95243.5	76234.8
M521T304	14-bromo-7,8-dehydrodiscorhabdin C (+2 isotope))	520.829	304.3	537.84	6.05825	[C18H11Br3N3O2]+	[M+H-H2O]+							GNPS	1	pos	28360	157329	152644	129902	20657.2	92493.9	18330.6	17107.2	135362
M524T192_1	MLS001074892-01!PD 173074	524.332	192.3	523.327	4.3182	C28H41N7O3	[M+H]+							GNPS	1	pos	3.98583e+06	6.25988e+06	4.28968e+06	4.83063e+06	3.92495e+06	3.6493e+06	2.31868e+06	3.76393e+06	6.03542e+06
M524T500	Calcimycin	524.275	499.6	523.622	1.35788	C29H37N3O6	[M+H]+	Carboxylic acids and derivatives	Amino acids, peptides, and analogues					GNPS	1	pos	5.81474e+06	3.92129e+06	580224	109199	305085	6.13837e+06	5.95113e+06	576486	504635
M526T413	NCGC00380724-01_C28H47NO8_(3R,5R,6S,7S,9R,11E,13S,14R)-14-Ethyl-13-hydroxy-3,5,7,9,13-pentamethyl-2,4,10-trioxooxacyclotetradec-11-en-6-yl 3,4,6-trideoxy-3-(dimethylamino)-D-xylo-hexopyranoside	526.335	412.6	525.33	5.40239	C28H47NO8	[M+H]+							GNPS	1	pos	174047	420548	127883	179114	160815	320762	223474	177563	393378
M542T250	3-[(3-OH-myristoyl)oxy]decanoyl glutamine	542.397	250.4	542.393	7.00213	C29H54N2O7	[M]+							GNPS	1	pos	312506	79266.6	228461	74630.2	195538	102332	126808	90025.4	78272.2
M528T479	Fesoterodine fumarate (Toviaz)	528.296	478.8	527.288	0.0404092	C30H41NO7	[M+H]+					286930-02-7/345663-07-2		GNPS	1	pos	1.19205e+07	6.1934e+06	3.67301e+06	224005	1.47228e+06	8.60808e+06	9.62966e+06	3.0812e+06	2.41787e+06
M527T479_3	MLS001140956-01!	527.305	478.9	527.29	11.1208	C31H37N5O3	[M-H2O+NH4]+							GNPS	1	pos	4.59384e+07	1.16163e+07	1.38376e+07	568618	5.46271e+06	2.65444e+07	4.83743e+07	1.06273e+07	1.03069e+07
M527T604_2	MLS002153995-01!Alexidine dihydrochloride22573-93-9	527.442	603.8	544.446	7.80085	C26H57ClN10	[M+H-H2O]+							GNPS	1	pos	3.01395e+07	2.78435e+07	1.81533e+07	3.10145e+07	2.22407e+07	2.76768e+07	3.43537e+07	3.40515e+07	2.17659e+07
M529T213_4	NCGC00347740-02_C30H40O8_Androstan-16-one, 1,7-bis(acetyloxy)-14,15-epoxy-17-(3-furanyl)-3-hydroxy-4,4,8-trimethyl-	529.283	213.1	528.272	5.49	C30H40O8	[M+H]+							GNPS	1	pos	449074	361419	1.07915e+06	123146	305198	648636	324507	646897	265235
M550T286	NCGC00385794-01_C30H46O9_(3beta,5beta)-3-[(2,6-Dideoxy-3-O-methyl-beta-D-ribo-hexopyranosyl)oxy]-5,14,19-trihydroxycard-20(22)-enolide	550.324	285.8	550.314	18.747	C30H46O9	[M]+							GNPS	1	pos	1.00305e+06	799758	980713	1.08242e+06	780518	893276	1.03682e+06	1.0361e+06	1.09267e+06
M534T283	NCGC00380406-01!3-[(2,3,4a,8,12b-pentahydroxy-3-methyl-1,7,12-trioxo-2,4-dihydrobenzo[a]anthracen-5-yl)sulfanyl]-2-acetamidopropanoic acid	534.118	283.4	533.099	21.6103	C24H23NO11S	[M+H]+							GNPS	1	pos	258705	310815	333118	299725	170886	342773	232116	166297	161260
M535T229	Dimethyl ketal of oxysporidinone_130004	535.347	229.4	535.351	7.85082	C30H49NO7	[M]+					884605-00-9		GNPS	1	pos	223553	213104	35017	150973	47729.5	28307	103460	137787	67381.1
M536T651	NCGC00381289-01_C26H32O12_Cyclopenta[c]pyran-4-carboxylic acid, 1-(beta-D-glucopyranosyloxy)-1,4a,5,6,7,7a-hexahydro-5-hydroxy-7-methyl-6-[[(2E)-1-oxo-3-phenyl-2-propen-1-yl]oxy]-, methyl ester, (1S,4aS,5S,6R,7R,7aR)-	536.188	651.2	536.189	3.31314	C26H32O12	[M]+							GNPS	1	pos	2.01075e+07	723432	7.36676e+06	7.40653e+06	4.24801e+08	4.74194e+08	2.12062e+06	1.99602e+06	1.23331e+06
M539T651	MLS001140853-01!3-(4-chlorophenyl)-2-[[(2S)-2-[[2-(2,3,5-trimethyl-7-oxofuro[3,2-g]chromen-6-yl)acetyl]amino]propanoyl]amino]propanoic acid	539.158	651.1	538.151	0.843694	C28H27ClN2O7	[M+H]+							GNPS	1	pos	3.20296e+06	3.49513e+06	5.56701e+06	5.91156e+06	6.62619e+07	8.07477e+08	8.79266e+06	3.0731e+06	626808
M540T43_1	Chlorfluazuron	539.972	42.9	538.963	3.74834	C20H9Cl3F5N3O3	[M+H]+			C18426		71422-67-8		GNPS	1	pos	2.22447e+06	3.4764e+06	1.77647e+06	1.80656e+06	1.76336e+06	2.60271e+06	1.19384e+06	1.18923e+06	1.67712e+06
M540T681	(+)-volkensiflavone	540.465	680.8	540.474	16.0972	C30H20O10	[M]+	Organooxygen compounds	Ethers			27542-37-6/		GNPS	1	pos	7.50502e+06	1.06141e+07	2.66783e+06	1.16997e+06	1.94654e+06	1.08099e+06	207165	1.70581e+06	2.68171e+06
M541T251_1	NCGC00381435-01!13-dodecan-2-yl-6-(1-hydroxyethyl)-3-(hydroxymethyl)-12-methyl-9-propan-2-yl-1-oxa-4,7,10-triazacyclotridecane-2,5,8,11-tetrone	541.379	250.6	541.373	11.2657	C28H51N3O7	[M]+							GNPS	1	pos	758468	741269	796529	475384	464994	750380	817448	330220	627913
M542T445	NCGC00381175-01!3-hydroxy-2-[[3-[3-(3-hydroxy-6-methylheptanoyl)oxy-6-methylheptanoyl]oxy-8-methylnonanoyl]amino]propanoic acid	542.367	444.5	559.372	4.98135	C29H53NO9	[M+H-H2O]+							GNPS	1	pos	259534	277425	387307	319176	146846	284319	30567.2	164781	62984.1
M544T485	NCGC00381238-01_C31H47NO8_2-[(2E,5E,7E,11E)-10-Hydroxy-3,7,9,11-tetramethyl-2,5,7,11-tridecatetraen-1-yl]-5,6-dimethoxy-3-methyl-4-pyridinyl 6-deoxy-alpha-L-mannopyranoside	544.323	484.5	561.33	1.22452	C31H47NO8	[M+H-H2O]+							GNPS	1	pos	5.38838e+07	2.90803e+06	2.16156e+06	1.01244e+06	2.00173e+06	5.12931e+06	8.08043e+06	4.22643e+06	3.39075e+06
M545T484_1	NCGC00384810-01!	545.341	484.2	562.351	4.28092	C32H50O8	[M+H-H2O]+							GNPS	1	pos	2.51425e+07	2.54866e+06	6.36505e+06	801840	2.28723e+06	1.89355e+07	2.25816e+07	4.59789e+06	4.98582e+06
M547T42_1	Daunorubicin hydrochloride	546.983	42.4	563.982	15.4191	C27H29NO10.HCl	[M+H-H2O]+					23541-50-6/		GNPS	1	pos	736967	1.132e+06	889100	242521	242963	911482	1.00425e+06	1.289e+06	853170
M548T479_1	Antimycin A1	548.273	478.8	548.273	1.27674	C28H40N2O9	[M]+			C11339		642-15-9/1397-94-0		GNPS	1	pos	9.64969e+06	2.46587e+06	2.45636e+06	198153	642503	8.30077e+06	8.35471e+06	2.21945e+06	1.72663e+06
M550T104	Liquiritin apioside	550.162	104	550.169	12.7981	C26H30O13	[M]+	Flavonoids	Flavonoid glycosides			74639-14-8	HMDB0037491	GNPS	1	pos	31982.8	366808	458354	443318	434861	211361	9445.16	46966.2	259843
M552T342_1	NCGC00385999-01_C29H44O10_Card-20(22)-enolide, 3-(beta-D-glucopyranosyloxy)-5,14-dihydroxy-, (3alpha,5beta,8xi,9xi)-	552.29	342.2	552.293	6.60452	C29H44O10	[M]+							GNPS	1	pos	353392	333141	133721	111057	94853.8	44067	251241	143012	52163.7
M552T517_1	MLS001140512-01!(2R)-2-[[(2S)-3-methyl-2-[[1-[(2-methylpropan-2-yl)oxycarbonyl]-4-phenylpiperidine-4-carbonyl]amino]pentanoyl]amino]-2-phenylacetic acid	552.306	517.2	551.3	2.01344	C31H41N3O6	[M+H]+							GNPS	1	pos	6.39176e+06	2.89015e+06	980414	5053.06	394977	3.42724e+06	6.16262e+06	921125	920976
M555T65	Xanthoquinodin B2_130143	555.122	65.4	572.132	4.9135	C31H24O11	[M+H-H2O]+					151063-29-5		GNPS	1	pos	630924	982294	1.20147e+06	658141	825655	777804	745276	1.08479e+06	581358
M573T654	NCGC00384824-01!methyl 3-hydroxy-2-[[3-hydroxy-2-[[2-[(3-hydroxy-2,4-dimethyltetradecanoyl)amino]-3-methylbutanoyl]amino]butanoyl]amino]propanoate	573.395	654.2	573.399	7.00341	C29H55N3O8	[M]+							GNPS	1	pos	833411	854899	844423	2.58231e+06	677392	1.83643e+06	1.7668e+06	3.36279e+06	965809
M557T45	Hydroxylated 14-bromodiscorhabdin C (+2)	556.869	44.9	555.85	20.5973	[C18H13Br3N3O3]+	[M+H]+							GNPS	1	pos	1.06146e+07	1.72842e+07	1.60153e+07	1.60468e+07	1.49353e+07	9.37663e+06	6.33886e+06	1.36684e+07	1.57428e+07
M557T355	NCGC00347572-02_C30H39NO9_Pentanedioic acid, 2-[(2R,2'R,6'S,8a'S)-6'-(acetyloxy)-3',4',4'a,5',6,6',7',8,8',8'a-decahydro-4-hydroxy-2',5',5',8'a-tetramethyl-6-oxospiro[2H-furo[2,3-e]isoindole-2,1'(2'H)-naphthalen]-7(3H)-yl]-, (2S)-	557.258	354.6	557.262	7.50429	C30H39NO9	[M]+							GNPS	1	pos	318764	94079.9	294304	222438	165289	199931	483553	256453	240692
M558T224_1	NCGC00381110-01!13-hydroxy-6-(1-hydroxyethyl)-3-(hydroxymethyl)-12,14-dimethyl-15-nonyl-9-propan-2-yl-1-oxa-4,7,10-triazacyclopentadecane-2,5,8,11-tetrone	558.382	224.1	557.368	12.9095	C28H51N3O8	[M+H]+							GNPS	1	pos	261149	77436.2	144836	213404	21197.4	303051	19614.8	17579.7	269598
M559T49_2	Hydroxylated and dihydrogenated 14-bromodiscorhabdin C (+2)	558.884	49.4	557.866	19.3599	[C18H15Br3N3O3]+	[M+H]+							GNPS	1	pos	1.49686e+06	827946	2.10919e+06	1.49274e+06	1.94752e+06	726417	1.09301e+06	1.70478e+06	1.99999e+06
M559T629	NCGC00381059-01!5-[5-(3,5-dihydroxydecanoyloxy)-3-hydroxydecanoyl]oxy-3-hydroxydecanoic acid	559.381	629.3	576.387	2.83529	C30H56O10	[M+H-H2O]+							GNPS	1	pos	4.66428e+06	6.69276e+06	5.70298e+06	5.06974e+06	3.86994e+06	5.42919e+06	5.1946e+06	5.98615e+06	5.87905e+06
M559T455	putative heterocyst glycolipid	559.441	454.8	576.46	20.8869	C32H64O8	[M+H-H2O]+							GNPS	1	pos	234326	178570	72074.2	210780	71249.9	308113	290106	239148	283912
M562T478_1	Fumitremorgin A	562.284	478.3	579.294	5.80845	C32H41N3O7	[M+H-H2O]+			C20564		12626-18-5		GNPS	1	pos	269091	301604	218176	380807	256383	189633	286952	198599	256187
M562T478_2	MLS001140694-01!4-[[[(2S)-2-[[(2S)-2-(2,4-dioxo-1H-quinazolin-3-yl)-3-phenylpropanoyl]amino]-3-methylpentanoyl]amino]methyl]cyclohexane-1-carboxylic acid	562.295	478.4	562.279	7.92988	C31H38N4O6	[M-H2O+NH4]+							GNPS	1	pos	72940.7	199704	339537	250892	87796.9	43374.8	83450.2	312477	212227
M563T68_2	MLS001140675-01!	563.229	68	562.222	0.894733	C33H30N4O5	[M+H]+							GNPS	1	pos	849032	3.73767e+06	169064	289587	1.65335e+06	2.65083e+06	1.59019e+06	187798	294371
M566T253_3	Azelnidipine	565.628	252.5	582.648	23.1	C33H34N4O6	[M+H-H2O]+					123524-52-7/		GNPS	1	pos	66721.7	98141	2.91873e+06	326315	343495	635128	1.97107e+06	747034	636351
M283T605	(5S)-5-hydroxy-1,7-diphenylheptan-3-one	283.174	605.2	282.162	18.1657	C19H22O2	[M+H]+	Endogenous Metabolites; Natural Products/Medicines						mzCloud	1	pos	7.6589e+06	2.75452e+06	6.0281e+06	734438	1.16378e+07	6.56817e+06	1.20374e+07	7.20336e+06	1.00842e+07
M567T253_2	pyripyropene A	566.615	252.5	583.626	6.82298	C31H37NO10	[M+H-H2O]+	Organooxygen compounds	Alcohols and polyols			147444-03-9/		GNPS	1	pos	707535	1.05495e+06	1.13843e+06	1.94921e+06	286598	1.38259e+06	1.44644e+06	2.04434e+06	339517
M567T356	3',4',5',6'-tetradehydrolongicaudatine Y	567.31	356.3	567.744	3.5929	C38H39N4O	[M]+							GNPS	1	pos	158319	148825	111309	120592	9084.59	5328.71	79657.9	193965	16699.1
M567T263_1	NCGC00381071-01!1,12-dihydroxy-1,6,12,17,23,28-hexazacyclotritriacontane-2,5,13,16,24,27-hexone	567.342	263.4	584.353	6.3956	C27H48N6O8	[M+H-H2O]+							GNPS	1	pos	87560.5	287067	229168	794273	52036.6	628742	506142	94306.9	124932
M572T397	MLS001401456-01!IMATINIB MESYLATE	572.243	397.5	589.247	5.43546	C30H35N7O4S	[M+H-H2O]+							GNPS	1	pos	8556.1	98929.3	97761	181030	95689	49074.8	145954	156538	43364.3
M573T461	MLS002154065-01!Thonzonium bromide553-08-2	573.35	461.5	590.356	1.76074	C32H55BrN4O	[M+H-H2O]+							GNPS	1	pos	368747	368383	1.13651e+06	841912	830559	1.15932e+06	948749	322444	423532
M573T655	DescladinoseAzithromycin	573.407	655.1	590.414	0.702056	C30H58N2O9	[M+H-H2O]+							GNPS	1	pos	759843	1.61492e+06	761083	837664	2.4794e+06	1.43067e+06	1.36625e+06	1.33464e+06	856648
M575T43_2	MLS002153829-01!Cefotetan69712-56-7	575.005	43.2	575.002	4.79213	C17H17N7O8S4	[M]+							GNPS	1	pos	3.34455e+06	2.73768e+06	2.00514e+06	1.65266e+06	2.66392e+06	3.08319e+06	2.72674e+06	2.16044e+06	1.73417e+06
M577T55	O-trimethoxy-3,4,5-benzoyl-OH-vincamajine	576.632	55.1	576.638	10.9255	C32H36N2O8	[M]+							GNPS	1	pos	156680	440316	565576	1.11014e+06	1.10516e+06	678621	59520.2	275232	523789
M578T286	NCGC00180336-03!16-butan-2-yl-10,11,14-trimethyl-13-propan-2-yl-3-prop-2-enyl-4-oxa-1,8,11,14,17-pentazabicyclo[17.3.0]docosane-2,5,9,12,15,18-hexone	578.356	285.6	577.348	1.85899	C29H47N5O7	[M+H]+							GNPS	1	pos	149559	348509	400114	468005	380790	338978	167642	523259	165646
M577T240_3	BE-43547B	577.372	240.1	577.373	1.21407	C31H51N3O7	[M]+							GNPS	1	pos	230597	176087	352514	319555	197835	167237	165573	143962	238061
M582T632	NCGC00384745-01_C27H34O14_3-Phenyl-1-{2,4,6-trihydroxy-3,5-bis[(2S,3R,4R,5S,6R)-3,4,5-trihydroxy-6-(hydroxymethyl)tetrahydro-2H-pyran-2-yl]phenyl}-1-propanone	582.207	632.2	582.195	14.5649	C27H34O14	[M-H2O+NH4]+							GNPS	1	pos	595354	814758	723457	1.36609e+06	1.44803e+06	1.50943e+06	1.1632e+06	1.48452e+06	1.89319e+06
M582T339	Shearinine D_130028	582.3	339.2	599.325	29.1158	C37H45NO6	[M+H-H2O]+					925427-34-5		GNPS	1	pos	117812	29320.5	133939	120457	77776.3	12793.8	116569	121717	4709.05
M583T342_1	NCGC00179906-03_C31H50O10_3-(alpha-L-Arabinofuranosyloxy)pimara-8(14),15-dien-12-yl 6-deoxy-beta-D-galactopyranoside	583.356	342	582.34	14.6158	C31H50O10	[M+H]+							GNPS	1	pos	82580	118984	109703	102423	26274.4	129212	21350.6	83357.6	141358
M603T292_2	MLS002154171-01!Benzonatate104-31-4	603.352	291.6	603.362	17.0075	C30H53NO11	[M]+							GNPS	1	pos	345887	364538	336296	376986	229123	138677	316933	125059	648108
M588T232_1	NCGC00386067-01!2-[2-(19-acetamido-16,18-dihydroxy-5,9-dimethyl-6-oxoicosan-7-yl)oxy-2-oxoethyl]butanedioic acid	588.378	231.6	587.367	6.58948	C30H53NO10	[M+H]+							GNPS	1	pos	104579	61189.9	110438	137580	30405.6	56903.9	146778	34926.1	98201.5
M589T289_2	Rakicidin A	589.395	288.7	606.399	6.08069	C32H54N4O7	[M+H-H2O]+							GNPS	1	pos	1.23332e+06	446271	2.00106e+06	2.45307e+06	2.16535e+06	1.24106e+06	2.05517e+06	2.77772e+06	1.69944e+06
M590T289_1	Roseotoxin A	590.386	288.6	607.394	1.12644	C31H53N5O7	[M+H-H2O]+							GNPS	1	pos	1.23897e+06	1.13427e+06	411412	763006	929193	1.4499e+06	1.48808e+06	944030	1.4907e+06
M591T289	6-[(3R,4S,5S,7R)-7-[(2S,3S,5S)-5-ethyl-5-[(2R,5R,6S)-5-ethyl-5-hydroxy-6-methyl-2-oxanyl]-3-methyl-2-oxolanyl]-4-hydroxy-3,5-dimethyl-6-oxononyl]-2-hydroxy-3-methylbenzoic acid	591.397	288.6	590.789	13.6208	C34H54O8	[M+H]+	Organooxygen compounds	Alcohols and polyols					GNPS	1	pos	43590	104394	128298	40671.7	83561.2	53756.7	102626	161758	234293
M592T277_2	BE-43547C	592.4	277.2	591.388	7.55058	C32H53N3O7	[M+H]+							GNPS	1	pos	548806	475911	524417	486068	1.01275e+06	240489	518955	285351	613594
M593T277_2	NCGC00381159-01!2-[[3,21-dihydroxy-20-[3,4,5-trihydroxy-6-(hydroxymethyl)oxan-2-yl]oxydocosan-2-yl]amino]acetic acid	593.405	277.1	593.414	15.1618	C30H59NO10	[M]+							GNPS	1	pos	45981.1	72933.1	52327.7	155789	212106	135864	80461	94858.4	81752.4
M594T290_2	NCGC00381220-01!16-butan-2-yl-3-(2,3-dihydroxypropyl)-10,11,14-trimethyl-13-propan-2-yl-4-oxa-1,8,11,14,17-pentazabicyclo[17.3.0]docosane-2,5,9,12,15,18-hexone	594.361	289.7	611.353	26.7612	C29H49N5O9	[M+H-H2O]+							GNPS	1	pos	898848	757253	775774	564016	779605	411097	1.07162e+06	980214	598396
M594T545_2	NCGC00169957-03_C30H51N5O7_3-sec-Butyl-16-isobutyl-6-isopropyl-5,8,9-trimethyldodecahydropyrrolo[1,2-d][1,4,7,10,13,16]oxapentaazacyclononadecine-1,4,7,10,14,17(11H,16H)-hexone	594.387	545.2	593.379	1.64039	C30H51N5O7	[M+H]+					2503-26-6		GNPS	1	pos	2.01808e+06	1.87647e+06	615779	4.10037e+06	1.1956e+06	778218	844582	2.33546e+06	402028
M599T254_1	Tabernamine	599.368	253.6	616.378	3.61381	C40H48N4O2	[M+H-H2O]+			C09242		59626-92-5		GNPS	1	pos	1.59325e+06	1.1888e+06	1.40134e+06	2.31626e+06	705517	1.7094e+07	2.40286e+06	880183	1.27502e+06
M601T44_3	NCGC00385214-01_C35H54O9_beta-D-Xylopyranoside, 1,3,4,6,7,7a,7b,8,9,10,11,13,13a,15,15a-pentadecahydro-13-hydroxy-11-(1-hydroxy-1-methylethyl)-1,1,7a,8,13a-pentamethyl-10,12a-epoxy-2H,5H-cyclopropa[1',8'a]naphth[2',1'_4,5]indeno[2,1-b]oxepin-2-yl	601.381	43.6	618.377	20.2046	C35H54O9	[M+H-H2O]+							GNPS	1	pos	1.23284e+06	181077	1.70362e+06	1.25676e+06	223202	252659	55978.3	1.31329e+06	1.47348e+06
M601T254_2	12-deoxy-6R,7R-epoxy-5beta-hydroxy-phorbol-13-hexadecanoate	601.408	253.5	618.413	2.93509	C36H58O8	[M+H-H2O]+					2133338-72-2		GNPS	1	pos	3.41974e+06	3.57842e+06	2.45264e+06	2.91366e+06	2.31414e+06	2.38893e+06	1.73084e+06	1.99632e+06	1.05327e+06
M603T486_2	MLS001076487-01!Ouabain octahydrate	603.302	486.4	602.294	1.79424	C29H46O13	[M+H]+							GNPS	1	pos	1.48275e+06	1.1551e+06	639227	5742.4	272084	1.73366e+06	2.65038e+06	715575	738187
M603T628	Rakicidin B	603.404	628.1	620.415	4.91566	C33H56N4O7	[M+H-H2O]+							GNPS	1	pos	2.80472e+06	1.39023e+06	1.17512e+06	769041	1.76534e+06	720247	1.51952e+06	2.98771e+06	2.01311e+06
M604T263	MLS001332578-01!Salmeterol xinafoate94749-08-3	604.34	263.4	603.32	21.7117	C36H45NO7	[M+H]+							GNPS	1	pos	106152	150329	95265	44795.8	54253.1	152996	75559.2	104771	58674.6
M611T685_1	Multinoside A	611.164	685.2	610.153	5.76604	C27H30O16	[M+H]+	Flavonoids	Flavonoid glycosides	C17563		59262-54-3	HMDB0037935	GNPS	1	pos	101657	1.55157e+07	5.0398e+07	4.05314e+06	1.35249e+07	2.2268e+07	1.03552e+07	3.80063e+06	7.82523e+06
M611T643	NCGC00347767-02_C32H36O13_6H-10,13-Etheno-19,15-metheno-3H,15H,23H-pyrano[3,4-c][1,7,14]trioxacycloheneicosin-6,23-dione, 4-ethylidene-3-(beta-D-glucopyranosyloxy)-4,4a,5,8,9,20,21-heptahydro-16-hydroxy-, (3S,4Z,4aS)-	611.208	643.4	628.216	0.560836	C32H36O13	[M+H-H2O]+							GNPS	1	pos	4.72948e+06	6.76396e+06	5.98736e+06	3.92455e+06	2.93148e+07	3.26636e+07	2.83816e+07	6.26259e+06	1.19141e+07
M613T271_2	Pleiomutine	613.394	270.5	630.393	13.6245	C41H50N4O2	[M+H-H2O]+							GNPS	1	pos	5.13572e+06	4.85266e+06	1.96699e+07	3.52505e+06	1.18952e+07	3.45111e+06	1.33382e+07	7.11116e+06	1.83858e+07
M614T656	Heme B	614.471	655.6	614.472	0.813707	C34H30FeN4O4	[M]+	Carboxylic acids and derivatives	Carboxylic acid derivatives					GNPS	1	pos	2.38486e+07	4.96866e+06	2.22956e+07	7.63713e+06	1.68408e+07	1.1098e+07	1.2124e+07	7.69313e+06	1.83874e+07
M615T50	MLS002154025-01!Iocetamic acid16034-77-8	614.797	50.4	613.806	26.5328	C12H13I3N2O3	[M+H]+							GNPS	1	pos	2.68089e+06	1.87753e+06	553343	964044	3.65559e+06	1.19866e+06	721877	2.54505e+06	3.26177e+06
M621T231_1	NCGC00381318-01![3-methyl-1-[3-methyl-1-[3-methyl-1-oxo-1-(2,3,4,5,6-pentahydroxyhexoxy)pentan-2-yl]oxy-1-oxopentan-2-yl]oxy-1-oxopentan-2-yl] 2-hydroxy-3-methylpentanoate	621.35	231.4	638.351	10.425	C30H54O14	[M+H-H2O]+							GNPS	1	pos	729590	681411	263365	475982	451631	308361	549406	501883	475074
M622T486_2	MLS002153946-01!Tetrandrine	622.315	486.4	622.304	16.5719	C38H42N2O6	[M]+							GNPS	1	pos	2.15745e+06	778327	474632	96410.3	175668	1.81167e+06	2.67145e+06	434260	652940
M624T219_1	Cycloaspeptide A_120252	624.313	218.6	641.321	1.60191	C36H43N5O6	[M+H-H2O]+					109171-13-3		GNPS	1	pos	43166.1	52806.1	82742.9	88518.9	176322	130999	91021.8	109287	105833
M631T690	NCGC00385630-01![6-[(5,7-dihydroxy-4-methyl-1,2,3,4-tetrahydronaphthalen-2-yl)oxy]-4,5-dihydroxy-3-[(E)-3-(4-hydroxyphenyl)prop-2-enoyl]oxyoxan-2-yl]methyl (E)-3-(4-hydroxyphenyl)prop-2-enoate	631.196	689.8	648.221	27.7926	C35H36O12	[M+H-H2O]+							GNPS	1	pos	1.92619e+06	1.44802e+06	1.39786e+06	1.07006e+06	1.04318e+06	1.33251e+06	1.6277e+06	1.26895e+06	1.02525e+06
M634T342	Isosungucine	634.334	341.6	634.331	5.23922	C42H42N4O2	[M]+					279684-12-7		GNPS	1	pos	150371	140892	150611	127381	81501.7	50249.5	124874	161678	123846
M636T282_2	Fasciculic acid B	636.428	281.8	636.424	6.38954	C36H60O9	[M]+	Prenol lipids	Triterpenoids			126882-55-1	HMDB0036438	GNPS	1	pos	146922	437763	326118	187953	286999	317344	177976	399828	180077
M639T611	NCGC00384589-01![(2R,3R,4S,5R,6R)-6-[2-(3,4-dihydroxyphenyl)ethoxy]-3,5-dihydroxy-4-[(2S,3R,4R,5R,6S)-3,4,5-trihydroxy-6-methyloxan-2-yl]oxyoxan-2-yl]methyl (E)-3-(4-hydroxy-3-methoxyphenyl)prop-2-enoate	639.228	610.9	638.221	0.385646	C30H38O15	[M+H]+							GNPS	1	pos	3.49033e+06	1.55305e+06	2.37984e+06	2.3453e+07	1.29094e+07	1.03811e+07	6.8129e+06	2.15128e+06	3.63431e+06
M638T294	NCGC00347652-02_C35H53N5O7_12-Benzyl-3-isobutyl-6,9-diisopropyl-5,8-dimethyldodecahydro-1H,3H-pyrrolo[1,2-q][1,4,7,10,13,17]oxapentaazacyclononadecine-1,4,7,10,13,17(14H)-hexone	638.388	293.5	655.394	0.681348	C35H53N5O7	[M+H-H2O]+							GNPS	1	pos	338551	732713	392911	353551	392126	695302	474198	352380	933647
M643T486_2	NCGC00385757-01_C35H46O11_3aH-Cyclopentacyclododecene-1,3a,4,9,10,11-hexol, 1,2,3,4,5,8,9,10,11,13a-decahydro-2,5,8,8,12-pentamethyl-, 3a,4,9,10-tetraacetate 1-benzoate, (6E,12Z)-	643.294	485.8	642.304	26.5637	C35H46O11	[M+H]+							GNPS	1	pos	1.55864e+06	325874	264612	427926	71835.7	905509	747227	147973	302949
M644T43	Villalstonine	643.856	42.8	660.846	27.5434	C41H48N4O4	[M+H-H2O]+							GNPS	1	pos	367422	923079	706948	758903	59022.8	519800	1.60093e+06	370396	283818
M652T286_1	val-leu-pro-val-pro	652.407	285.8	651.396	5.76687	C31H53N7O8	[M+H]+							GNPS	1	pos	272578	464958	478021	487148	878309	350947	421455	448196	550592
M680T308	Telaprevir	680.406	308.1	679.849	10.1534	C36H53N7O6	[M+H]+	Carboxylic acids and derivatives	Carboxylic acid derivatives			402957-28-2	HMDB0015616	GNPS	1	pos	84763.9	7788.25	50539.6	23846.1	65100.7	82281.9	57218.3	18701.1	62655.5
M663T221_3	NCGC00384690-01!	663.005	220.7	662.016	27.1565	C27H22N2O10S4	[M+H]+							GNPS	1	pos	225192	586927	282915	174337	85508.9	373124	165621	266303	125501
M663T287_2	NCGC00385386-01_C37H58O10_(3beta,5xi,9beta,15alpha,23R,24S)-3-(alpha-L-Arabinopyranosyloxy)-15-hydroxy-16-oxo-24,25-epoxy-9,19-cyclolanostan-23-yl acetate	663.392	286.7	662.403	27.6971	C37H58O10	[M+H]+							GNPS	1	pos	2.8183e+07	3.14332e+06	1.41371e+07	2.22492e+07	1.81456e+07	2.28586e+06	5.1709e+06	1.97479e+07	1.53086e+07
M664T91_1	MLS002153777-01!Cefoperazone dihydrate	664.166	91.1	663.153	9.12195	C25H29N9O9S2	[M+H]+							GNPS	1	pos	104044	130840	9549.78	109111	17417.3	68846.3	65753.5	56191	12401.7
M664T466_2	Goniomedinone	664.353	466.4	663.354	12.4528	[C40H47N4O5]+	[M+H]+							GNPS	1	pos	6.91439e+06	2.53799e+06	470335	20012.9	734472	1.15355e+06	1.08314e+06	944529	1.36925e+06
M665T287_1	Phytolaccasaponin G	665.391	286.6	664.382	1.5951	C36H56O11	[M+H]+	Prenol lipids	Triterpenoids			60820-94-2	HMDB0034636	GNPS	1	pos	1.07679e+07	4.32857e+06	3.43535e+06	1.00285e+07	8.29351e+06	2.13816e+06	4.37823e+06	4.74797e+06	1.0162e+07
M681T628	NCGC00386078-01_C36H63N3O9_(3S,6R,9S,12R,15S,18R)-3,9,15-Tri[(2S)-2-butanyl]-6,12,18-triisopropyl-4,10,16-trimethyl-1,7,13-trioxa-4,10,16-triazacyclooctadecane-2,5,8,11,14,17-hexone	681.477	628.1	681.456	0.960555	C36H63N3O9	[M-H2O+NH4]+							GNPS	1	pos	2.64909e+07	1.21821e+06	1.3109e+06	2.53394e+07	7.55942e+06	6.62905e+06	2.70981e+06	1.20997e+07	838101
M665T467_2	goniomedine A N-oxide	665.361	466.7	665.842	13.8979	C40H49N4O5	[M]+							GNPS	1	pos	1.666e+06	902861	180345	4047.78	126565	1.43035e+06	691634	253705	272543
M665T43_3	NCGC00385008-01!3-[4-[5-(acetyloxymethyl)-3,4-dihydroxyoxolan-2-yl]oxy-3-(2,5-dihydroxy-6-methylhept-6-en-2-yl)-6,9a,9b-trimethyl-7-prop-1-en-2-yl-1,2,3,3a,4,5,5a,7,8,9-decahydrocyclopenta[a]naphthalen-6-yl]propanoic acid	665.437	43.1	664.419	16.344	C37H60O10	[M+H]+							GNPS	1	pos	2.78954e+06	1.96875e+06	2.41699e+06	1.62192e+06	2.2321e+06	2.12479e+06	1.798e+06	2.44792e+06	2.3412e+06
M667T287_1	NCGC00380699-01!	667.395	286.9	684.408	8.90531	C36H60O12	[M+H-H2O]+							GNPS	1	pos	423345	67955.7	268605	470683	417286	39620	239221	437569	636085
M667T327_1	NCGC00386077-01_C35H61N3O9_(3S,6R,9S,12R,15S,18R)-3-[(2R)-2-Butanyl]-6-isobutyl-9,12,15,18-tetraisopropyl-4,10,16-trimethyl-1,7,13-trioxa-4,10,16-triazacyclooctadecane-2,5,8,11,14,17-hexone	667.447	327.1	667.441	9.76776	C35H61N3O9	[M]+							GNPS	1	pos	125498	45926.4	144072	102161	65568.8	82291.4	80188.8	26981.3	101690
M668T237_4	MLS002222329-01!26305-03-3	668.461	237.2	685.463	9.05872	C34H63N5O9	[M+H-H2O]+							GNPS	1	pos	708485	1.19965e+06	1.57116e+06	895422	830155	752773	687924	915001	403397
M669T300_1	NCGC00347633-02!7-benzyl-11,14,20-trimethyl-16-(2-methylpropyl)-10,13-di(propan-2-yl)-17-oxa-1,5,8,11,14-pentazabicyclo[17.3.0]docosane-2,6,9,12,15,18-hexone	669.426	300.4	669.41	7.57828	C36H55N5O7	[M-H2O+NH4]+							GNPS	1	pos	900270	919558	735375	545920	349007	629805	475090	623106	450795
M675T256_1	NCGC00380983-01!	675.014	256.4	692.026	6.45851	C28H24N2O11S4	[M+H-H2O]+							GNPS	1	pos	154697	291079	240948	20073.4	84048.5	12660.4	1861.3	30432.3	82311.9
M675T256_2	Theionbrunonine B	675.336	256.2	692.34	5.4891	C41H48N4O4S	[M+H-H2O]+							GNPS	1	pos	172915	303834	203984	77518.5	61287.3	30457.7	13085.2	90034.1	41878.2
M682T297_1	NCGC00169462-02!17-(2,6-dihydroxy-6-methyl-3-oxoheptan-2-yl)-2,16-dihydroxy-4,4,9,13,14-pentamethyl-3-[3,4,5-trihydroxy-6-(hydroxymethyl)oxan-2-yl]oxy-1,2,3,7,8,10,12,15,16,17-decahydrocyclopenta[a]phenanthren-11-one	682.393	297.1	682.393	0.47963	C36H58O12	[M]+							GNPS	1	pos	268664	458708	396383	355011	562258	707656	473388	690671	394855
M689T310_1	Pleiokomenine B	689.407	309.5	688.399	0.823688	C43H52N4O4	[M+H]+							GNPS	1	pos	111926	33517	14348.1	87491.1	33971.7	81800.7	35034.3	44673.3	97874.1
M693T225_3	euphodendroidin J	693.293	224.9	692.283	4.25094	C38H44O12	[M+H]+							GNPS	1	pos	26105.4	121335	112454	100729	14002.3	135479	70679.8	156919	121071
M699T43_4	Pleiokomenine A	699.422	43.2	716.43	1.74755	C45H56N4O4	[M+H-H2O]+							GNPS	1	pos	1.5791e+06	2.25873e+06	2.06429e+06	1.05685e+06	1.37355e+06	1.23659e+06	1.13812e+06	1.64486e+06	1.77751e+06
M699T293_2	NCGC00380322-01!2-[3,21-dihydroxy-20-[3,4,5-trihydroxy-6-(hydroxymethyl)oxan-2-yl]oxydocosan-2-yl]oxy-6-(hydroxymethyl)oxane-3,4,5-triol	699.452	292.7	698.445	0.189851	C34H66O14	[M+H]+							GNPS	1	pos	579309	28516.4	530879	468555	172684	846814	280275	173057	301172
M703T44_6	Melosuavine E	703.356	43.5	702.839	9.50985	C42H46N4O6	[M+H]+							GNPS	1	pos	3.73097e+06	3.55961e+06	3.18053e+06	1.03109e+06	2.59944e+06	3.20858e+06	2.25595e+06	4.24814e+06	3.40618e+06
M703T44_7	NCGC00385062-01_C38H56O13_(2S,4R,9beta,16alpha,17xi,23E)-2-(beta-D-Glucopyranosyloxy)-16,20-dihydroxy-9,10,14-trimethyl-1,11,22-trioxo-4,9-cyclo-9,10-secocholesta-5,23-dien-25-yl acetate	703.372	43.5	720.372	11.0072	C38H56O13	[M+H-H2O]+							GNPS	1	pos	4.40445e+06	5.0991e+06	4.14799e+06	4.80865e+06	3.01169e+06	3.64434e+06	4.88171e+06	3.52857e+06	5.38922e+06
M704T44_3	3'-oxotabernaelegantine B	703.888	43.7	720.898	4.07167	C43H52N4O6	[M+H-H2O]+							GNPS	1	pos	5.74625e+06	3.72972e+06	8.45566e+06	3.61657e+06	1.19215e+06	5.22829e+06	4.27901e+06	4.812e+06	1.72874e+06
M705T639_1	NCGC00179806-02![4,5-diacetyloxy-6-[7-hydroxy-5-methoxy-4-oxo-2-[4-[3,4,5-trihydroxy-6-(hydroxymethyl)oxan-2-yl]oxyphenyl]chromen-6-yl]oxan-3-yl] acetate	705.206	639.3	704.195	5.21026	C33H36O17	[M+H]+							GNPS	1	pos	1.33376e+08	3.72667e+06	2.22527e+06	2.1215e+06	434800	1.30702e+06	1.25581e+06	1.43163e+06	2.18197e+06
M707T43_3	NCGC00384498-01_C38H58O12_(1beta,3beta,9xi,14xi)-3-Hydroxyspirosta-5,25(27)-dien-1-yl 2-O-(6-deoxy-alpha-L-mannopyranosyl)-alpha-L-arabinopyranoside	707.407	43.1	706.393	9.74927	C38H58O12	[M+H]+							GNPS	1	pos	694355	194738	214369	388026	336154	559702	1.21911e+06	490170	967147
M708T212_4	Ornibactin C6	708.365	212.3	708.365	0.682874	C28H52N8O13	[M]+							GNPS	1	pos	575125	851580	461693	634384	452706	1.06181e+06	649380	711546	743983
M708T640	NCGC00380734-01_C39H65NO10_2-{6-[5-Hydroxy-3-(2-hydroxy-2-propanyl)-6a,9b-dimethyldodecahydrocyclopenta[f]chromen-7-yl]-4a-methyl-3,4,4a,7,8,8a-hexahydro-2H-chromen-2-yl}-2-propanyl 2-acetamido-2-deoxy-6-O-methylhexopyranoside	708.486	640	707.461	25.7969	C39H65NO10	[M+H]+							GNPS	1	pos	1.66257e+06	1.63961e+07	7.06375e+06	3.42766e+06	1.76032e+07	3.06744e+06	2.94722e+06	2.83805e+06	1.58082e+07
M710T297_2	Fasciculic acid C	710.443	296.8	709.44	5.75392	C38H63NO11	[M+H]+	Prenol lipids	Triterpenoids			126882-56-2	HMDB0036440	GNPS	1	pos	223764	65612.1	164686	80027	62221.1	202581	181311	253630	115113
M712T657	NCGC00385756-01!(2S)-2-[4-[(2S,3R,4S,5S,6R)-3-[(2S,3R,4R)-3,4-dihydroxy-4-(hydroxymethyl)oxolan-2-yl]oxy-4,5-dihydroxy-6-(hydroxymethyl)oxan-2-yl]oxyphenyl]-7-[(2S,3R,4S,5S,6R)-3,4,5-trihydroxy-6-(hydroxymethyl)oxan-2-yl]oxy-2,3-dihydrochromen-4-one	712.243	657	712.221	0.437435	C32H40O18	[M-H2O+NH4]+							GNPS	1	pos	187046	1.51607e+06	1.8055e+06	253970	182884	208116	388690	4.79353e+06	229633
M715T284_3	Erythromycin A enol ether	715.445	284.1	715.451	7.51493	C37H65NO12	[M]+					33396-29-1		GNPS	1	pos	118665	503862	558499	267648	284333	471863	638273	285851	195563
M722T569	NCGC00347509-02!(2E,6E)-3,7,11,15,19,23,27,31,35-nonamethylhexatriaconta-2,6,34-triene-1,11,15,19,23,27,31-heptol	721.608	569.1	738.637	29.9624	C45H86O7	[M+H-H2O]+							GNPS	1	pos	1.30297e+07	4.70543e+06	2.43517e+07	1.15586e+07	4.65676e+06	1.01616e+07	5.12025e+07	4.59783e+07	2.12296e+07
M722T346_1	NCGC00384698-01![(6R)-6-hydroxy-6-[(2S,8S,9R,10R,13R,14S,16R)-16-hydroxy-4,4,9,13,14-pentamethyl-3,11-dioxo-2-[(2S,3R,4S,5S,6R)-3,4,5-trihydroxy-6-(hydroxymethyl)oxan-2-yl]oxy-2,7,8,10,12,15,16,17-octahydro-1H-cyclopenta[a]phenanthren-17-yl]-2-methyl-5-oxoheptan-2-yl] acetate	722.373	346.3	722.388	20.4076	C38H58O13	[M]+							GNPS	1	pos	127299	54812.9	75409.1	97223.2	61826.5	74014.8	80959.1	102906	105075
M723T299_1	NCGC00380128-01_C39H62O12_alpha-L-Mannopyranoside, (1beta,3alpha,8xi,9xi,14xi,25S)-3-hydroxyspirost-5-en-1-yl 6-deoxy-2-O-(6-deoxy-alpha-L-mannopyranosyl)-	723.44	298.8	722.424	11.6065	C39H62O12	[M+H]+							GNPS	1	pos	1.5209e+06	171789	748223	785929	917767	863113	558653	1.91741e+06	888764
M727T297	MLS000859956-01!U-74389G	727.411	296.5	726.41	8.88005	C41H54N6O6	[M+H]+							GNPS	1	pos	4.0996e+06	975125	1.18694e+06	3.6889e+06	570837	758506	860743	727102	843649
M730T639_1	NCGC00180639-02!2-[[4-[4-(2,4-dimethoxy-6-methylbenzoyl)oxy-2-methyl-6-[(2S,3R,4S,5S,6R)-3,4,5-trihydroxy-6-(hydroxymethyl)oxan-2-yl]oxybenzoyl]oxy-2-hydroxy-6-methylbenzoyl]amino]propanoic acid	730.237	639.5	729.227	4.02586	C35H39NO16	[M+H]+							GNPS	1	pos	4.70109e+07	3.09173e+06	1.79355e+06	6.78198e+06	5.71879e+06	2.80645e+06	2.10284e+06	2.39502e+06	1.99906e+06
M737T44_4	NCGC00347358-02_C38H58O15_Card-20(22)-enolide, 1-(acetyloxy)-3-[[(1R)-4-O-(6-deoxy-3-O-methylhexopyranosyl)hexopyranosyl]oxy]-14-hydroxy-, (1beta,3beta,8xi,9xi)-	737.367	43.5	754.378	3.71207	C38H58O15	[M+H-H2O]+							GNPS	1	pos	4.66475e+06	4.83849e+06	3.914e+06	2.86704e+06	4.34196e+06	4.20267e+06	3.99909e+06	4.40746e+06	6.16756e+06
M739T268_3	Pseudacyclin A	739.477	267.6	739.463	9.15686	C39H61N7O7	[M-H2O+NH4]+							GNPS	1	pos	109193	100410	117538	26798.9	44257.7	126798	106297	85552.9	95790.4
M741T43_5	NCGC00381196-01_C38H56N6O9_Acetamide, N-[eicosahydro-21-[(4-methoxyphenyl)methyl]-18,22-dimethyl-6-(1-methylethyl)-9-(1-methylpropyl)-5,8,11,16,20,23-hexaoxo-5H,16H-dipyrrolo[2,1-f_2',1'-o][1,4,7,10,13,16]oxapentaazacyclononadecin-17-yl]-	741.419	43	740.411	1.68141	C38H56N6O9	[M+H]+							GNPS	1	pos	1.37329e+06	1.12582e+06	1.26248e+06	1.16366e+06	1.13811e+06	1.37432e+06	1.82409e+06	1.34526e+06	1.33373e+06
M741T312_3	NCGC00179940-02_C39H64O13_beta-D-Glucopyranoside, 3,23-dihydroxyspirostan-6-yl 6-deoxy-4-O-(6-deoxy-alpha-L-mannopyranosyl)-	741.449	311.9	740.435	8.94451	C39H64O13	[M+H]+							GNPS	1	pos	1.84567e+07	1.93557e+07	1.94043e+07	2.31388e+07	1.6253e+07	2.29377e+07	1.06255e+07	1.75733e+07	2.69145e+07
M741T312_4	NCGC00381058-01![3-hydroxy-1-[3-hydroxy-1-oxo-1-(2,3,4,5,6-pentahydroxyhexoxy)decan-5-yl]oxy-1-oxodecan-5-yl] 3,5-dihydroxydecanoate	741.464	311.9	740.456	0.947483	C36H68O15	[M+H]+							GNPS	1	pos	2.46835e+07	2.70305e+07	2.86814e+07	2.39265e+07	8.9324e+06	2.50234e+07	1.72727e+07	2.01747e+07	3.08712e+07
M749T284_2	NCGC00347410-03_C40H62O14_Ergosta-5,24-dien-26-one, 22,26-epoxy-3-[(6-O-hexopyranosylhexopyranosyl)oxy]-1-hydroxy-	749.406	284	766.414	0.43056	C40H62O14	[M+H-H2O]+							GNPS	1	pos	296891	191243	194987	204225	211026	91744.9	136916	169359	374267
M755T324_1	NCGC00180427-03_C41H56N8O7_1,4,7,10,13,16,19-Heptaazacyclotricosane-2,5,8,11,14,17,20-heptone, 3-(1H-indol-3-ylmethyl)-6,18-dimethyl-9,15-bis(1-methylethyl)-12-(1-phenylethyl)-	755.424	323.8	772.427	5.87467	C41H56N8O7	[M+H-H2O]+							GNPS	1	pos	66320.4	137877	55553.8	113876	96964	44325.6	161907	169217	51030.8
M758T324_2	Linearized pseudacyclin A	758.486	323.9	757.474	7.13529	C39H63N7O8	[M+H]+							GNPS	1	pos	155698	183752	152244	139052	40959.7	163697	57687.6	121066	186784
M758T649	NCGC00384715-01_C34H46O19_Dimethyl (2S,3R,4S,2'S,3'R,4'R)-4,4'-[(2E)-4-oxo-2-butene-1,3-diyl]bis[2-(beta-D-glucopyranosyloxy)-3-vinyl-3,4-dihydro-2H-pyran-5-carboxylate]	758.252	648.6	758.263	14.4137	C34H46O19	[M]+							GNPS	1	pos	1.32101e+06	1.57026e+06	5.5415e+06	3.06835e+06	79361.3	226438	8.04896e+06	398953	712675
M761T672	NCGC00347741-02_C36H42O19_Methyl (1S,4aS,7R,7aS)-1-(hexopyranosyloxy)-4'-[(1S)-1-({(2E)-3-[4-(hexopyranosyloxy)phenyl]-2-propenoyl}oxy)ethyl]-5'-oxo-4a,7a-dihydro-1H,5'H-spiro[cyclopenta[c]pyran-7,2'-furan]-4-carboxylate	761.228	672.3	778.232	4.60424	C36H42O19	[M+H-H2O]+							GNPS	1	pos	1.69322e+07	1.41459e+07	1.67264e+06	3.93264e+06	4.76482e+06	3.22257e+07	1.33081e+07	1.07079e+07	2.76596e+07
M761T671	NCGC00380549-01_C36H43NO17_Evonine	761.242	671.2	761.253	14.3173	C36H43NO17	[M]+							GNPS	1	pos	641131	4.10332e+06	3.71035e+06	2.98804e+06	1.46232e+06	3.38914e+06	1.01587e+07	8.08876e+06	1.52906e+07
M761T231_1	NCGC00384836-01_C43H70O12_(1R,2R,5R,7R,10S,11S,14S,16S,19R,20R,23R,25R,28S,29S,32S,34S)-5,14,23-Triethyl-2,11,20,29,32-pentamethyl-4,13,22,31,37,38,39,40-octaoxapentacyclo[32.2.1.1~7,10~.1~16,19~.1~25,28~]tetracontane-3,12,21,30-tetrone	761.486	231.2	778.487	8.41292	C43H70O12	[M+H-H2O]+							GNPS	1	pos	61112.6	120976	34932.3	81922.8	71857	19250.2	102565	40188.2	118699
M767T315_1	Stylopeptide 1	767.462	315	767.458	5.13131	C40H61N7O8	[M]+					170968-92-0		GNPS	1	pos	209825	165368	303884	144674	69991.2	125116	120700	117632	94351.9
M768T209_2	Coprogen	768.411	209.3	768.391	0.338168	C35H56N6O13	[M-H2O+NH4]+							GNPS	1	pos	89571.2	232844	104624	599568	167530	385690	11359.8	22031.9	82226.2
M772T44_1	MLS002153823-01!Metrizamide31112-62-6	771.844	43.5	788.854	3.59485	C18H22I3N3O8	[M+H-H2O]+							GNPS	1	pos	1.12781e+07	5.01383e+06	9.91522e+06	8.58859e+06	3.67598e+06	8.49646e+06	9.97942e+06	9.40138e+06	9.07725e+06
M777T312_2	NCGC00385211-01_C42H66O14_Olean-12-en-28-oic acid, 3-[(3-O-beta-D-glucopyranosyl-beta-D-glucopyranuronosyl)oxy]-, (3beta)-	777.438	311.9	794.445	0.4152	C42H66O14	[M+H-H2O]+							GNPS	1	pos	799550	215963	445583	433559	421780	385003	449977	549989	634901
M778T239_7	Vinorelbine (Navelbine)	778.395	238.7	778.394	0.816182	C45H54N4O8	[M]+					1151995-01-5		GNPS	1	pos	49505.9	42825.7	122827	133539	189482	32428.7	19647.9	104540	121000
M779T44_6	NCGC00381134-01!	779.347	43.5	778.356	21.836	C43H54O13	[M+H]+							GNPS	1	pos	4.15946e+06	3.27022e+06	3.8894e+06	3.46335e+06	3.13974e+06	3.09776e+06	3.08185e+06	4.49818e+06	4.78714e+06
M779T312_1	NCGC00386087-01_C43H60N2O12_(2S)-N-[(2E,4E,6S,7R)-7-{(3S,4R)-3,4-Dihydroxy-5-[(1E,3E,5E)-7-(4-hydroxy-2-oxo-1,2-dihydro-3-pyridinyl)-6-methyl-7-oxo-1,3,5-heptatrien-1-yl]tetrahydro-2-furanyl}-6-methoxy-5-methyl-2,4-octadien-1-yl]-2-{(2R,3R,4R,6S)-2,3,4-trihydroxy-5,5-dimethyl-6-[(1E,3E)-1,3-pentadien-1-yl]tetrahydro-2H-pyran-2-yl}butanamide	779.419	311.8	796.415	15.1506	C43H60N2O12	[M+H-H2O]+							GNPS	1	pos	205001	17468.3	109687	156885	75193.5	178819	92581.3	133714	180722
M779T312_2	NCGC00385302-01_C42H68O14_(3beta,5xi,9xi)-3-{[2-O-(beta-D-Glucopyranosyl)-beta-D-glucopyranosyl]oxy}-23-hydroxyolean-12-en-28-oic acid	779.439	311.9	796.461	19.0815	C42H68O14	[M+H-H2O]+							GNPS	1	pos	223834	17294.9	94402.2	210301	116599	95561.1	125088	193192	261242
M799T363_1	Symplostatin	798.507	363.2	798.508	0.694997	C43H70N6O6S	[M]+							GNPS	1	pos	69458.2	159475	141627	103704	47030.8	192089	21584.3	61478.7	101165
M787T43_3	(2E,2'E)-N,N'-(butane-1,4-diyl)bis[3-(4-hydroxyphenyl)-N-(3-{[(2E)-3-(4-hydroxyphenyl)prop-2-enoyl]amino}propyl)prop-2-enamide]	786.914	42.9	786.913	1.7791	C46H50N4O8	[M]+							GNPS	1	pos	750185	1.30727e+06	2.1124e+06	1.95706e+06	2.30487e+06	1.7564e+06	300038	1.35693e+06	643027
M791T335	NCGC00385705-01_C43H68O14_(3beta,5xi,9xi,16beta,18xi,21beta,22alpha)-28-Acetoxy-16,22,23-trihydroxy-21-[(2-methylbutanoyl)oxy]olean-12-en-3-yl beta-D-glucopyranosiduronic acid	791.455	335.4	808.461	1.42414	C43H68O14	[M+H-H2O]+							GNPS	1	pos	253020	125905	144908	88839.2	66756.6	127348	91263.7	92815	104490
M795T353	Dereplicator Identification - Citrusin_VI_Citrusin_VI	795.488	353.2	794.469	14.9129	C41H62N8O8	[M+H]+							GNPS	1	pos	283853	282456	558955	254662	229942	232136	242778	178388	228950
M797T65	Preussiadin A2_130042	797.236	65.4	814.231	15.1175	C37H46N6O7S4	[M+H-H2O]+					1613159-39-9		GNPS	1	pos	64966.5	1.20269e+06	508117	361974	265403	426841	147358	123313	112058
M805T228_1	Koranimine	804.501	228.3	804.502	1.27268	[C44H66N7O7]+	[M]+							GNPS	1	pos	5.39509e+06	6.21748e+06	3.27404e+06	4.02291e+06	3.13539e+06	3.93388e+06	3.64937e+06	3.0201e+06	3.73626e+06
M805T228_2	Scytophycin D	804.521	228.2	821.529	0.736886	C45H75NO12	[M+H-H2O]+							GNPS	1	pos	1.01027e+07	1.07923e+07	6.18874e+06	7.81889e+06	6.35874e+06	1.80275e+06	7.53965e+06	6.40355e+06	1.13039e+07
M806T234_1	Formoterol hemifumarate	805.887	234	804.882	3.19648	C42H52N4O12	[M+H]+	Carboxylic acids and derivatives	Carboxylic acid derivatives					GNPS	1	pos	57809.2	30079.7	46079.8	119056	78691.1	29376.4	51817.3	158809	77952.9
M807T229	Scytophycin C	806.54	228.5	805.534	1.83004	C45H75NO11	[M+H]+			C16865				GNPS	1	pos	627342	1.61898e+06	1.11279e+06	608484	295483	725070	507995	527947	1.01043e+06
M813T44_5	NCGC00381148-01_C34H54O23_6-O-[(2E)-2-Methyl-2-butenoyl]-beta-D-glucopyranosyl-(1->2)-6-O-[(2E)-2-methyl-2-butenoyl]-alpha-D-glucopyranosyl beta-D-glucopyranosyl-(1->2)-alpha-D-glucopyranoside	813.319	43.5	830.306	25.2619	C34H54O23	[M+H-H2O]+							GNPS	1	pos	2.54024e+06	2.26442e+06	1.58822e+06	1.63738e+06	1.24803e+06	1.24093e+06	4.48479e+06	1.92344e+06	1.86748e+06
M832T581	NCGC00381171-01![1-[[1-[1-[[1-(2,3-dihydroxypropoxy)-3-methyl-1-oxobutan-2-yl]amino]-3-methyl-1-oxobutan-2-yl]oxy-3-methyl-1-oxobutan-2-yl]amino]-1-oxopropan-2-yl] 2-[2-[2-[(2-hydroxy-3-methylbutanoyl)amino]-3-methylbutanoyl]oxypropanoylamino]-3-methylbutanoate	832.462	580.9	832.468	6.86815	C39H68N4O15	[M]+							GNPS	1	pos	1.78241e+06	2.17209e+06	4.40284e+06	386050	1.53382e+06	2.67608e+06	4.73201e+06	1.83397e+06	1.68497e+06
M833T613_1	NCGC00380483-01!2-[4,5-dihydroxy-2-(hydroxymethyl)-10-oxo-9-[3,4,5-trihydroxy-6-(hydroxymethyl)oxan-2-yl]anthracen-9-yl]-1,8,10-trihydroxy-6-(hydroxymethyl)-10-[3,4,5-trihydroxy-6-(hydroxymethyl)oxan-2-yl]anthracen-9-one	833.229	612.5	850.232	4.92647	C42H42O19	[M+H-H2O]+							GNPS	1	pos	1.29309e+08	1.46511e+08	4.67297e+07	2.37101e+07	1.78312e+07	3.16909e+07	3.27047e+07	3.34035e+06	9.06648e+06
M848T253_4	MLS001097652-01!	848.409	252.6	847.378	28.31	C46H57NO14	[M+H]+							GNPS	1	pos	874678	1.27813e+06	1.20841e+06	867616	991634	1.29034e+06	1.59997e+06	1.72667e+06	1.31777e+06
M851T250_1	Tolytoxin	850.528	249.5	849.524	4.01805	C46H75NO13	[M+H]+					127999-44-4		GNPS	1	pos	6.6205e+06	1.29265e+07	7.08441e+06	5.64737e+06	4.01867e+06	8.59051e+06	5.57278e+06	8.99209e+06	5.60146e+06
M863T614	C16 Lactosyl Ceramide (d18_1_16_0)	862.619	614.3	861.618	7.32403	C46H87NO13	[M+H]+							GNPS	1	pos	1.09927e+06	951753	951942	1.93835e+06	2.24637e+06	1.43733e+06	1.48458e+06	870210	1.35969e+06
M869T238_1	MLS001074921-01!	868.52	238.3	867.498	17.2746	C45H73NO15	[M+H]+							GNPS	1	pos	142572	148080	106446	713083	223209	330520	338176	74629.6	78662.5
M873T663	camellikaempferoside A	873.246	663.1	872.238	1.96459	C41H44O21	[M+H]+							GNPS	1	pos	2.36399e+06	1.98227e+06	3.0221e+06	2.90335e+06	973488	874858	2.02065e+06	3.51894e+06	2.0604e+06
M881T44_5	NCGC00380998-01![3,4-dihydroxy-5-[2-methylidene-4-[(2R,3R,4S,5S,6R)-3,4,5-trihydroxy-6-[[2-methylidene-4-[(2R,3R,4S,5S,6R)-3,4,5-trihydroxy-6-[(4-hydroxy-2-methylidenebutanoyl)oxymethyl]oxan-2-yl]oxybutanoyl]oxymethyl]oxan-2-yl]oxybutanoyl]oxyoxan-2-yl]methyl 4-hydroxy-2-methylidenebutanoate	881.333	43.5	880.321	5.54381	C38H56O23	[M+H]+							GNPS	1	pos	4.97096e+06	3.13968e+06	4.11962e+06	1.85408e+06	2.17625e+06	2.87722e+06	4.52908e+06	3.7372e+06	2.89311e+06
M883T252_1	NCGC00347379-02_C46H74O16_Olean-12-en-28-oic acid, 23-hydroxy-3-[[O-beta-D-xylopyranosyl-(1->3)-O-6-deoxy-alpha-L-mannopyranosyl-(1->2)-alpha-L-arabinopyranosyl]oxy]-, (3beta,5xi,9xi)-	882.523	252.4	882.498	4.5208	C46H74O16	[M-H2O+NH4]+							GNPS	1	pos	130508	344790	330265	220061	21135.2	38994.9	212394	41088.2	29803
M883T252_2	Apratoxin D	882.539	252.2	881.534	1.93913	C48H75N5O8S	[M+H]+							GNPS	1	pos	342434	467923	508248	315797	817335	954370	312662	899749	352612
M887T250_1	NCGC00347372-02_C45H74O17_beta-D-Glucopyranoside, (3beta,5beta,9xi,14xi,25S)-spirostan-3-yl O-6-deoxy-alpha-L-mannopyranosyl-(1->4)-O-[beta-D-glucopyranosyl-(1->2)]-	886.51	249.6	886.493	4.08897	C45H74O17	[M-H2O+NH4]+							GNPS	1	pos	187046	292415	78187.6	157418	113902	110631	233241	266870	346274
M889T249_1	NCGC00380368-01!methyl 3,15,21-tris[[3,4,5-trihydroxy-6-(hydroxymethyl)oxan-2-yl]oxy]docosanoate	888.509	249.3	888.493	5.08586	C41H76O20	[M-H2O+NH4]+							GNPS	1	pos	68271	54974.2	18043.1	103474	91793.1	17266	76281.7	112137	144876
M898T264_3	Dereplicator Identification - E'Surugamide_B'	897.601	263.9	897.605	4.07808	C47H79N9O8	[M]+							GNPS	1	pos	775242	931339	1.04175e+06	744891	577799	742011	776409	750155	1.04489e+06
M909T663	NCGC00381088-01_C42H54O23_alpha-D-Glucopyranoside, 3-O-[(2E)-3-(4-hydroxyphenyl)-1-oxo-2-propen-1-yl]-beta-D-fructofuranosyl O-6-deoxy-alpha-L-mannopyranosyl-(1->4)-O-6-deoxy-alpha-L-mannopyranosyl-(1->3)-4-O-[(2E)-3-(4-hydroxyphenyl)-1-oxo-2-propen-1-yl]-	909.29	663.1	926.306	8.52752	C42H54O23	[M+H-H2O]+							GNPS	1	pos	1.03155e+07	1.03594e+07	1.17427e+07	5.26479e+06	4.20365e+06	1.14931e+07	1.0984e+07	1.9902e+06	1.2775e+07
M911T276_2	NCGC00180267-02_C47H78N2O15_Hexopyranoside, 1-[7-[2-[1-[[2-(acetylamino)-2-deoxy-6-O-methylhexopyranosyl]oxy]-1-methylethyl]-3,4,4a,7,8,8a-hexahydro-4a-methyl-2H-1-benzopyran-6-yl]dodecahydro-5-hydroxy-6a,9b-dimethylindeno[5,4-b]pyran-3-yl]-1-methylethyl 2-(acetylamino)-2-deoxy-	910.567	275.9	910.54	6.32156	C47H78N2O15	[M-H2O+NH4]+							GNPS	1	pos	1.80182e+06	1.97714e+06	2.20154e+06	8.59654e+06	1.06961e+06	1.21276e+06	1.18636e+06	7.67327e+06	1.08542e+07
M934T673	Carbamoyl-Beta-Methoxy-Asn-Albicidin	934.312	672.9	933.282	24.7351	C46H43N7O15	[M+H]+							GNPS	1	pos	3.47538e+06	3.46416e+06	4.66188e+06	2.39936e+06	7.09717e+06	3.43506e+06	5.27607e+06	7.47684e+06	4.05178e+06
M937T43_5	MLS001097701-01!	937.396	43.3	937.41	14.0811	C49H63NO17	[M]+							GNPS	1	pos	1.52592e+06	1.00205e+06	616896	806604	1.51603e+06	552970	67657.8	1.90031e+06	1.99439e+06
M941T43_5	NCGC00380842-01_C42H54O25_3-{5-(3,4-Dihydroxy-4-methyl-5-oxotetrahydro-2-furanyl)-2-[(6-O-{3-[5-(3,4-dihydroxy-4-methyl-5-oxotetrahydro-2-furanyl)-2-(beta-D-glucopyranosyloxy)-4-methoxyphenyl]propanoyl}-beta-D-glucopyranosyl)oxy]-4-methoxyphenyl}propanoic acid	941.31	43.1	958.295	23.2833	C42H54O25	[M+H-H2O]+							GNPS	1	pos	1.9181e+06	3.2048e+06	1.06376e+06	1.025e+06	1.96274e+06	2.84233e+06	2.61502e+06	2.48668e+06	1.46537e+06
M945T43_4	NCGC00381411-01_C43H62O24_(3Z)-3-Ethylidene-2-(hexopyranosyloxy)-4-(2-{2-[2-({2-[2-(hexopyranosyloxy)-5-(methoxycarbonyl)-3-vinyl-3,4-dihydro-2H-pyran-4-yl]acetoxy}methyl)-4-hydroxy-3-methylcyclopentyl]-3-hydroxypropoxy}-2-oxoethyl)-3,4-dihydro-2H-pyran-5-carboxylic acid	945.363	43	962.363	7.4375	C43H62O24	[M+H-H2O]+							GNPS	1	pos	472098	927571	225958	497718	68756.2	801665	1.02512e+06	412818	764033
M948T238_6	NCGC00169619-02![(2R,3S,4S,5R,6S)-6-[(2S,3R,4S,5R,6R)-6-[[(1S,3R,4S,4aR,8aR)-4-[(3S)-3-[(2S,3R,4R,5R,6R)-3,4-dihydroxy-6-methyl-5-[(2S,3R,4R,5R,6S)-3,4,5-trihydroxy-6-methyloxan-2-yl]oxyoxan-2-yl]oxy-3-methylpent-4-enyl]-3,4,8,8a-tetramethyl-1,2,3,4a,5,6-hexahydronaphthalen-1-yl]oxy]-4,5-dihydroxy-2-methyloxan-3-yl]oxy-3,4,5-trihydroxyoxan-2-yl]methyl acetate	948.486	238.3	948.493	7.79646	C46H76O20	[M]+							GNPS	1	pos	155228	233189	309242	252505	703809	99642.6	134231	191031	127844
M971T43_3	NCGC00384868-01_C48H60O22_beta-D-Glucopyranose, 1-O-[(2E,4E,6E,8E,10E,12E,14E)-16-[[(1R,2R,3R,5S)-5-carboxy-2-[[(2E)-3-(3,4-dihydroxyphenyl)-1-oxo-2-propen-1-yl]oxy]-3,5-dihydroxycyclohexyl]oxy]-2,6,11,15-tetramethyl-1,16-dioxo-2,4,6,8,10,12,14-hexadecaheptaen-1-yl]-6-O-beta-D-glucopyranosyl-	971.371	42.9	988.358	21.2179	C48H60O22	[M+H-H2O]+							GNPS	1	pos	965724	1.22834e+06	435111	1.34178e+06	421273	907910	1.49946e+06	993833	569603
M985T676	NCGC00385495-01_C47H52O23_2H-Furo[3,2-b]naphtho[2,3-g][1,5]dioxonin-5,12-dione, 2-[[6-O-[(2E)-3-[4-[(6-deoxyhexopyranosyl)oxy]phenyl]-1-oxo-2-propen-1-yl]hexopyranosyl]oxy]-3,3a,5a,6,14,14a-hexahydro-3,8-dihydroxy-2-(hydroxymethyl)-6-(4-hydroxyphenyl)-7,9-dimethoxy-	985.301	676.1	984.29	3.43659	C47H52O23	[M+H]+							GNPS	1	pos	1.15816e+06	1.93804e+06	1.33263e+06	1.94912e+06	1.32522e+06	1.18797e+06	195593	2.10317e+06	3.35919e+06
M102T286	Hexylamine	102.126	286.5	101.12	11.5151	C6H15N	[M+H]+	Amines	Primary amines	C08306		111-26-2	HMDB0032323	MoNA	1	pos	1.36491e+08	1.05106e+08	3.25355e+07	3.19498e+07	4.88945e+07	2.84257e+07	7.5592e+07	9.13117e+07	3.66849e+08
M103T469	Cycloserine	103.051	469.3	102.043	4.81868	C3H6N2O2	[M+H]+	Azolines	Isoxazolines	C08057		68-41-7	HMDB0014405	MoNA	1	pos	1.83891e+06	1.66652e+06	8.3056e+06	1.62942e+06	3.7266e+06	5.9465e+06	8.73794e+06	7.82698e+06	8.76783e+06
M105T47	3-Hydroxybutyric acid	105.111	46.6	104.105	10.4271	C4H8O3	[M+H]+	Organooxygen compounds	Alcohols and polyols			300-85-6	HMDB0000357	MoNA	1	pos	2.67211e+07	3.46014e+07	3.28499e+07	3.35282e+07	3.23143e+07	3.40065e+07	3.04105e+07	3.43564e+07	3.31297e+07
M129T49	Dihydrothymine	129.066	48.8	128.059	2.51034	C5H8N2O2	[M+H]+	Diazines	Pyrimidines and pyrimidine derivatives	C00906		696-04-8	HMDB0000079	MoNA	1	pos	4.94187e+06	7.41785e+06	7.13259e+06	6.52274e+06	6.60115e+06	6.8131e+06	4.22202e+06	4.50959e+06	5.12369e+06
M129T61	(R)-Sulcatol	129.128	60.8	128.12	2.39196	C8H16O	[M+H]+	Fatty Acyls	Fatty alcohols	C07288		4630-06-2/1569-60-4	HMDB0030030	MoNA	1	pos	6.96449e+06	6.56157e+06	7.21201e+06	5.10682e+06	1.22257e+06	8.40655e+06	7.93682e+06	1.49073e+06	8.51789e+06
M129T38	L-Gln	129.139	37.7	146.144	14.9761	C5H10N2O3	[M+H-H2O]+	Carboxylic acids and derivatives	Amino acids, peptides, and analogues					MoNA	1	pos	4.98521e+06	1.06095e+07	7.99074e+06	1.08273e+07	3.9695e+06	4.33842e+06	2.50963e+06	3.35637e+06	2.19885e+06
M129T122	Trientine	129.147	121.9	146.153	11.8779	C6H18N4	[M+H-H2O]+			C07166		112-24-3		MoNA	1	pos	392507	652920	269944	522701	215396	1.24521e+06	412058	265368	1.17073e+06
M130T37	MEVALOLACTONE	130.142	37.1	130.142	3.07356	C6H10O3	[M]+	Carboxylic acids and derivatives	Carboxylic acid derivatives					MoNA	1	pos	200253	536715	359498	519918	184438	275040	116795	620806	624484
M136T366	Benzothiazole	136.022	365.9	135.187	2.60135	C7H5NS	[M+H]+	Benzothiazoles				95-16-9	HMDB0032930	MoNA	1	pos	596823	111909	549749	105342	98622.3	136214	289983	720195	536846
M158T355	Tranexamic Acid	158.118	354.9	157.11	4.57885	C8H15NO2	[M+H]+	Carboxylic acids and derivatives	Amino acids, peptides, and analogues	C12535		1197-18-8	HMDB0014447	MoNA	1	pos	819730	1.29329e+06	1.96901e+06	528990	484902	703040	2.76184e+06	3.33885e+06	4.07945e+06
M144T92	5-(2-Hydroxyethyl)-4-methylthiazole	144.048	92.1	143.041	2.94346	C6H9NOS	[M+H]+	Azoles	Thiazoles	C04294	Metabolism of cofactors and vitamins	137-00-8	HMDB0032985	MoNA	1	pos	168819	370950	197875	211796	217685	267331	385300	363698	194134
M144T254	Tripropylamine	144.175	253.6	143.167	3.63671	C9H21N	[M+H]+	Amines	Tertiary amines			102-69-2	HMDB32545	MoNA	1	pos	184757	420135	281185	188624	173722	38082.5	313984	182083	503520
M148T42	phthalic anhydride	148.117	41.6	148.116	7.0215	C8H4O3	[M]+	Carboxylic acids and derivatives	Carboxylic acid derivatives			85-44-9/		MoNA	1	pos	5.2093e+06	6.64331e+06	6.07449e+06	5.87175e+06	5.32841e+06	5.48836e+06	4.6024e+06	4.83233e+06	5.15511e+06
M149T63	2-Hydroxyglutarate	149.047	63.4	148.037	13.5797	C5H8O5	[M+H]+	Hydroxy acids and derivatives	Short-chain hydroxy acids and derivatives	C02630	Carbohydrate metabolism	2889-31-8	HMDB0059655	MoNA	1	pos	964055	1.45029e+06	1.48451e+06	1.20748e+06	1.16016e+06	1.36267e+06	489551	683975	1.15141e+06
M150T688	2,6-Diethylaniline	150.128	687.8	149.12	0.496377	C10H15N	[M+H]+	Benzene and substituted derivatives	Anilines	C11001		579-66-8	HMDB0032782	MoNA	1	pos	1.5098e+07	2.05887e+07	2.54973e+07	1.98569e+07	1.35303e+07	1.89086e+07	2.06106e+07	2.4262e+07	2.15026e+07
M152T211	Oxypurinol	152.035	211	152.033	8.55068	C5H4N4O2	[M]+	Imidazopyrimidines	Purines and purine derivatives	C07599		2465-59-0	HMDB0000786	MoNA	1	pos	441882	568068	118130	461055	57228.7	77228.9	172021	185440	74216.3
M157T483	Buformin	157.133	483	157.133	0	C6H15N5	[M]+			C07674		692-13-7		MoNA	1	pos	1.30439e+07	2.08835e+06	8.27429e+06	6.84326e+06	1.86475e+06	1.72536e+07	7.28307e+06	4.90043e+06	5.75713e+06
M158T154	(R)-(E)-Sulforaphene	158.004	153.6	175.013	10.2611	C6H9NOS2	[M+H-H2O]+	Sulfoxides				2404-46-8	HMDB0031573	MoNA	1	pos	4.9902e+06	5.01531e+06	8.01622e+06	1.21107e+07	4.16997e+06	1.58326e+07	5.10776e+06	1.49702e+07	3.2307e+07
M163T409	5-Hydroxylysine	163.112	408.6	162.1	26.8631	C6H14N2O3	[M+H]+	Carboxylic acids and derivatives	Amino acids, peptides, and analogues	C16741	Amino acid metabolism	1190-94-9/1190-94-9 28902-93-4	HMDB0000450	MoNA	1	pos	5.83045e+06	6.68905e+06	4.95113e+06	5.2227e+06	4.38626e+06	6.94125e+06	4.20797e+06	5.43706e+06	4.50432e+06
M168T213	3-Methoxyanthranilate	168.066	213.3	167.058	2.86109	C8H9NO3	[M+H]+	Benzene and substituted derivatives	Benzoic acids and derivatives	C05831	Amino acid metabolism	3177-80-8	HMDB0060374	MoNA	1	pos	762514	785762	773058	848829	240231	890258	1.2218e+06	304918	292414
M168T51	Ecgonine	168.097	50.8	185.105	6.93649	C9H15NO3	[M+H-H2O]+	Tropane alkaloids		C10858		481-37-8	HMDB0006548	MoNA	1	pos	1.12828e+06	2.37864e+06	1.94411e+06	1.84567e+06	1.58207e+06	1.59039e+06	1.11971e+06	1.23768e+06	1.53228e+06
M160T64	Phenmetrazine	160.109	63.6	177.115	3.95981	C11H15NO	[M+H-H2O]+	Oxazinanes	Morpholines	C07432		134-49-6	HMDB0014968	mzCloud	1	pos	1.07918e+06	837176	679551	435986	407926	537049	1.01631e+06	371137	837404
M178T276	Nicotine N-oxide	178.113	275.9	178.111	10.5944	C10H14N2O	[M]+					2820-55-5		MoNA	1	pos	214694	71709.8	192747	181499	161767	172513	189237	210467	193127
M179T638	(R)-Salsolinol	179.092	638.1	179.095	15.0761	C10H13NO2	[M]+	Tetrahydroisoquinolines		C09642		525-72-4/27740-96-1	HMDB0005199	MoNA	1	pos	1.11656e+07	1.13532e+07	1.23951e+07	9.38053e+06	6.89478e+06	7.89345e+06	1.21831e+07	1.21829e+07	1.20765e+07
M183T63	3,5-Dihydroxyphenylglycine	183.163	63	183.162	3.27578	C8H9NO4	[M]+	Carboxylic acids and derivatives	Amino acids, peptides, and analogues					MoNA	1	pos	5.04159e+06	2.05522e+06	4.14621e+06	1.80434e+06	4.78186e+06	2.29166e+06	2.73262e+06	2.03109e+06	1.08474e+07
M184T301	Methyprylon	184.134	301.1	183.248	3.23252	C10H17NO2	[M+H]+					125-64-4/		MoNA	1	pos	189373	366367	715934	838801	1.29888e+06	545477	786724	204640	1.2644e+06
M184T238	6-Hexyltetrahydro-2H-pyran-2-one	184.142	238.1	184.146	25.1431	C11H20O2	[M]+	Lactones	Delta valerolactones			710-04-3	HMDB0036784	MoNA	1	pos	783515	716576	682197	740827	582734	538183	738418	468403	485986
M186T126	Secnidazole	186.186	126.2	185.181	12.7614	C7H11N3O3	[M+H]+	Organooxygen compounds	Alcohols and polyols			3366-95-8/		MoNA	1	pos	480099	561000	582320	380958	521722	397228	342845	422668	547552
M188T335	Ala-Val	188.229	335.4	188.224	23.9071	C8H16N2O3	[M]+	Organonitrogen compounds	Amines			3303-45-5/		MoNA	1	pos	243712	163412	227511	225194	172386	197255	208477	211856	223131
M191T230	Phendimetrazine	191.13	230.4	191.131	3.66242	C12H17NO	[M]+	Oxazinanes	Morpholines	C07904		634-03-7	HMDB0015519	MoNA	1	pos	11085.6	32480.4	50700.3	26089.7	156199	336089	368028	276951	284917
M195T657	Quebrachitol	195.187	657.5	194.182	14.5297	C7H14O6	[M+H]+	Organooxygen compounds	Ethers					MoNA	1	pos	9.59685e+06	8.63374e+06	1.54411e+06	1.4649e+06	4.37599e+06	1.18076e+06	6.33503e+06	8.70378e+06	2.83695e+06
M199T327	7-Isopropyl-1,4-dimethylazulene	199.153	326.7	198.141	24.7247	C15H18	[M+H]+	Prenol lipids	Sesquiterpenoids	C09675		489-84-9/NA	HMDB0036648	MoNA	1	pos	111397	409610	423601	188587	336971	119905	433653	118702	173884
M200T319	4'-Methyl-alpha-pyrrolidinopropiophenone	200.144	318.8	217.147	23.8317	C14H19NO	[M+H-H2O]+					1313393-58-6		MoNA	1	pos	61177.6	351956	247808	254200	214982	323012	96504.5	233493	354421
M201T419	3-Hydroxysebacic acid	201.241	419	218.247	9.11343	C10H18O5	[M+H-H2O]+	Organooxygen compounds	Alcohols and polyols			68812-93-1/73141-46-5	HMDB0000350	MoNA	1	pos	77655.3	149458	83144.1	170507	146658	80666.9	222636	219215	237248
M202T40_2	4-Nitrophenyl phosphate	201.986	39.9	218.993	1.65358	C6H6NO6P	[M+H-H2O]+	Organic phosphoric acids and derivatives	Phosphate esters	C03360		330-13-2/NA	HMDB0060272	MoNA	1	pos	719384	67218.4	592365	141612	389632	667210	690758	124959	1.01978e+06
M223T422	(E)-Monocrotophos	223.064	422.2	223.061	14.7939	C7H14NO5P	[M]+	Organic phosphoric acids and derivatives	Phosphate esters	C18663		6923-22-4	HMDB0031805	MoNA	1	pos	6.55947e+06	6.396e+06	7.87594e+06	6.38906e+06	5.48196e+06	6.19716e+06	7.03486e+06	7.00701e+06	6.84155e+06
M209T374	Dimethirimol	209.154	373.9	209.153	6.63506	C11H19N3O	[M]+	Pesticides/Herbicides		C18784		5221-53-4		mzCloud	1	pos	748669	591943	526049	525768	898592	810744	643856	1.11724e+06	1.09471e+06
M214T48	Amifostine	214.052	47.6	214.054	10.7451	C5H15N2O3PS	[M]+	Organothiophosphorus compounds		C06819		20537-88-6	HMDB0015274	MoNA	1	pos	3.58e+06	739668	810205	2.20054e+06	3.28965e+06	2.09403e+06	3.12436e+06	2.02005e+06	2.87888e+06
M216T386	Euparin	216.233	386.1	216.233	0.924929	C13H12O3	[M]+	Organooxygen compounds	Carbonyl compounds			532-48-9/		MoNA	1	pos	202736	154334	186374	188999	230806	164112	230216	271250	226779
M217T656	4-methoxy-2-(5-methoxy-3-methylpyrazol-1-yl)-6-methylpyrimidine	217.104	655.8	234.112	0.729198	C11H14N4O2	[M+H-H2O]+							MoNA	1	pos	1.33841e+06	3.89634e+06	1.42998e+06	1.32613e+06	4.56097e+06	2.94027e+06	1.01564e+06	2.59089e+07	1.36087e+06
M234T323	Anhydrobrazilic Acid	234.207	323	234.205	7.68552	C12H10O5	[M]+	Organooxygen compounds	Ethers					MoNA	1	pos	2.55313e+06	2.0408e+06	1.99768e+06	3.1347e+06	2.25636e+06	2.02841e+06	2.61666e+06	2.40574e+06	3.5086e+06
M218T325	prolintane	218.191	325.4	217.35	2.63193	C15H23N	[M+H]+					493-92-5/		MoNA	1	pos	440053	3.84302e+06	267058	4.06492e+06	3.3347e+06	231323	384325	268422	320898
M219T316	(E)-4-Octenoic acid	219.216	316.4	218.205	13.7946	C12H10O4	[M+H]+	Organooxygen compounds	Ethers			136-72-1/18776-92-6	HMDB0039793	MoNA	1	pos	4.52591e+06	3.78157e+06	4.44478e+06	4.61669e+06	3.83262e+06	4.10816e+06	5.72222e+06	4.48328e+06	4.98179e+06
M220T316	5,7-Dimethoxy-4-methylcoumarin	220.219	316.5	220.222	15.8933	C12H12O4	[M]+	Organooxygen compounds	Ethers					MoNA	1	pos	255937	37370.8	206875	252297	177304	178360	235728	210304	259357
M221T420	Procarbazine	221.154	419.7	221.153	7.23476	C12H19N3O	[M]+	Benzene and substituted derivatives	Benzoic acids and derivatives	C07402		671-16-9	HMDB0015299	MoNA	1	pos	100301	110735	281104	107515	325614	106085	485123	557967	689152
M222T73	MMV069458	221.999	73	221.992	29.2416	C6H2ClF3N4	[M]+							MoNA	1	pos	1.47402e+06	2.56735e+06	1.41207e+06	1.37194e+06	327619	2.10576e+06	2.46619e+06	799061	1.06735e+06
M246T374	6-Azuridine	246.197	373.7	245.19	1.47849	C8H11N3O6	[M+H]+	Organooxygen compounds	Alcohols and polyols			54-25-1/		MoNA	1	pos	539056	486317	488728	719241	729092	527252	535177	501163	568590
M234T472	Curcumenol	234.162	471.7	234.162	1.70822	C15H22O2	[M]+	Prenol lipids	Sesquiterpenoids	C16942		19431-84-6	HMDB0033960	MoNA	1	pos	378730	254260	395881	317425	1.26518e+06	446311	310673	61122.4	419373
M243T215	DL-Hexanoylcarnitine	243.183	215.1	260.186	21.38	[C13H26NO4]+	[M+H-H2O]+					6920-35-0	HMDB00705	MoNA	1	pos	2.48488e+07	2.17107e+07	1.09694e+07	2.09042e+07	1.75769e+07	1.96406e+07	2.04991e+07	635853	2.37523e+07
M262T68	Lotaustralin	262.129	68.4	261.121	2.61959	C11H19NO6	[M+H]+	Carbohydrates and carbohydrate conjugates	Glycosyl compounds	C08334		534-67-8	HMDB0033865	MoNA	1	pos	2.94981e+06	4.14501e+06	3.40853e+06	3.62485e+06	3.57098e+06	4.4642e+06	4.03488e+06	3.38588e+06	4.87768e+06
M246T82	Lenticin	246.135	82.2	246.137	8.9382	C14H18N2O2	[M]+	Carboxylic acids and derivatives	Amino acids, peptides, and analogues	C09213		487-58-1	HMDB0061115	MoNA	1	pos	1.49236e+06	2.43895e+06	1.86581e+06	687638	1.59265e+06	378179	668068	1.2554e+06	1.49719e+06
M247T40	PURPUROGALLIN-4-CARBOXYLIC ACID	247.013	39.6	264.027	26.5921	C12H8O7	[M+H-H2O]+							MoNA	1	pos	172522	537796	591878	432199	362487	359104	728004	1.00592e+06	546353
M255T311	SPI_256.2273_14.6	255.22	310.5	255.22	1.28974	C15H29NO2	[M]+							MoNA	1	pos	138761	48337.5	154694	174702	143362	178292	179104	208118	182459
M256T158	Tripelennamine	256.176	158.3	255.173	18.6434	C16H21N3	[M+H]+	Benzene and substituted derivatives	Benzylamines	C07180		91-81-6/6138-56-3	HMDB0014930	MoNA	1	pos	109295	335488	374021	400348	526287	379675	453758	345474	494629
M256T37	amfenac	256.275	36.8	255.269	2.63779	C15H13NO3	[M+H]+	Carboxylic acids and derivatives	Amino acids, peptides, and analogues			51579-82-9/		MoNA	1	pos	1.14156e+06	2.07967e+06	1.17612e+06	2.34375e+06	1.45096e+06	1.4463e+06	224565	344186	356602
M257T37	ethofumesate-2-keto	257.279	36.5	256.275	10.7898	C11H12O5S	[M+H]+	Carboxylic acids and derivatives	Carboxylic acid derivatives					MoNA	1	pos	25353.7	226004	144384	247672	101182	124070	55969.6	8615.61	1646.95
M259T445	2-thiocytidine	259.283	445.4	259.283	2.46835	C9H13N3O4S	[M]+	Organooxygen compounds	Alcohols and polyols			13239-97-9/		MoNA	1	pos	2.05747e+07	1.92593e+07	2.09277e+07	1.6886e+07	1.68244e+07	1.80441e+07	2.15201e+07	2.09891e+07	1.97835e+07
M260T384_1	MMV688773	260.243	383.7	260.249	24.2082	C12H12N4O3	[M]+					22994-85-0/		MoNA	1	pos	393467	377071	421773	585938	527726	327558	400815	309858	417456
M260T445	gamma-Glutamylleucine	260.287	445.4	260.287	0.384192	C11H20N2O5	[M]+	Carboxylic acids and derivatives	Carboxylic acid derivatives			2566-39-4	HMDB0011171	MoNA	1	pos	1.66325e+06	1.43947e+06	1.66371e+06	1.54841e+06	1.41677e+06	1.52664e+06	1.73229e+06	1.73949e+06	1.67221e+06
M262T316	Carbadox	262.22	316.4	262.222	8.77127	C11H10N4O4	[M]+	Diazanaphthalenes	Benzodiazines					MoNA	1	pos	123254	436908	135164	129192	76739.9	324470	157874	137259	359060
M268T345	Oxycarboxin	268.064	345	267.057	0.656561	C12H13NO4S	[M+H]+			C10956		5259-88-1		MoNA	1	pos	539856	1.55136e+06	1.8772e+06	584034	591409	633092	642542	566729	532307
M272T660	MMV560185	272.15	659.8	289.158	1.7035	C19H19N3	[M+H-H2O]+							MoNA	1	pos	2.52414e+06	2.57713e+06	1.32722e+06	5.7334e+06	2.17835e+06	7.75559e+06	2.75318e+06	2.36766e+07	1.3568e+07
M272T457	7,8-Benzoflavone	272.296	456.8	272.297	6.24321	C19H12O2	[M]+	Benzopyrans	1-benzopyrans			604-59-1/		MoNA	1	pos	1.18299e+07	4.77666e+06	4.68184e+06	5.4495e+06	7.35124e+06	5.49413e+06	6.46341e+06	6.2726e+06	7.86126e+06
M273T457	ANGOLENSIN (R)	273.299	456.8	272.296	15.6459	C16H16O4	[M+H]+	Organooxygen compounds	Ethers					MoNA	1	pos	767322	901791	879118	736526	478905	1.10351e+06	1.54298e+06	1.08731e+06	1.07917e+06
M275T411	Glu-Gln	275.261	411	275.259	6.17596	C10H17N3O6	[M]+							MoNA	1	pos	1.42976e+06	9.72411e+06	1.1266e+06	1.39393e+06	1.19622e+06	1.15683e+06	1.21639e+06	1.37311e+06	1.34935e+06
M276T404	Ursinoic Acid	276.281	403.7	276.285	15.2019	C15H16O5	[M]+	Organooxygen compounds	Ethers					MoNA	1	pos	9.93029e+06	8.09901e+06	8.82062e+06	8.02852e+06	7.4161e+06	8.67953e+06	1.01798e+07	9.06189e+06	8.50129e+06
M278T65	Arprinocid	278.066	65.3	277.053	20.0413	C12H9ClFN5	[M+H]+			D02987		55779-18-5		MoNA	1	pos	474585	1.84795e+06	1.24009e+06	991768	680683	839757	1.4376e+06	1.18495e+06	747773
M279T229	Hydrocinchonine	279.183	229.2	296.189	4.19295	C19H24N2O	[M+H-H2O]+	Cinchona alkaloids				485-65-4	HMDB30283	MoNA	1	pos	512017	1.75103e+06	1.93334e+06	1.28177e+06	1.56131e+06	3.17523e+06	3.54664e+06	2.56802e+06	3.04105e+06
M280T545	Oxamniquine	280.163	544.9	279.158	10.2352	C14H21N3O3	[M+H]+	Quinolines and derivatives	Nitroquinolines and derivatives	C07341		21738-42-1	HMDB0015228	MoNA	1	pos	9.21068e+06	1.05716e+07	1.0731e+07	9.58312e+06	8.04833e+06	8.28531e+06	1.06261e+07	1.00464e+07	1.05339e+07
M282T37	6,3'-Dimethoxyflavone	282.291	36.6	282.291	1.41698	C17H14O4	[M]+	Organooxygen compounds	Ethers					MoNA	1	pos	270032	472447	321899	603506	338245	310247	142712	158651	163866
M285T274	Viridiflorine	285.194	273.7	285.194	1.08117	C15H27NO4	[M]+							MoNA	1	pos	671506	580157	606048	523323	329467	530806	364492	634181	595709
M285T323	N4-Acetylcytidine	285.254	323.2	285.253	2.45395	C11H15N3O6	[M]+	Organooxygen compounds	Alcohols and polyols			3768-18-1	HMDB0005923	MoNA	1	pos	315584	102612	374761	344428	360081	314173	375250	370444	356135
M286T431	Dehydroabietylamine	286.255	430.9	285.468	7.94399	C20H31N	[M+H]+	Organonitrogen compounds	Amines					MoNA	1	pos	1.04807e+06	304635	380598	1.13382e+06	994247	773991	388443	1.07818e+06	385508
M290T371	Dihydrotestosterone	290.232	370.8	290.225	26.5305	C19H30O2	[M]+	Steroids and steroid derivatives	Androstane steroids	C03917	Lipid metabolism; Cancer: overview; Cancer: specific types	521-18-6	HMDB0002961	MoNA	1	pos	160857	197109	174156	182584	115225	109736	175550	145929	127716
M292T375	MMV024311	292.18	374.6	291.174	1.45004	C19H21N3	[M+H]+							MoNA	1	pos	1.65136e+06	1.06564e+06	1.57063e+06	1.8495e+06	1.77796e+07	1.58027e+06	1.23415e+06	847821	667596
M294T452	N2,N2-Dimethylguanosine	294.279	452.2	311.294	24.283	C12H17N5O5	[M+H-H2O]+	Organooxygen compounds	Alcohols and polyols			2140-67-2	HMDB0004824	MoNA	1	pos	1.16339e+06	1.24126e+06	1.26643e+06	1.2481e+06	1.09141e+06	1.26651e+06	1.55836e+06	1.66939e+06	1.4054e+06
M295T238	Troxipide	295.166	237.5	294.347	3.2755	C15H22N2O4	[M+H]+					30751-05-4/		MoNA	1	pos	345569	304104	404448	462129	319333	50117.8	101738	154621	185782
M296T258	(2E,4E,8E)-7,13-dihydroxy-4,8,12-trimethyltetradeca-2,4,8-trienoic acid	296.206	258.3	296.199	25.7949	C17H28O4	[M]+							MoNA	1	pos	69955.6	503122	190203	591958	534558	594814	663599	715897	692283
M297T47	6-Bromo-3'-methylflavone	296.985	47.2	313.994	7.77041	C16H11BrO2	[M+H-H2O]+							MoNA	1	pos	6.97926e+06	6.7062e+06	6.03124e+06	5.01249e+06	5.73866e+06	6.35009e+06	6.11716e+06	6.26636e+06	5.75689e+06
M297T507	palonosetron	297.196	507.3	296.407	0.132532	C19H24N2O	[M+H]+	Carboxylic acids and derivatives	Carboxylic acid derivatives			135729-61-2/		MoNA	1	pos	812185	672084	849060	688831	600818	683456	671265	800266	744016
M300T225	MMV676377	299.972	225.2	316.98	1.84883	C13H8BrN3O2	[M+H-H2O]+							MoNA	1	pos	1.21704e+06	276030	1.899e+06	1.06741e+06	570285	5.57298e+06	4.09625e+06	1.21268e+06	1.10935e+06
M300T375	3-hydroxy-C12 homoserine lactone	300.218	375.3	299.21	3.88248	C16H29NO4	[M+H]+					182359-60-0		MoNA	1	pos	1.05896e+06	1.37854e+06	104529	1.17189e+06	1.11075e+06	613522	439512	1.23782e+06	846549
M302T261	Dexbrompheniramine	302.234	260.7	319.239	6.72989	C16H19BrN2	[M+H-H2O]+	Organonitrogen compounds	Amines			132-21-8	HMDB0014549	MoNA	1	pos	153889	172712	126509	131011	287295	254818	231674	451368	217832
M302T443	Dihydrosphingosine	302.306	442.5	301.508	0.808824	C18H39NO2	[M+H]+	Organooxygen compounds	Alcohols and polyols					MoNA	1	pos	2.5978e+08	2.45523e+08	2.60683e+08	2.43235e+08	2.06974e+08	2.44778e+08	2.92683e+08	2.59251e+08	2.57133e+08
M305T443	Indole-3-acetyl-L-glutamic acid	305.314	442.5	304.299	26.2811	C15H16N2O5	[M+H]+							MoNA	1	pos	211015	55446.7	46452.7	221961	236967	272082	227679	252090	215797
M306T48_2	MMV676358	305.95	47.9	322.957	0.65042	C11H7BrClN5	[M+H-H2O]+							MoNA	1	pos	4.43713e+06	654014	2.87389e+06	892102	2.64583e+06	2.81018e+06	4.58496e+06	3.73764e+06	3.50819e+06
M310T41	Sinapine	310.17	41	310.165	13.541	C16H24NO5	[M]+	Cinnamic acids and derivatives	Hydroxycinnamic acids and derivatives	C00933		18696-26-9	HMDB0029379	MoNA	1	pos	1.86316e+06	2.54812e+06	2.89983e+06	2.37638e+06	2.39619e+06	3.14669e+06	2.39981e+06	2.94336e+06	2.4425e+06
M311T61	Stanozolol	311.247	60.6	328.252	7.82017	C21H32N2O	[M+H-H2O]+	Steroids and steroid derivatives	Estrane steroids	C07311		10418-03-8/10418-03-8 302-96-5	HMDB0003116	MoNA	1	pos	1.72352e+06	1.6498e+06	1.48562e+06	1.7601e+06	1.09652e+06	1.24006e+06	1.31327e+06	1.89314e+06	1.71244e+06
M315T66_2	MMV085499	315.112	65.8	315.112	0.349197	C18H13N5O	[M]+							MoNA	1	pos	1.94931e+06	500909	939963	1.56261e+06	739173	990109	1.07297e+06	1.07047e+06	1.093e+06
M318T221_2	Drofenine	318.239	221.3	317.466	12.4285	C20H31NO2	[M+H]+	Carboxylic acids and derivatives	Carboxylic acid derivatives			1679-76-1/		MoNA	1	pos	147422	131000	159597	196540	212386	209443	76340.3	161979	204380
M319T50	Triticonazole	318.82	50	317.813	0.70259	C17H20ClN3O	[M+H]+	Benzene and substituted derivatives	Halobenzenes					MoNA	1	pos	5.32832e+06	5.65534e+06	5.61062e+06	6.26369e+06	4.96277e+06	5.2301e+06	4.13908e+06	4.40387e+06	3.10537e+06
M319T406	LSM-5745	319.304	406.3	318.3	9.32026	C16H15FN2O4	[M+H]+	Organooxygen compounds	Ethers			127045-41-4/		MoNA	1	pos	6.58331e+07	4.96016e+07	4.72932e+07	5.32445e+07	3.78445e+07	5.86269e+07	6.93957e+07	5.54266e+07	5.99072e+07
M328T429	Acetaminophen glucuronide	328.285	429	327.287	28.0123	C14H17NO8	[M+H]+	Organooxygen compounds	Alcohols and polyols			16110-10-4	HMDB0010316	MoNA	1	pos	647393	639862	670072	608868	513037	607125	639662	709182	581933
M329T230	Aucubin	329.111	230.1	346.126	25.1162	C15H22O9	[M+H-H2O]+	Prenol lipids	Terpene glycosides	C09771		479-98-1/NA	HMDB0036562	MoNA	1	pos	665227	2.05168e+06	1.50879e+06	1.79634e+06	1.59108e+06	1.74049e+06	1.25297e+06	1.32218e+06	1.27353e+06
M330T454	MMV687273	330.301	453.9	330.303	8.47475	C22H38N2	[M]+							MoNA	1	pos	1.2845e+06	1.37662e+06	1.46463e+06	1.08479e+06	1.00228e+06	1.21328e+06	1.45101e+06	1.38884e+06	1.46142e+06
M331T42	Onopordopicrin	331.147	42.1	348.157	7.74882	C19H24O6	[M+H-H2O]+			C09520		19889-00-0		MoNA	1	pos	2.16972e+06	3.68462e+06	2.64634e+06	2.8145e+06	2.33129e+06	3.97989e+06	3.31817e+06	2.52595e+06	2.12019e+06
M332T363	Nizatidine	332.124	362.8	331.114	10.0083	C12H21N5O2S2	[M+H]+	Azoles	Thiazoles	C07270		76963-41-2	HMDB0014723	MoNA	1	pos	27023.4	145911	30653.6	1923.81	96809.9	197023	150707	113891	124202
M332T478	DUARTIN (-)	332.344	478.4	332.348	11.7348	C18H20O6	[M]+	Organooxygen compounds	Ethers					MoNA	1	pos	2.59421e+06	951531	412790	248356	326060	2.21305e+06	2.28825e+06	502736	725110
M333T607	2,4,12-Octadecatrienoic acid isobutylamide	333.3	606.9	333.303	9.79561	C22H39NO	[M]+	Fatty Acyls	Fatty amides			151391-69-4	HMDB0032033	MoNA	1	pos	1.32704e+07	2.00503e+07	1.87174e+07	1.94039e+07	1.6885e+07	1.29563e+07	2.06799e+07	2.11557e+07	1.66478e+07
M337T50	Cloquintocet-mexyl	336.839	50.1	335.83	6.0088	C18H22ClNO3	[M+H]+							MoNA	1	pos	6.43678e+06	4.61143e+06	6.84008e+06	6.24389e+06	4.75397e+06	5.82378e+06	5.12326e+06	5.57357e+06	5.72874e+06
M342T515	D-Maltose	342.3	514.6	342.296	11.7441	C12H22O11	[M]+	Organooxygen compounds	Alcohols and polyols			69-79-4	HMDB0000163	MoNA	1	pos	571459	2.30385e+06	1.94939e+06	1.09786e+06	971732	838404	250861	662835	251206
M344T663	Triazolam	344.226	662.6	343.21	25.8086	C17H12Cl2N4	[M+H]+	Benzodiazepines	1,4-benzodiazepines			28911-01-5	HMDB0015034	mzCloud	1	pos	4.01289e+06	2.65445e+06	2.91941e+06	2.60281e+06	2.2641e+06	5.91795e+06	7.04687e+06	6.03366e+06	1.10427e+07
M344T489	Usnic acid	344.316	489.3	344.316	1.16172	C18H16O7	[M]+	Organooxygen compounds	Carbonyl compounds	C05153				MoNA	1	pos	1.68337e+06	1.48589e+06	1.58439e+06	1.3125e+06	1.58338e+06	1.61447e+06	1.59842e+06	1.71014e+06	1.7219e+06
M344T493	Tyr-Tyr	344.353	492.5	344.362	26.136	C18H20N2O5	[M]+	Organonitrogen compounds	Amines			1050-28-8/		MoNA	1	pos	3.71847e+06	709319	25849.5	42102.8	2987.25	3.26087e+06	3.16169e+06	26055.2	295639
M356T43	MMV200748	356.06	43.2	373.068	2.26642	C19H20BrNO2	[M+H-H2O]+							MoNA	1	pos	5.60995e+06	4.05158e+06	4.44233e+06	5.09397e+06	4.01131e+06	3.86655e+06	2.88978e+06	3.44895e+06	4.96696e+06
M363T579	3,6,9,12-Tetraoxatetracosan-1-ol	363.311	579.2	362.303	1.65026	C20H42O5	[M+H]+					5274-68-0		MoNA	1	pos	1.12801e+07	6.49651e+06	1.66107e+07	1.23575e+07	9.87015e+06	1.00081e+07	1.47013e+07	1.42443e+07	1.39524e+07
M364T33	Thiamine monophosphate	363.789	33.2	380.788	22.2492	C12H18ClN4O4PS	[M+H-H2O]+	Organic phosphoric acids and derivatives	Phosphate esters			532-40-1/		MoNA	1	pos	105193	374684	643970	246523	107954	372154	169185	423497	404713
M368T50	Orotidylic acid	368.022	50.3	368.026	8.69512	C10H13N2O11P	[M]+	Pyrimidine nucleotides	Pyrimidine ribonucleotides	C01103	Nucleotide metabolism	2149-82-8	HMDB0000218	MoNA	1	pos	963918	135999	577613	912288	90252.6	588920	1.68217e+06	1.39395e+06	1.43027e+06
M369T305	Curcumin	369.131	305.2	368.126	6.94702	C21H20O6	[M+H]+	Diarylheptanoids	Linear diarylheptanoids	C10443		458-37-7	HMDB0002269	MoNA	1	pos	647287	618045	834746	841137	676146	736340	835630	912757	831455
M372T490	Tetradecanoylcarnitine	372.31	489.5	371.555	1.70501	C21H41NO4	[M+H]+	Carboxylic acids and derivatives	Carboxylic acid derivatives			25597-07-3	HMDB0005066	MoNA	1	pos	2.68499e+06	2.87612e+06	3.00063e+06	736070	2.28935e+06	2.77247e+06	3.10075e+06	2.86429e+06	2.46102e+06
M374T568	Myricetin 3,7,3',4'-tetramethyl ether	374.348	568.2	374.341	16.5621	C19H18O8	[M]+	Organooxygen compounds	Ethers			14290-57-4/		MoNA	1	pos	6.30299e+06	7.45707e+06	6.80184e+06	7.43289e+06	7.20574e+06	7.96565e+06	7.60503e+06	9.0124e+06	8.99657e+06
M378T657	Methyl Robustone	378.365	657.2	378.376	28.2795	C22H18O6	[M]+	Organooxygen compounds	Ethers					MoNA	1	pos	590891	632606	1.70804e+06	1.42053e+06	1.2232e+06	645997	1.4576e+07	1.49404e+06	740183
M395T65	Pyraflufen-ethyl	395.017	65.4	412.02	8.94646	C15H13Cl2F3N2O4	[M+H-H2O]+			C18554		129630-19-9		MoNA	1	pos	1.60232e+06	1.65128e+06	2.1227e+06	2.21533e+06	1.69524e+06	1.48594e+06	1.06971e+06	2.07087e+06	1.93134e+06
M397T591	Clionasterol	397.381	591.5	414.386	4.61522	C29H50O	[M+H-H2O]+	Steroids and steroid derivatives	Stigmastanes and derivatives	C19654		83-47-6	HMDB0000649	MoNA	1	pos	2.78888e+06	2.94713e+06	2.55755e+06	2.23696e+06	1.40847e+06	2.78576e+06	3.02197e+06	1.83757e+06	501383
M399T65	MMV000858	399.038	65.4	399.048	24.0857	C16H18ClN3O3S2	[M]+							MoNA	1	pos	970763	998669	1.66218e+06	1.08104e+06	956342	925095	839560	910646	1.30748e+06
M399T532	Alfentanil	399.251	532.3	416.254	12.3581	C21H32N6O3	[M+H-H2O]+	Benzene and substituted derivatives	Anilides	C08005		71195-58-9	HMDB0014940	MoNA	1	pos	3.08254e+06	3.17553e+06	2.9852e+06	2.56951e+06	6.40227e+06	2.79595e+06	3.26873e+06	2.878e+06	3.61552e+06
M400T344	Myriocin-12-en	400.269	343.9	399.262	2.15831	C21H37NO6	[M+H]+							MoNA	1	pos	158932	428487	481456	400133	433403	436342	110509	413967	494374
M400T270	Palmitoylcarnitine	399.599	269.7	399.608	21.5216	C23H45NO4	[M]+	Carboxylic acids and derivatives	Carboxylic acid derivatives			1935-18-8/		MoNA	1	pos	145442	208691	306864	194220	136221	172206	133978	37849.4	230160
M403T362	(1S,4S,5R,9S,10R,13R,14R)-14-hydroxy-5,9-dimethyl-14-{[(3-methylbutanoyl)oxy]methyl}tetracyclo[11.2.1.0<U+00C2><U+00B9>,<U+00C2><U+00B9><U+00E2><U+0081><U+00B0>.0<U+00E2><U+0081><U+00B4>,<U+00E2><U+0081><U+00B9>]hexadecane-5-carboxylic acid	403.28	362.5	420.288	0.395804	C25H40O5	[M+H-H2O]+							MoNA	1	pos	116514	21969.6	21502.4	86924.7	16631.8	93461.6	142602	125954	192523
M406T104	Diclosulam	405.985	104.3	404.986	22.6018	C13H10Cl2FN5O3S	[M+H]+			C18821		145701-21-9		MoNA	1	pos	357167	566302	91977.2	354911	75803.9	462227	54487.2	389266	465428
M409T65	crystal violet	408.992	65	407.979	13.9954	C25H30ClN3	[M+H]+	Organonitrogen compounds	Amines			548-62-9/		MoNA	1	pos	170998	187320	786922	1.087e+06	160152	174307	626212	710584	728061
M422T53	Trehalose 6-phosphate	422.078	53.3	422.082	10.1877	C12H23O14P	[M]+	Organooxygen compounds	Carbohydrates and carbohydrate conjugates	C00689	Carbohydrate metabolism; Nervous system	4484-88-2	HMDB0001124	MoNA	1	pos	544977	473090	133624	148800	597841	516071	803972	620666	606274
M422T476_1	Cholic Acid, Methyl Ester	422.314	476.1	422.303	23.557	C25H42O5	[M-H2O+NH4]+							MoNA	1	pos	1.90706e+06	2.95919e+06	2.82716e+06	1.71852e+06	467153	4.52488e+06	8.53661e+06	608779	2.18114e+06
M423T45_2	Mosapride	422.892	44.9	421.894	20.7523	C21H25ClFN3O3	[M+H]+	Organooxygen compounds	Ethers			112885-41-3/		MoNA	1	pos	1.38395e+06	1.72929e+06	3.15601e+06	4.57878e+06	4.03066e+06	3.36074e+06	142198	1.9471e+06	5.99315e+06
M424T390	Thiamine(1+) Diphosphate(1-)	424.305	389.6	424.308	7.30607	C12H18N4O7P2S	[M]+	Organonitrogen compounds	Amines			136-09-4	HMDB0062636	MoNA	1	pos	42358.4	29396.9	123717	117974	48702	140186	82041.1	142058	145530
M426T579	Oleoylcarnitine	426.37	579.2	425.645	27.4762	C25H47NO4	[M+H]+	Carboxylic acids and derivatives	Carboxylic acid derivatives			38677-66-6	HMDB0005065	MoNA	1	pos	1.6234e+06	1.82328e+06	2.24324e+06	459345	1.02351e+06	1.34816e+06	1.72733e+06	1.78531e+06	1.75323e+06
M428T540	(1S,2R,5R,6R,10R,13S,15S)-5-[(2R,3E,5R)-5,6-dimethylhept-3-en-2-yl]-6,10-dimethyl-16,17-dioxapentacyclo[13.2.2.0<U+00C2><U+00B9>,<U+00E2><U+0081><U+00B9>.0<U+00C2><U+00B2>,<U+00E2><U+0081><U+00B6>.0<U+00C2><U+00B9><U+00E2><U+0081><U+00B0>,<U+00C2><U+00B9><U+00E2><U+0081><U+00B5>]nonadec-18-en-13-ol	428.341	540	428.329	20.2392	C28H44O3	[M-H2O+NH4]+							MoNA	1	pos	1.15342e+06	1.38835e+06	998145	1.60131e+06	1.51294e+06	1.71861e+06	297034	1.46682e+06	118421
M430T104	Benzofenap	430.081	104	430.085	8.60302	C22H20Cl2N2O3	[M]+	Benzene and substituted derivatives	Acetophenones	C18555		82692-44-2	HMDB0041340	MoNA	1	pos	85498.4	463886	453550	502224	481423	417392	59747	291023	363885
M430T417	N-Oleoyl phenylalanine	430.343	417.3	429.636	25.8626	C27H43NO3	[M+H]+	Carboxylic acids and derivatives	Amino acids, peptides, and analogues				HMDB0062336	MoNA	1	pos	232770	226482	249214	269036	124660	65900.5	151489	61165.9	259145
M437T483	MMV688550	437.207	482.6	437.206	0.676239	C23H27N5O4	[M]+							MoNA	1	pos	1.76505e+06	638297	831802	2.83871e+06	645445	1.14888e+06	197115	1.88384e+06	1.84529e+06
M438T585	N-Acetylsolasodine	438.34	585.2	455.34	17.999	C29H45NO3	[M+H-H2O]+							MoNA	1	pos	6.53858e+06	6.26123e+06	6.51632e+06	8.54553e+06	6.41676e+06	7.34149e+06	6.98043e+06	9.4366e+06	6.93982e+06
M440T512	N-Arachidonyl dopamine	440.327	511.7	439.309	24.4814	C28H41NO3	[M+H]+			C12271	Sensory system; Signaling molecules and interaction	199875-69-9		MoNA	1	pos	545109	682013	222371	569080	519286	249979	593774	725869	596630
M442T663	Perindopril Erbumine (Aceon)	442.323	663.1	441.32	10.2809	C23H43N3O5	[M+H]+					82834-16-0		MoNA	1	pos	2.24665e+06	8.38829e+06	8.55395e+06	7.24963e+06	5.206e+06	7.82767e+06	8.07912e+06	8.66094e+06	1.05449e+07
M444T312_1	MMV688124	444.255	312	443.261	29.3175	C25H37N3O2S	[M+H]+							MoNA	1	pos	4.1638e+07	3.54961e+07	3.99032e+07	5.42206e+07	1.99468e+07	5.20653e+07	4.41116e+07	3.55653e+07	2.32142e+07
M447T452	Estriol-16-Glucuronide	447.2	452.2	464.205	5.66637	C24H32O9	[M+H-H2O]+	Steroids and steroid derivatives	Steroidal glycosides	C05504	Lipid metabolism	1852-50-2	HMDB0006766	MoNA	1	pos	488588	120307	166272	45907.5	120861	126798	274155	53304.5	168223
M466T658	indigo carmine	466.356	658	466.356	1.07214	C16H10N2O8S2.2Na	[M]+	Organonitrogen compounds	Amines			860-22-0/		MoNA	1	pos	1.80784e+07	1.76902e+07	2.60837e+06	3.53783e+06	2.16385e+06	1.78331e+07	1.07466e+06	3.16497e+06	1.99182e+07
M451T455	Myricetin-3-Xyloside	451.354	454.8	450.35	6.37194	C20H18O12	[M+H]+	Organooxygen compounds	Alcohols and polyols					MoNA	1	pos	2.21386e+06	1.58934e+06	1.4414e+06	1.95983e+06	1.41962e+06	2.20748e+06	2.10663e+06	2.20014e+06	1.4414e+06
M468T577_2	Euphol Acetate	468.397	577.5	468.397	0.574504	C32H52O2	[M]+							MoNA	1	pos	3.06939e+07	5.35593e+07	5.56689e+07	5.09764e+07	4.64497e+07	4.79535e+07	6.61058e+07	2.7621e+07	6.09662e+07
M454T64	Scutellarein tetraacetate	454.082	64.5	454.09	18.712	C23H18O10	[M]+					1180-46-7		MoNA	1	pos	252910	1.12863e+06	196840	1.03849e+06	1.10166e+06	1.3829e+06	83977.3	82182.8	541258
M455T448	alpha-Tocopherol acetate	455.384	447.8	472.392	0.244914	C31H52O3	[M+H-H2O]+	Prenol lipids	Quinone and hydroquinone lipids			58-95-7	HMDB0034227	MoNA	1	pos	246256	325907	285878	225988	202548	259635	279553	258042	209167
M457T276_3	Agelasine (Stereochemistry Of Diterpene Unknown)	457.307	275.9	457.297	20.2841	C26H40ClN5	[M]+							MoNA	1	pos	752468	1.14456e+06	1.13703e+06	807072	558045	455740	826809	711891	1.04005e+06
M461T483_2	MMV676602	461.278	482.6	460.27	2.63692	C25H32N8O	[M+H]+							MoNA	1	pos	3.89237e+07	2.88264e+07	4.08633e+07	5.36818e+07	3.24929e+07	3.66202e+07	3.16688e+07	2.58563e+07	2.05985e+07
M466T312	Kanamycin B	466.247	312.1	483.254	0.930837	C18H37N5O10	[M+H-H2O]+			C00825	Biosynthesis of other secondary metabolites	4696-76-8		MoNA	1	pos	517066	3923.85	57443.3	475030	196805	475832	348583	291773	419606
M466T575	Ergosterol Acetate	466.382	575.1	466.381	1.11317	C32H50O2	[M]+							MoNA	1	pos	508915	1.47733e+07	623795	3.92152e+07	440458	533340	542217	4.46078e+06	1.31121e+06
M472T314	MMV676063	472.274	313.7	489.279	5.45951	C30H36FN3O2	[M+H-H2O]+							MoNA	1	pos	463166	503548	638805	560647	402217	372307	548173	569235	387970
M473T51	hederagenin	472.694	51.1	472.7	12.9048	C30H48O4	[M]+	Organooxygen compounds	Alcohols and polyols			465-99-6/		MoNA	1	pos	6.49506e+06	8.04912e+06	4.06907e+06	3.05091e+06	7.74731e+06	4.19045e+06	1.56473e+06	4.54613e+06	6.98801e+06
M474T462_1	Gitoxigenin Diacetate	474.262	461.7	474.262	1.36305	C27H38O7	[M]+							MoNA	1	pos	1.5326e+07	1.33431e+07	1.44487e+07	9.57396e+06	5.8599e+06	1.48751e+07	1.13719e+07	6.33916e+06	6.90914e+06
M476T266_1	Zygadenine	476.302	266.1	493.304	10.5689	C27H43NO7	[M+H-H2O]+			C10831		545-45-9		MoNA	1	pos	1.27388e+06	1.27374e+06	2.07304e+06	1.27472e+06	2.57937e+06	1.11003e+06	830398	2.30338e+06	1.74784e+06
M476T266_2	Tiamulin	476.313	266.1	493.323	4.96732	C28H47NO4S	[M+H-H2O]+			C12065		55297-95-5		MoNA	1	pos	1.77872e+06	1.82239e+06	322376	1.95306e+06	4.1086e+06	1.87615e+06	2.99787e+06	319563	418685
M478T397	miquelianin	478.355	396.6	478.36	9.82534	C21H18O13	[M]+	Organooxygen compounds	Alcohols and polyols			22688-79-5/		MoNA	1	pos	213583	226945	356395	401423	188947	312352	125877	300555	346654
M478T636	Isorhamnetin 3-glucoside	478.409	635.5	478.403	12.7506	C22H22O12	[M]+	Organooxygen compounds	Alcohols and polyols					MoNA	1	pos	4.5773e+06	4.75848e+06	1.73666e+06	4.67779e+06	3.31008e+06	3.85181e+06	5.50855e+06	5.06536e+06	4.13737e+06
M483T605_2	3-beta-Cholest-5-en-3-yl [2-(dimethylamino)ethyl]carbamate	483.418	604.9	500.434	18.9175	C32H56N2O2	[M+H-H2O]+							MoNA	1	pos	2.84283e+07	4.42265e+07	4.32306e+07	2.91806e+07	2.31224e+07	2.90153e+07	2.21206e+07	1.92171e+07	3.26721e+07
M484T343_2	Lithocholyltaurine	484.301	343.4	483.302	16.8821	C26H45NO5S	[M+H]+	Steroids and steroid derivatives	Bile acids, alcohols and derivatives	C02592		516-90-5	HMDB0000722	MoNA	1	pos	576899	753456	259589	688444	265065	385795	203165	350884	413039
M488T373_2	AAL toxin TB	488.322	373.1	505.325	8.50242	C25H47NO9	[M+H-H2O]+					149849-90-1		MoNA	1	pos	3.28689e+06	3.4986e+06	6.40573e+06	5.30238e+06	2.32781e+06	4.08739e+06	5.38795e+06	5.94439e+06	2.5067e+06
M494T66	MMV688180	494.092	66.2	494.106	28.6392	C21H24Cl2N6O2S	[M]+							MoNA	1	pos	26002.9	322833	1.182e+06	359592	396931	24246.6	381453	545371	567581
M498T635	verproside	498.424	634.7	498.434	20.0632	C22H26O13	[M]+	Carboxylic acids and derivatives	Carboxylic acid derivatives					MoNA	1	pos	4.45543e+06	5.15301e+06	5.50283e+06	4.62417e+06	3.90896e+06	4.39078e+06	5.10698e+06	5.52322e+06	4.80481e+06
M499T221_1	Idarubicin	498.514	221	497.494	25.8849	C26H27NO9	[M+H]+	Organooxygen compounds	Carbonyl compounds			58957-92-9	HMDB0015308	MoNA	1	pos	97993.2	200530	249408	65948.7	46932.8	189965	122585	262774	79419.2
M499T221_2	Vincosamide	498.526	220.7	498.526	0.200591	C26H30N2O8	[M]+							MoNA	1	pos	328767	324848	175950	207260	128745	251921	137801	220488	230832
M502T66	Pelargonidin-3-(6''-malonylglucoside)	502.093	66.3	519.113	26.4557	[C24H23O13]+	[M+H-H2O]+					104056-23-7		MoNA	1	pos	541462	357483	882148	182595	594402	454983	663318	448079	627072
M504T490	(1S,4R,5R,6S,8R,10R,13S,16S,18R)-4-(acetyloxy)-11-ethyl-16-hydroxy-6,18-dimethoxy-13-(methoxymethyl)-11-azahexacyclo[7.7.2.1<U+00C2><U+00B2>,<U+00E2><U+0081><U+00B5>.0<U+00C2><U+00B9>,<U+00C2><U+00B9><U+00E2><U+0081><U+00B0>.0<U+00C2><U+00B3>,<U+00E2><U+0081><U+00B8>.0<U+00C2><U+00B9><U+00C2><U+00B3>,<U+00C2><U+00B9><U+00E2><U+0081><U+00B7>]nonadecan-8-yl acetate	504.279	490.3	521.299	25.2506	C28H43NO8	[M+H-H2O]+							MoNA	1	pos	1.40381e+06	978804	561692	603425	258379	481215	856970	381760	665521
M511T48	Triethylgallamine	510.822	47.5	510.817	10.1797	C30H60N3O3	[M]+	Organooxygen compounds	Ethers			153-76-4/		MoNA	1	pos	2.74527e+06	1.09548e+07	6.89779e+06	9.93642e+06	8.88962e+06	6.76744e+06	5.63283e+06	5.19972e+06	9.40909e+06
M511T605	Thonizide	511.437	605.2	511.807	0.857976	C32H55N4O	[M]+	Organooxygen compounds	Ethers			553-08-2/		MoNA	1	pos	2.96374e+06	2.92276e+06	2.56633e+06	2.27645e+06	2.0746e+06	2.35758e+06	1.36417e+06	3.52996e+06	2.28142e+06
M515T297	[(2R,3S,4S,5R,6R)-6-[(2S,3S,4S,5R)-4-acetyloxy-3-hydroxy-2,5-bis(hydroxymethyl)oxolan-2-yl]oxy-3,4,5-trihydroxyoxan-2-yl]methyl (E)-3-phenylprop-2-enoate	515.167	296.5	514.169	17.8913	C23H30O13	[M+H]+							MoNA	1	pos	206590	297912	195645	131987	216322	361184	62569.5	153590	112127
M516T462_2	Taurohyocholate	516.29	461.7	515.292	17.9159	C26H45NO7S	[M+H]+	Steroids and steroid derivatives	Bile acids, alcohols and derivatives	C15516		117997-17-8	HMDB0011637	MoNA	1	pos	2.00998e+06	3.37725e+06	2.03655e+06	2.71803e+06	1.73004e+06	2.50939e+06	3.19427e+06	1.73614e+06	2.38996e+06
M538T631_2	laccaic acid A	538.438	631	537.43	1.15891	C26H19NO12	[M+H]+	Carboxylic acids and derivatives	Carboxylic acid derivatives			15979-35-8/		MoNA	1	pos	5.24988e+06	8.86077e+06	1.09522e+07	5.58845e+06	5.54274e+06	6.12234e+06	1.2788e+07	1.37508e+07	1.24724e+07
M522T481	Apramycin	522.281	480.8	539.28	15.9569	C21H41N5O11	[M+H-H2O]+			C01555	Biosynthesis of other secondary metabolites	37321-09-8		MoNA	1	pos	2.17258e+06	788017	583872	58373.2	225628	1.23634e+06	1.51575e+06	287902	561055
M524T604	LysoPC(18_0)	524.386	604.4	523.683	29.0508	C26H54NO7P	[M]+	Organooxygen compounds	Alcohols and polyols			5655-17-4/	HMDB0010384	MoNA	1	pos	5.60872e+06	5.34782e+06	2.62105e+06	4.3572e+06	1.53404e+06	5.19826e+06	5.67353e+06	4.3105e+06	5.57989e+06
M529T503_1	MMV690028	529.303	503	546.295	29.0576	C30H38N6O4	[M+H-H2O]+							MoNA	1	pos	4.89017e+06	3.40316e+06	4.92991e+06	120220	1.16214e+06	3.07348e+06	1.03716e+07	1.29682e+06	3.86393e+06
M546T309	N-[5-[[4-[4-[acetyl(hydroxy)amino]butylamino]-4-oxobutanoyl]-hydroxyamino]pentyl]-N'-(5-aminopentyl)-N'-hydroxybutanediamide	546.339	309	546.338	2.72279	C24H46N6O8	[M]+							MoNA	1	pos	62249.4	64305.4	9084.3	104257	70356.5	59191.8	19733.1	80917.5	50404
M532T489	Cochlioquinone A	532.305	489.2	532.304	1.84412	C30H44O8	[M]+					32450-25-2		MoNA	1	pos	916602	1.71885e+06	1.28724e+06	1.71803e+06	568892	1.33032e+06	1.90822e+06	1.11778e+06	804723
M534T281	Neriifolin	534.335	281.1	534.319	9.77664	C30H46O8	[M-H2O+NH4]+			C08876		466-07-9		MoNA	1	pos	559713	241610	470788	490812	359123	470973	518935	507425	184946
M557T629	Vecuronium	557.433	628.7	557.432	2.15273	C34H57N2O4	[M]+	Steroids and steroid derivatives	Steroid esters	C07553		50700-72-6/86029-43-8	HMDB0015432	MoNA	1	pos	1.65442e+06	2.51786e+06	1.41265e+06	444600	1.11366e+06	2.18124e+06	1.64252e+06	3.12792e+06	1.17929e+06
M543T635	(Z)-Phytofluene 2	543.491	635.3	542.485	2.07544	C40H62	[M+H]+					27664-65-9		MoNA	1	pos	2.60818e+06	4.80966e+06	9.77529e+06	5.39095e+06	5.97766e+06	5.94393e+06	2.51082e+06	1.19187e+07	2.14674e+06
M567T484	Nelfinavir	567.32	484.4	567.313	11.6337	C32H45N3O4S	[M]+	Carboxylic acids and derivatives	Amino acids, peptides, and analogues	C07257		159989-64-7	HMDB0014365	MoNA	1	pos	2.50633e+06	182935	61571.4	441468	25717.8	1.19669e+06	1.37334e+06	201785	232317
M556T380_2	Cycloposine	556.357	380.2	573.367	3.9884	C33H51NO7	[M+H-H2O]+					23185-94-6		MoNA	1	pos	177618	125061	232948	196946	100732	227851	155970	143564	109659
M563T232_2	(1S,2S,5R,7R,10S,11S,14R,16R,19S,20S,23R,25R)-5,14-diethyl-2,11,20,23-tetramethyl-4,13,22,28,29,30-hexaoxatetracyclo[23.2.1.1<U+00E2><U+0081><U+00B7>,<U+00C2><U+00B9><U+00E2><U+0081><U+00B0>.1<U+00C2><U+00B9><U+00E2><U+0081><U+00B6>,<U+00C2><U+00B9><U+00E2><U+0081><U+00B9>]triacontane-3,12,21-trione	563.354	231.7	580.361	0.356359	C32H52O9	[M+H-H2O]+							MoNA	1	pos	248138	378966	188051	222129	73779.2	165448	235453	228267	105296
M570T686	Podototarin	570.441	685.6	570.444	5.57656	C40H58O2	[M]+							MoNA	1	pos	626194	2.50329e+06	5.68987e+06	191707	488643	377219	810332	2.96431e+06	1.24536e+06
M571T394_1	Veratrosine	571.365	394.3	571.351	11.9484	C33H49NO7	[M-H2O+NH4]+					475-00-3		MoNA	1	pos	1.37259e+06	1.11405e+06	548205	381307	987827	1.45014e+06	1.20417e+06	1.16226e+06	1.70047e+06
M600T254_3	(Z)-Neoxanthin	600.42	253.5	600.418	4.22992	C40H56O4	[M]+					30743-41-0		MoNA	1	pos	6.25133e+06	346143	904197	296369	118927	187119	326488	760748	749722
M584T44_1	luteoxanthin	583.864	43.8	600.87	2.11351	C40H56O4	[M+H-H2O]+	Organooxygen compounds	Alcohols and polyols					MoNA	1	pos	4.82045e+06	2.85293e+06	2.67148e+06	2.67755e+06	1.66314e+06	2.54353e+06	3.15557e+06	3.89438e+06	3.63809e+06
M584T685	Capsanthin	584.422	684.6	584.423	2.05331	C40H56O3	[M]+	Prenol lipids	Tetraterpenoids	C08584		465-42-9	HMDB0036590	MoNA	1	pos	3.99526e+06	8.06815e+06	1.57748e+06	9.22645e+06	2.81501e+06	2.0045e+06	1.18962e+07	718706	7.48444e+06
M615T209_5	Hypaconitine	615.319	209.3	615.304	10.2776	C33H45NO10	[M-H2O+NH4]+			C08688		6900-87-4		MoNA	1	pos	223520	854819	463685	967193	732785	1.40123e+06	226150	230190	462851
M638T254_2	Decahydrogambogic Acid	638.376	253.5	638.382	9.0365	C38H54O8	[M]+							MoNA	1	pos	496505	225712	127346	392029	374662	332364	121802	191485	835469
M636T254_1	Taxuspine Z	636.359	253.7	653.356	15.3244	C37H51NO9	[M+H-H2O]+					194782-04-2		MoNA	1	pos	1.54103e+06	378911	452984	628788	524035	787994	411982	577346	787804
M639T651	Demethoxycentaureidin 7-O-rutinoside	639.206	650.6	638.185	22.4325	C29H34O16	[M+H]+							MoNA	1	pos	3.51936e+06	1.38422e+06	1.49421e+06	1.5466e+06	8.64469e+06	1.63556e+06	302164	4.1354e+06	1.88129e+06
M649T286	(2S,3S,4S,5R,6R)-6-[[(3S,6aR,6bS,8aS,14bR)-8a-carboxy-4-(hydroxymethyl)-4,6a,6b,11,11,14b-hexamethyl-1,2,3,4a,5,6,7,8,9,10,12,12a,14,14a-tetradecahydropicen-3-yl]oxy]-3,4,5-trihydroxyoxane-2-carboxylic acid	649.411	286.4	648.387	25.6787	C36H56O10	[M+H]+							MoNA	1	pos	689247	98903.3	226638	255249	300661	105988	329734	378339	571146
M653T236_3	ACETYL ISOGAMBOGIC ACID	653.303	236.1	670.314	6.35089	C40H46O9	[M+H-H2O]+							MoNA	1	pos	116744	194928	72416.9	143889	57330.6	290968	105764	608471	143974
M653T236_4	Isohernandezine	653.316	235.9	652.315	10.1448	C39H44N2O7	[M+H]+							MoNA	1	pos	113968	323095	50605.4	117608	62193.7	269758	93008.3	183350	284961
M671T262	saquinavir	671.405	261.6	670.841	20.4873	C38H50N6O5	[M+H]+	Organooxygen compounds	Alcohols and polyols			127779-20-8/		MoNA	1	pos	243879	51641.7	97223.6	204637	44439.2	317215	65211.9	20629.7	112075
M654T310_1	Enniatin B1	654.437	310.2	653.425	7.01906	C34H59N3O9	[M+H]+					19914-20-6		MoNA	1	pos	681693	774645	796060	587448	367644	499623	331771	469962	694636
M662T221	Aconifine	662.331	220.7	661.31	21.1345	C34H47NO12	[M+H]+			C08655		41849-35-8		MoNA	1	pos	469668	541254	506397	390610	168141	378992	176560	337599	255735
M665T467_1	Methyllycaconitine	665.345	466.7	682.346	8.76838	C37H50N2O10	[M+H-H2O]+			C08699		21019-30-7		MoNA	1	pos	2.78296e+06	599280	285865	125512	151223	2.05037e+06	1.62683e+06	232417	272435
M691T323_2	MONENSIN SODIUM (monensin A is shown)	691.439	322.9	690.432	0.243689	C37H63NaO10	[M+H]+							MoNA	1	pos	290606	21931.3	20608.4	227029	63973.7	129992	109767	135307	343372
M696T310_3	2'-Desacetoxy austrospicatine	696.375	310.2	695.367	1.11593	C39H53NO10	[M+H]+					119777-80-9		MoNA	1	pos	11173.2	12954.6	66415.8	262403	58256.5	68290	62480.3	60754.3	66535.7
M688T466_1	3-Acetylaconitine	688.34	465.7	687.325	10.9655	C36H49NO12	[M+H]+					77181-26-1		MoNA	1	pos	1.65107e+06	887994	396061	5692.81	43159.7	2.17822e+06	2.05274e+06	257387	213673
M693T225_4	[(1R,2R,3aR,5R,6E,10R,11S,13R,13aS)-1,2,3a,11,13-pentaacetyloxy-2,5,8,8-tetramethyl-12-methylidene-4,9-dioxo-3,5,10,11,13,13a-hexahydro-1H-cyclopenta[12]annulen-10-yl] 2-methylbutanoate	693.307	224.6	692.304	6.75345	C35H48O14	[M+H]+							MoNA	1	pos	26105.4	100409	103091	171303	14002.3	130324	98450.2	153398	207642
M700T265_1	Germanitrine	700.404	265.4	717.409	3.0301	C39H59NO11	[M+H-H2O]+					639-11-2		MoNA	1	pos	395608	243866	288448	350504	193252	287329	385467	258472	302409
M700T265_2	NCGC00381206-01_C40H60O10_1-Naphthalenebutanoic acid, decahydro-beta,6-dihydroxy-alpha-(2-hydroxyethylidene)-5-(hydroxymethyl)-5,8a-dimethyl-2-methylene-, (4E)-4-[2-[(1R,4aS,5R,6R,8aS)-decahydro-6-hydroxy-5-(hydroxymethyl)-5,8a-dimethyl-2-methylene-1-naphthalenyl]ethylidene]tetrahydro-5-oxo-3-furanyl ester, (alphaE,1R,4aS,5R,6R,8aS)-	700.419	265.4	700.419	0.9307	C40H60O10	[M]+							MoNA	1	pos	353583	409323	293087	383120	187313	324083	217831	284007	388310
M705T639_2	scropolioside D	705.221	639.5	722.242	19.9454	C34H42O17	[M+H-H2O]+							MoNA	1	pos	1.25157e+08	4.71331e+06	3.45444e+06	1.93995e+06	452371	538653	1.96075e+06	1.64612e+06	1.6659e+06
M711T44_7	Nudicauline	711.357	43.5	710.341	11.2799	C38H50N2O11	[M+H]+			C08702		99815-83-5		MoNA	1	pos	4.13847e+06	2.71584e+06	3.9765e+06	3.85797e+06	2.86854e+06	2.9532e+06	4.36253e+06	4.96283e+06	4.95822e+06
M747T310_1	Digitoxin	747.447	309.6	764.435	26.6694	C41H64O13	[M+H-H2O]+	Steroids and steroid derivatives	Steroid lactones	C06955		71-63-6	HMDB0015468	MoNA	1	pos	94125.9	3853.41	14098.6	70362.9	49087.8	80585	15300.4	72531.2	151254
M755T324_3	Salinomycin, Sodium	755.461	323.8	772.474	6.51696	C42H69NaO11	[M+H-H2O]+							MoNA	1	pos	6.76512e+06	7.885e+06	7.12585e+06	7.77568e+06	3.53391e+06	5.25615e+06	6.30978e+06	4.50667e+06	9.02831e+06
M762T645	Zeaxanthin-myristate	761.622	645.1	778.626	3.72562	C54H82O3	[M+H-H2O]+					119444-86-9		MoNA	1	pos	3.75349e+06	4.25987e+06	6.0903e+06	3.25497e+06	342057	862904	8.82343e+06	1.2123e+06	808130
M764T568	beta-Cryptoxanthin-myristate	763.624	567.7	762.631	19.457	C54H82O2	[M+H]+					113481-37-1		MoNA	1	pos	6.14419e+06	1.04072e+07	6.12103e+06	1.27888e+06	4.54016e+06	2.83232e+06	3.20683e+07	6.90857e+06	7.12833e+06
M771T336_3	Notoginsenoside R2	771.485	335.6	770.482	4.94929	C41H70O13	[M+H]+					80418-25-3		MoNA	1	pos	5.11503e+06	3.40047e+06	7.46115e+06	2.6534e+06	1.48246e+06	3.86344e+06	3.4138e+06	1.98215e+06	4.54657e+06
M779T43_1	Vinorelbine	778.946	43.2	778.932	9.01731	C45H54N4O8	[M-H2O+NH4]+	Carboxylic acids and derivatives	Amino acids, peptides, and analogues			71486-22-1	HMDB0014505	MoNA	1	pos	1.51906e+06	1.58987e+06	2.02715e+06	1.82887e+06	1.05601e+06	836728	2.55186e+06	1.76037e+06	2.03478e+06
M783T351	Ginsenoside A2	783.49	351.3	800.492	6.93563	C42H72O14	[M+H-H2O]+	Prenol lipids	Terpene glycosides	C08946		22427-39-0	HMDB0035857	MoNA	1	pos	1.51192e+06	766692	721510	539699	663819	964212	736683	863437	1.04876e+06
M785T351_1	Ginsenoside C	784.512	351.3	784.497	7.54149	C42H72O13	[M-H2O+NH4]+	Prenol lipids	Triterpenoids			52286-74-5	HMDB0035395	MoNA	1	pos	736930	774106	530002	729207	429708	714734	304572	582221	742126
M790T587	Zeaxanthin-palmitate	789.635	587.2	806.658	19.9619	C56H86O3	[M+H-H2O]+					87891-75-6		MoNA	1	pos	4.20115e+06	3.75939e+06	4.24701e+06	1.93256e+06	1.24128e+07	8.6223e+06	5.22844e+06	1.49729e+07	5.94069e+06
M869T238_4	Tilmicosin	868.566	238.2	868.566	0.183498	C46H80N2O13	[M]+					108050-54-0		MoNA	1	pos	2.29204e+06	2.45847e+06	1.332e+06	2.24932e+06	1.45781e+06	1.2007e+06	2.13546e+06	1.26307e+06	2.14039e+06
M853T249	6-hydroxy-7-methyoxyscytophycin E	852.541	249.4	851.539	6.8824	C46H77NO13	[M+H]+							MoNA	1	pos	771487	916624	872667	1.44831e+06	1.37772e+06	618941	1.49306e+06	1.32452e+06	1.56985e+06
M855T43_3	LSM-1400	854.9	42.9	853.908	17.7518	C47H51NO14	[M+H]+	Carboxylic acids and derivatives	Amino acids, peptides, and analogues					MoNA	1	pos	1.23012e+06	1.61521e+06	1.35151e+06	1.08331e+06	2.11578e+06	1.66644e+06	1.44499e+06	2.04904e+06	1.21473e+06
M867T45_2	procyanidin C2	866.794	44.6	866.772	0.895253	C45H38O18	[M-H2O+NH4]+	Organooxygen compounds	Alcohols and polyols					MoNA	1	pos	2.56459e+06	244920	3.26034e+06	3.67229e+06	3.08358e+06	3.66743e+06	25524.7	2.31788e+06	1.97472e+06
M876T688	bis[[3-hydroxy-2-[(2S,3R,4S,5S,6R)-3,4,5-trihydroxy-6-(hydroxymethyl)oxan-2-yl]oxyphenyl]methyl] 3,10-dihydroxy-4,9-dioxo-1,2,7,8-tetrahydrotricyclo[6.2.2.02,7]dodeca-3,9-diene-3,10-dicarboxylate	876.25	688.2	876.232	3.135	C40H44O22	[M-H2O+NH4]+							MoNA	1	pos	4.42103e+06	324127	1.34524e+07	6.74783e+06	3.03092e+06	2.16925e+06	2.17584e+06	1.92904e+06	1.74454e+06
M906T626	cis-Resveratrol tetramer	906.269	626.4	906.268	1.73593	C56H42O12	[M]+					17912-85-5		MoNA	1	pos	4.52369e+07	6.3959e+06	5.9162e+07	2.50947e+06	2.14808e+06	4.1549e+06	2.79298e+06	2.47327e+06	2.48511e+07
M933T264_1	Notoginsenoside R1	932.548	263.9	932.534	7.96099	C47H80O18	[M-H2O+NH4]+			C08961		80418-24-2		MoNA	1	pos	80198.8	94553.4	8333.63	104923	55032.9	52518.2	9287.4	59613.9	96628.7
M936T259_1	(30E,34E)-2,6,10,14,18,22,26,30,34-nonamethyl-36-[3,4,5-trihydroxy-6-(hydroxymethyl)oxan-2-yl]oxyhexatriaconta-30,34-diene-2,6,10,14,18,22,26,27-octol	935.717	259	934.696	15.2463	C51H98O14	[M+H]+							MoNA	1	pos	39654	11369.3	17373	102665	13478.4	34808.1	105323	38403.3	105009
M944T213_1	Zeaxanthin-laurate-myristate	943.795	212.6	960.793	9.61246	C66H104O4	[M+H-H2O]+							MoNA	1	pos	23613	88836.7	70645.3	138183	69949	102431	51894.7	77104	128993
M944T212_4	3,4,5-trihydroxy-6-(hydroxymethyl)oxan-2-yl (2E,6R)-6-[(1R,3R,6S,8R,12S,15R,16R)-13,17-dihydroxy-7,7,12,16-tetramethyl-6-{[(2R)-3,4,5-trihydroxy-6-{[(3,4,5-trihydroxyoxan-2-yl)oxy]methyl}oxan-2-yl]oxy}pentacyclo[9.7.0.0<U+00C2><U+00B9>,<U+00C2><U+00B3>.0<U+00C2><U+00B3>,<U+00E2><U+0081><U+00B8>.0<U+00C2><U+00B9><U+00C2><U+00B2>,<U+00C2><U+00B9><U+00E2><U+0081><U+00B6>]octadecan-15-yl]-2-methylhep…	944.491	212.4	944.498	7.39045	C47H76O19	[M]+							MoNA	1	pos	88073.8	161235	22596.7	150086	30489.2	196278	33290	129135	128013
M949T276_1	Notoginsenoside H	948.557	276.1	948.529	6.84794	C47H80O19	[M-H2O+NH4]+					193976-69-1		MoNA	1	pos	485260	161299	233146	183085	153607	292502	135465	338922	241331
M105T40	1,2,3,4-Tetramethyl-1,3-cyclopentadiene	105.103	39.6	122.11	4.60074	C9H14	[M+H-H2O]+							mzCloud	1	pos	859307	1.46072e+06	1.29687e+06	2.51573e+06	2.23616e+06	492189	1.43642e+06	1.75326e+06	427527
M110T42	(E,E)-hepta-2,4-dienal	110.072	41.7	110.154	14.2175	C7H10O	[M]+	Excipients/Additives/Colorants; Endogenous Metabolites				c("4313-03-5", "4313-03-5")		mzCloud	1	pos	1.54009e+06	1.50106e+06	1.34515e+06	1.36361e+06	1.06415e+06	261285	1.06197e+06	1.01931e+06	893477
M112T37	Isocytosine	112.112	37.3	111.102	27.8649	C4H5N3O	[M+H]+					108-53-2		mzCloud	1	pos	2.17008e+06	4.66916e+06	3.93764e+06	4.93275e+06	1.7631e+06	2.20719e+06	1.05852e+06	1.51762e+06	1.06896e+06
M132T187	Skatole	132.081	187.4	131.073	3.21015	C9H9N	[M+H]+	Indoles and derivatives	Indoles	C08313	Amino acid metabolism	83-34-1	HMDB0000466	mzCloud	1	pos	339507	2.85996e+06	466245	2.63612e+06	497991	459114	268622	364876	376337
M125T584	4,6-Dimethyl-2(1H)-pyrimidinone	125.071	584	124.064	2.08769	C6H8N2O	[M+H]+							mzCloud	1	pos	2.7121e+06	9.4056e+07	2.41963e+06	6.24375e+07	1.66661e+07	6.2203e+07	1.20832e+08	6.39866e+07	2.23597e+06
M126T684	2-Naphthylamine	126.066	683.6	143.073	1.06293	C10H9N	[M+H-H2O]+	Naphthalenes		C02227		91-59-8	HMDB0041802	mzCloud	1	pos	9.56152e+06	2.10089e+07	3.02217e+06	1.10729e+07	2.66836e+06	3.31648e+06	2.00685e+07	3.32038e+06	1.24555e+07
M127T333	Dimethyl phosphate	127.016	333.4	126.008	4.14121	C2H7O4P	[M+H]+	Industrial Chemicals				813-78-5		mzCloud	1	pos	209938	560535	581961	152290	195573	319020	123342	73842	147858
M127T61	5-Hydroxymethyl-2-furaldehyde	127.04	60.8	126.032	4.1247	C6H6O3	[M+H]+	Carbonyl compounds	Aldehydes	C11101		67-47-0	HMDB0034355	mzCloud	1	pos	1.29253e+07	3.96586e+07	3.30516e+07	1.62493e+07	3.62577e+07	1.24765e+07	4.015e+07	1.54412e+07	4.72311e+07
M130T335	N,N-Diisopropylethylamine (DIPEA)	130.158	334.8	129.152	4.80657	C8H19N	[M+H]+	Industrial Chemicals						mzCloud	1	pos	196275	210465	1.68828e+06	204934	172566	172903	2.45556e+06	1.00503e+06	215950
M135T33	1,8-Diazabicyclo [5.4.0]undec-7-ene	135.121	32.8	152.131	20.0896	C9H16N2	[M+H-H2O]+	Endogenous Metabolites						mzCloud	1	pos	67465.5	52433.9	273656	173030	203578	50806.9	57439.7	156906	151573
M140T680	Hexamethylenetetramine	140.108	679.7	140.106	14.3003	C6H12N4	[M]+	Extractables/Leachables; Textile Chemicals/Auxiliary/Dyes; Industrial Chemicals; Therapeutics/Prescription Drugs; Excipients/Additives/Colorants; Personal Care Products/Cosmetics		D00393				mzCloud	1	pos	5.65086e+06	1.29621e+06	1.62553e+07	1.18962e+06	2.82172e+06	565145	1.2742e+06	1.23023e+06	4.94983e+06
M141T40	2-Methoxyresorcinol	141.051	39.6	140.047	22.8294	C7H8O3	[M+H]+	Endogenous Metabolites						mzCloud	1	pos	1.96536e+06	1.64815e+06	2.30633e+06	4.15387e+06	3.12843e+06	1.09818e+06	1.20843e+06	1.81187e+06	1.6487e+06
M142T633	Tropine	142.123	632.8	141.115	3.68694	C8H15NO	[M+H]+	Endogenous Metabolites		C00729		120-29-6		mzCloud	1	pos	1.19706e+06	4.16112e+06	7.13868e+06	652130	1.06396e+06	1.13576e+06	8.18547e+06	4.22939e+06	3.23001e+06
M144T242	6-Methylquinoline	144.081	241.5	143.073	3.64174	C10H9N	[M+H]+	Quinolines and derivatives				91-62-3	HMDB0033115	mzCloud	1	pos	576891	795370	645916	610724	534287	571107	387895	392052	439712
M144T50_2	NP-021733	144.102	50.5	143.095	4.13131	C7H13NO2	[M+H]+	Endogenous Metabolites; Natural Products/Medicines						mzCloud	1	pos	554764	1.54631e+06	1.75385e+06	655670	2.77328e+06	998000	994947	687252	1.54757e+06
M144T397	Valpromide	144.14	396.7	143.131	10.4747	C8H17NO	[M+H]+	Therapeutics/Prescription Drugs		D02766				mzCloud	1	pos	3.40471e+06	756237	1.32573e+06	731815	3.83895e+06	6.74862e+06	789580	6.84962e+06	773237
M146T187	Adipate	146.06	187.2	146.058	17.7405	C6H10O4	[M]+	Fatty Acyls	Fatty acids and conjugates	C06104		124-04-9	HMDB0000448	mzCloud	1	pos	4.31251e+06	7.10268e+06	5.65907e+06	5.41721e+06	5.06069e+06	5.55299e+06	3.8192e+06	4.20789e+06	4.80182e+06
M159T63	1,5-Naphthalenediamine	159.096	62.8	158.084	28.4356	C10H10N2	[M+H]+	Extractables/Leachables; Textile Chemicals/Auxiliary/Dyes; Industrial Chemicals		C19463		2243-62-1		mzCloud	1	pos	322551	601449	609837	647572	436151	431567	354557	383289	440501
M163T40	Nicotinurate	163.046	39.9	180.054	1.43518	C8H8N2O3	[M+H-H2O]+	Carboxylic acids and derivatives	Amino acids, peptides, and analogues	C05380	Metabolism of cofactors and vitamins	583-08-4	HMDB0003269	mzCloud	1	pos	892353	516325	605355	664192	529675	701181	776079	660045	1.19662e+06
M163T531	p-Methoxycinnamaldehyde	163.076	530.9	162.068	4.43965	C10H10O2	[M+H]+	Cinnamaldehydes		C10475		c("1963-36-6", "24680-50-0")	HMDB0032611	mzCloud	1	pos	6.58126e+06	6.39866e+06	6.19424e+06	6.68632e+06	5.53406e+06	5.87909e+06	7.35267e+06	6.76968e+06	7.20978e+06
M163T398	Safrole	163.076	398.5	162.068	3.82644	C10H10O2	[M+H]+	Benzodioxoles		C10490		94-59-7	HMDB0033591	mzCloud	1	pos	183394	180619	167204	189078	220126	201574	363013	426798	231784
M163T48	Rilmenidine	163.116	47.9	180.126	18.1834	C10H16N2O	[M+H-H2O]+	Therapeutics/Prescription Drugs		C11120		54187-04-1		mzCloud	1	pos	1.53604e+07	1.26954e+07	1.42975e+07	1.21426e+07	1.07234e+07	1.16134e+07	1.21815e+07	1.18509e+07	1.15313e+07
M163T319	Dipropylene glycol dimethyl ether	163.133	319.5	162.126	3.24615	C8H18O3	[M+H]+	Extractables/Leachables; Textile Chemicals/Auxiliary/Dyes; Industrial Chemicals						mzCloud	1	pos	2.10905e+06	2.17608e+06	1.93754e+06	2.01904e+06	1.94112e+06	1.61796e+06	2.34336e+06	1.7885e+06	1.89445e+06
M163T35_2	4-Pentylaniline	163.133	34.8	163.136	18.3871	C11H17N	[M]+	Extractables/Leachables						mzCloud	1	pos	1.53301e+06	1.67827e+06	822004	1.25278e+06	1.4443e+06	1.60221e+06	1.90375e+06	1.40118e+06	1.77142e+06
M164T46	[5-(2-thienyl)-3-isoxazolyl]methanol	164.009	46.3	181.02	20.2133	C8H7NO2S	[M+H-H2O]+							mzCloud	1	pos	7.53659e+06	5.55952e+06	7.60857e+06	5.23224e+06	5.28782e+06	4.91244e+06	9.08496e+06	7.97161e+06	8.30368e+06
M165T611	Edrophonium	165.115	611	166.123	4.02175	C10H16NO	[M]+	Benzene and substituted derivatives	Aniline and substituted anilines	C06976		c("312-48-1", "116-38-1")	HMDB0015145	mzCloud	1	pos	7.92809e+06	2.19802e+07	7.62005e+07	2.34284e+07	1.72536e+07	3.81156e+07	2.17772e+07	2.14676e+07	1.42278e+07
M165T356	Jasmone	165.128	355.5	164.12	3.77889	C11H16O	[M+H]+	Organooxygen compounds	Carbonyl compounds	C08490		488-10-8	HMDB0035601	mzCloud	1	pos	346958	347442	810195	349002	505603	746165	269164	323328	812154
M166T630	6-Pentyl-2H-pyran-2-one	166.098	630.2	166.099	5.89826	C10H14O2	[M]+	Pyrans	Pyranones and derivatives			27593-23-3	HMDB0031085	mzCloud	1	pos	4.05996e+07	1.20252e+07	3.42334e+07	6.50158e+07	3.47174e+07	6.9553e+07	1.34881e+07	1.23384e+07	4.12901e+07
M166T602	Cyromazine	166.097	601.8	166.097	2.40823	C6H10N6	[M]+	Triazines	Aminotriazines	C14147		66215-27-8	HMDB0029862	mzCloud	1	pos	1.428e+07	1.37937e+07	2.86395e+07	6.60465e+07	2.26936e+07	4.59294e+07	6.59464e+07	1.98312e+07	1.47835e+07
M166T351	1-Methylguanine	166.16	350.9	165.153	2.74435	C6H7N5O	[M+H]+	Imidazopyrimidines	Purines and purine derivatives			938-85-2	HMDB0003282	mzCloud	1	pos	14734.2	15276.1	4688.41	101254	128114	85332.2	16454.7	87238.2	88412.9
M168T594	1-(4-hydroxyphenyl)propane-1,2-diol	168.078	594.1	168.079	5.61795	C9H12O3	[M]+	Endogenous Metabolites; Natural Products/Medicines						mzCloud	1	pos	5.29687e+06	3.67897e+06	533184	5.14247e+06	6.54035e+06	4.21364e+06	1.05291e+06	1.39493e+06	1.32527e+06
M170T47_2	Penicillic acid	170.062	47.2	170.058	25.8211	C8H10O4	[M]+	Natural Toxins		C16804		17397-87-4		mzCloud	1	pos	350507	1.12191e+06	891468	932223	527873	947843	673217	758538	1.01937e+06
M189T43	N6,N6,N6-Trimethyl-L-lysine	189.16	42.6	188.153	2.77014	C9H20N2O2	[M+H]+	Carboxylic acids and derivatives	Amino acids, peptides, and analogues	C03793	Amino acid metabolism	c("19253-88-4", "55528-53-5")	HMDB0001325	mzCloud	1	pos	1.60007e+06	328822	1.23182e+06	1.05823e+06	1.36925e+06	777574	1.8033e+06	1.56759e+06	1.50593e+06
M171T599	N-cyclooctylurea	171.151	598.6	170.142	9.41152	C9H18N2O	[M+H]+							mzCloud	1	pos	3.03764e+06	2.11376e+06	1.08691e+07	2.12989e+06	1.97042e+06	2.13097e+06	1.34791e+07	1.32172e+07	1.01757e+07
M172T440	Decanamide	172.17	439.5	171.162	3.54125	C10H21NO	[M+H]+							mzCloud	1	pos	3.13879e+06	2.29144e+06	2.44916e+06	3.11732e+06	2.10324e+06	3.78467e+06	3.13111e+06	2.23257e+06	2.97276e+06
M173T288_2	MBZP	173.137	287.8	190.147	14.8125	C12H18N2	[M+H-H2O]+	Drugs of Abuse/Illegal Drugs						mzCloud	1	pos	432499	592905	1.66854e+06	780235	1.23712e+06	1.0042e+06	715991	1.03752e+06	2.86922e+06
M174T52_1	2-(methylsulfanyl)-4-quinazolinamine	174.039	51.6	191.052	28.6372	C9H9N3S	[M+H-H2O]+							mzCloud	1	pos	3.53765e+06	3.82431e+06	4.07882e+06	2.6879e+06	1.46907e+06	3.06602e+06	3.83259e+06	3.53569e+06	3.82805e+06
M194T573	4-Hexyloxyaniline	194.155	573	193.147	3.91318	C12H19NO	[M+H]+							mzCloud	1	pos	5.11256e+06	739937	7.67259e+06	5.24799e+06	4.82027e+06	1.12079e+07	1.37931e+06	1.34951e+06	1.39813e+06
M177T57	2-[(1,3-thiazol-2-ylamino)methylidene]malononitrile	177.025	57.3	176.016	9.92607	C7H4N4S	[M+H]+							mzCloud	1	pos	1.54839e+07	2.14414e+07	1.48643e+07	1.65976e+07	1.14317e+07	1.58947e+07	1.23505e+07	1.3037e+07	2.00634e+07
M178T55	3-Methoxycinnamic acid	178.059	55.1	178.063	21.8702	C10H10O3	[M]+	Endogenous Metabolites				6099-04-3		mzCloud	1	pos	3.40488e+06	4.76314e+06	3.78764e+06	3.97601e+06	3.62886e+06	3.69863e+06	2.46499e+06	2.79178e+06	860768
M179T41	NP-013736	179.116	40.9	196.121	14.2713	C10H16N2O2	[M+H-H2O]+	Endogenous Metabolites; Natural Products/Medicines						mzCloud	1	pos	2.10676e+06	3.90006e+06	506498	979715	618279	1.43042e+06	1.13707e+06	924150	1.05785e+06
M180T251	3-Succinoylpyridine	180.066	250.6	179.058	4.57609	C9H9NO3	[M+H]+	Keto acids and derivatives	Gamma-keto acids and derivatives	C19569	Metabolism of cofactors and vitamins; Xenobiotics biodegradation and metabolism	4192-31-8	HMDB0000992	mzCloud	1	pos	3.36037e+06	3.34736e+06	3.63563e+06	3.02754e+06	2.57032e+06	2.89319e+06	2.55778e+06	2.41517e+06	2.43379e+06
M181T54	Etilefrine	181.109	54.4	181.11	8.16488	C10H15NO2	[M]+	Therapeutics/Prescription Drugs; Sports Doping Drugs		D07931				mzCloud	1	pos	1.02512e+06	1.73219e+06	1.67721e+06	1.6063e+06	1.52625e+06	1.33238e+06	1.04073e+06	1.19907e+06	1.34795e+06
M182T292	Pyridostigmine	182.105	291.8	181.098	1.23006	C9H13N2O2	[M+H]+	Pyridines and derivatives	Methylpyridines	C07410		155-97-5	HMDB0014685	mzCloud	1	pos	1.5988e+06	1.65608e+06	2.47564e+06	996925	1.26151e+06	904437	1.3162e+06	1.47521e+06	1.34737e+06
M182T335	Triethyl phosphate	182.155	334.6	182.155	0.878375	C6H15O4P	[M]+	Organic phosphoric acids and derivatives	Phosphate esters			78-40-0	HMDB0012228	mzCloud	1	pos	945101	642754	917764	695815	697109	535357	1.13407e+06	597992	961004
M185T47_1	2-[3-methyl-2-(methylimino)-4-oxo-1,3-thiazolan-5-yl]acetic acid	185.033	47.2	202.041	4.20946	C7H10N2O3S	[M+H-H2O]+							mzCloud	1	pos	2.03098e+06	1.66571e+06	2.01524e+06	1.79776e+06	1.68532e+06	1.76447e+06	1.59214e+06	1.87284e+06	1.65045e+06
M186T53	Indolebutyric acid	186.088	53.4	203.095	2.33223	C12H13NO2	[M+H-H2O]+	Indoles and derivatives	Indoles	C11284		133-32-4	HMDB0002096	mzCloud	1	pos	495427	1.03309e+06	1.6885e+06	1.24501e+06	1.24878e+06	2.06638e+06	3.29822e+06	2.51587e+06	1.83458e+06
M186T616	Nonyltrimethylammonium	186.222	615.7	185.214	2.54637	C12H27N	[M+H]+	Textile Chemicals/Auxiliary/Dyes						mzCloud	1	pos	1.31484e+06	1.23367e+06	5.82234e+06	6.24199e+06	1.11923e+06	5.4575e+06	1.46262e+06	4.85574e+06	3.49044e+06
M186T634	Tributylamine	186.222	634.1	185.214	3.08302	C12H27N	[M+H]+	Industrial Chemicals; Textile Chemicals/Auxiliary/Dyes; Personal Care Products/Cosmetics; Extractables/Leachables; Excipients/Additives/Colorants						mzCloud	1	pos	7.96018e+06	5.07876e+06	7.3435e+06	6.81451e+06	1.27578e+06	7.21196e+06	1.67051e+06	1.63296e+06	5.81442e+06
M188T53	N8-Acetylspermidine	188.176	52.9	187.168	1.92209	C9H21N3O	[M+H]+	Carboximidic acids and derivatives	Carboximidic acids	C01029		34450-15-2	HMDB0002189	mzCloud	1	pos	4.55495e+06	5.86922e+06	6.36083e+06	6.56353e+06	6.21496e+06	5.61374e+06	5.40108e+06	6.33329e+06	5.79053e+06
M190T314	3-[(2-pyridylthio)methyl]-4,5-dihydro-1H-pyrazol-5-one	190.034	313.7	207.047	25.2513	C9H9N3OS	[M+H-H2O]+							mzCloud	1	pos	22605.7	1.39234e+06	494176	177098	24179.8	172695	26389.8	22166.8	75759.1
M190T629	4-(methoxymethyl)-1,3-dimethyl-1H-pyrazolo[3,4-b]pyridin-6-ol	190.097	629.3	207.101	21.3434	C10H13N3O2	[M+H-H2O]+							mzCloud	1	pos	6.60088e+06	5.19547e+07	7.12299e+06	2.57271e+07	1.61933e+07	5.69359e+06	7.11974e+06	1.06244e+07	2.03641e+07
M193T346	NP-011220	193.134	346.3	210.137	25.4029	C11H18N2O2	[M+H-H2O]+	Endogenous Metabolites; Natural Products/Medicines						mzCloud	1	pos	112578	114951	169255	99220	121148	157210	95818.3	179790	99310.5
M211T410	Isobornyl propionate	211.17	410.4	210.162	2.57637	C13H22O2	[M+H]+	Prenol lipids	Monoterpenoids			2756-56-1	HMDB0038249	mzCloud	1	pos	2.48747e+07	2.28241e+07	2.67576e+07	2.40449e+07	2.20973e+07	2.14187e+07	2.45695e+07	2.54066e+07	2.46152e+07
M194T52_1	Butamben	194.118	51.6	193.11	2.18424	C11H15NO2	[M+H]+	Therapeutics/Prescription Drugs		C07875		94-25-7		mzCloud	1	pos	1.78197e+07	1.84863e+07	2.28281e+07	5.20754e+06	1.30018e+07	3.95787e+06	2.15493e+07	2.02363e+07	1.96725e+07
M195T659	3,5-DMA	195.124	659.1	195.126	8.34748	C11H17NO2	[M]+	Drugs of Abuse/Illegal Drugs						mzCloud	1	pos	1.37838e+07	3.39891e+06	2.92916e+07	1.09075e+07	2.51563e+06	1.21862e+07	3.64814e+06	1.46411e+07	3.16652e+06
M197T304	3-(4-Hydroxy-3-methoxyphenyl)propionic acid	197.21	304.3	196.2	13.8127	C10H12O4	[M+H]+	Endogenous Metabolites; Natural Products/Medicines				1135-23-5		mzCloud	1	pos	518199	314114	676350	569082	578850	584310	720456	579301	525482
M200T409	Triisopropanolamine cyclic borate	200.147	408.6	199.138	10.2425	C9H18BNO3	[M+H]+							mzCloud	1	pos	599673	607702	579223	555800	423794	562729	165107	137150	610843
M201T497	N,N-Dimethyldecylamine N-oxide	201.204	496.5	201.209	23.6799	C12H27NO	[M]+	Industrial Chemicals						mzCloud	1	pos	1.44485e+06	1.43285e+06	2.56566e+06	1.53982e+06	1.72049e+06	1.48282e+06	1.76469e+06	1.38661e+06	2.12558e+06
M205T48_2	4-Oxo-3,4-dihydroquinazoline-2-carbohydrazide	205.069	47.8	204.065	16.0996	C9H8N4O2	[M+H]+							mzCloud	1	pos	5.51107e+06	4.78695e+06	5.86818e+06	5.79378e+06	4.82525e+06	5.39061e+06	5.56055e+06	5.27687e+06	4.66151e+06
M205T564	Diethyl phthalate	205.086	563.9	222.089	22.5954	C12H14O4	[M+H-H2O]+	Benzene and substituted derivatives	Benzoic acids and derivatives	C14175		84-66-2	HMDB0094660	mzCloud	1	pos	2.37362e+06	5.20727e+06	4.78371e+06	5.92153e+06	2.09372e+06	787884	6.3575e+06	1.36447e+06	2.53197e+06
M205T62	IBMX	205.109	61.7	222.112	24.0555	C10H14N4O2	[M+H-H2O]+			C13708		28822-58-4		mzCloud	1	pos	881110	1.40479e+06	931791	848362	816042	1.20018e+06	580534	624064	934826
M205T351	Bufotenine	205.135	351.4	204.126	4.99184	C12H16N2O	[M+H]+	Indoles and derivatives	Tryptamines and derivatives	C08299		487-93-4	HMDB0041842	mzCloud	1	pos	256680	315359	396689	169288	233538	129825	178019	214665	211855
M206T223	1-(4-nitrophenyl)piperidine	206.101	223.2	206.106	21.9684	C11H14N2O2	[M]+							mzCloud	1	pos	164624	1.28762e+06	235367	795864	863512	941929	699233	156490	201117
M207T541	3,4-EDMA	207.125	541	207.126	3.51862	C12H17NO2	[M]+	Drugs of Abuse/Illegal Drugs						mzCloud	1	pos	1.1191e+07	8.54798e+06	4.25793e+07	1.84995e+07	2.99692e+07	8.62505e+07	4.51139e+07	4.12223e+07	4.86374e+07
M207T481	MDMA Methylene homolog	207.125	481.4	207.126	6.89825	C12H17NO2	[M]+	Drugs of Abuse/Illegal Drugs						mzCloud	1	pos	6.56647e+07	6.7903e+07	9.41231e+06	3.60684e+07	2.90245e+07	6.50085e+07	4.38674e+07	2.42685e+06	2.71592e+07
M207T330	Triethylene glycol monobutyl ether	207.159	330.1	206.152	1.51962	C10H22O4	[M+H]+	Industrial Chemicals						mzCloud	1	pos	52151.2	353105	435320	124948	875223	104606	1.14313e+06	663753	1.71436e+06
M226T643	NP-017152	226.181	642.7	225.173	2.85175	C13H23NO2	[M+H]+	Endogenous Metabolites; Natural Products/Medicines						mzCloud	1	pos	7.89544e+06	9.50995e+06	9.71563e+06	6.3566e+06	1.3352e+07	8.74448e+06	3.44744e+06	2.29836e+06	9.38696e+06
M229T165	Leucylproline	229.155	164.7	228.147	2.31932	C11H20N2O3	[M+H]+	Carboxylic acids and derivatives	Amino acids, peptides, and analogues				HMDB0011175	mzCloud	1	pos	796951	174824	159696	282242	560455	286987	53904	328403	298858
M212T276	1-(2,6-difluorobenzyl)piperidine hydrochloride	212.119	275.5	211.117	27.4936	C12H15F2N	[M+H]+							mzCloud	1	pos	1.20455e+06	1.18829e+06	768672	1.2134e+06	1.18711e+06	1.02663e+06	1.27114e+06	1.17871e+06	619384
M213T44	N'2-imino(2-pyridyl)methylfuran-2-carbohydrazide	213.075	44.1	230.08	10.5991	C11H10N4O2	[M+H-H2O]+							mzCloud	1	pos	8.43414e+06	1.00156e+07	9.62924e+06	8.71743e+06	8.22671e+06	9.0168e+06	7.66871e+06	7.53817e+06	7.62826e+06
M213T594	C.I. Basic Orange 2	213.114	594	212.106	2.47564	C12H12N4	[M+H]+	Extractables/Leachables; Textile Chemicals/Auxiliary/Dyes						mzCloud	1	pos	1.39092e+06	4.61062e+06	552894	4.95626e+06	2.959e+06	4.86236e+06	3.91635e+06	5.11742e+06	9.54226e+06
M213T300	NP-004036	213.148	299.8	230.152	15.1294	C12H22O4	[M+H-H2O]+	Endogenous Metabolites; Natural Products/Medicines						mzCloud	1	pos	676162	504905	960771	402347	459787	358238	608861	649841	687907
M214T383	N-(9-oxodecyl)acetamide	214.181	383.5	213.173	3.94537	C12H23NO2	[M+H]+	Endogenous Metabolites; Natural Products/Medicines						mzCloud	1	pos	1.04269e+07	1.23508e+07	1.09249e+07	1.49602e+07	1.31626e+07	8.78112e+06	9.96764e+06	9.67491e+06	1.09003e+07
M215T41	NP-007491	215.088	41.3	214.084	16.2704	C10H14O5	[M+H]+	Endogenous Metabolites; Natural Products/Medicines						mzCloud	1	pos	218165	802459	1.0985e+06	1.70256e+06	1.46137e+06	786316	794579	524038	654788
M216T264	12-Aminododecanoic acid	216.196	264	215.189	1.8268	C12H25NO2	[M+H]+							mzCloud	1	pos	110107	404869	386734	146322	306335	98791.9	347044	215703	73275.3
M219T48	ethyl 4-amino-2-(methylsulfanyl)-1,3-thiazole-5-carboxylate	219.027	47.6	218.018	6.18664	C7H10N2O2S2	[M+H]+							mzCloud	1	pos	3.12974e+07	3.99879e+07	4.10166e+07	3.85931e+07	3.30431e+07	3.2555e+07	3.01886e+07	3.30931e+07	3.61163e+07
M221T211	N-(tert-butyl)-N'-phenethylurea	221.17	210.8	220.158	23.3337	C13H20N2O	[M+H]+							mzCloud	1	pos	7.95974e+06	6.54012e+06	7.05176e+06	5.67384e+06	5.22963e+06	7.09875e+06	6.40986e+06	5.72649e+06	8.4667e+06
M221T462	Caryophyllene epoxide	221.191	462.4	220.183	3.27319	C15H24O	[M+H]+	Prenol lipids	Sesquiterpenoids	C16908		1139-30-6	HMDB0036789	mzCloud	1	pos	682063	1.04267e+06	257525	542591	1.05847e+06	234077	1.0547e+06	258122	924072
M223T61	NP-016344	223.065	60.8	222.053	19.7278	C11H10O5	[M+H]+	Endogenous Metabolites; Natural Products/Medicines						mzCloud	1	pos	5.04021e+06	2.11755e+06	2.15475e+06	8.50932e+06	8.26384e+06	5.56417e+06	9.70329e+06	5.90412e+06	2.07862e+06
M223T242	Tetraglyme	223.155	242.1	222.147	2.68954	C10H22O5	[M+H]+	Industrial Chemicals; Textile Chemicals/Auxiliary/Dyes; Extractables/Leachables						mzCloud	1	pos	7.74017e+06	3.63852e+06	3.97775e+06	4.0159e+06	3.85467e+06	4.42236e+06	4.62777e+06	4.35981e+06	8.19229e+06
M223T481	Isobornyl methacrylate	223.17	480.8	222.162	2.43782	C14H22O2	[M+H]+	Industrial Chemicals						mzCloud	1	pos	1.33225e+06	1.72522e+06	1.82174e+06	1.38223e+06	1.04093e+06	1.28567e+06	1.40283e+06	1.472e+06	1.44852e+06
M223T338	(E,E)-2,4-Decadienoic isobutylamide	223.189	337.8	223.354	22.4672	C14H25NO	[M]+	Carboximidic acids and derivatives	Carboximidic acids			18836-52-7	HMDB0030951	mzCloud	1	pos	2.98867e+06	3.271e+06	3.63413e+06	1.64121e+06	2.47176e+06	1.8169e+06	2.65879e+06	2.93291e+06	2.69173e+06
M224T108	Methocarbamol	224.093	108.3	241.095	21.9169	C11H15NO5	[M+H-H2O]+	Phenol ethers	Anisoles			532-03-6	HMDB0014567	mzCloud	1	pos	251043	468900	286222	374562	442779	407468	273203	303013	264687
M225T65	N1-(1H-indol-4-yl)cyclohexane-1-carboxamide	225.132	64.9	242.142	10.5681	C15H18N2O	[M+H-H2O]+							mzCloud	1	pos	6.56716e+06	6.30555e+06	7.72022e+06	6.99241e+06	9.71001e+06	1.29843e+07	6.06909e+06	6.97922e+06	7.399e+06
M226T312	DIHYDROJASMONIC ACID, METHYL ESTER	226.16	311.7	226.312	11.5203	C13H22O3	[M]+	Fatty Acyls	Lineolic acids and derivatives			24851-98-7	HMDB0031740	mzCloud	1	pos	3.9624e+06	4.39267e+06	5.53494e+06	2.5487e+06	2.85981e+06	2.4738e+06	3.65051e+06	3.61319e+06	4.53969e+06
M227T440	4-oxododecanedioic acid	227.127	439.6	244.131	14.3544	C12H20O5	[M+H-H2O]+	Endogenous Metabolites; Natural Products/Medicines						mzCloud	1	pos	2.31684e+06	2.41577e+06	2.98031e+06	1.34621e+06	2.07627e+06	1.34209e+06	2.14289e+06	2.32209e+06	2.04022e+06
M244T392	Xylometazoline	244.192	391.8	244.194	7.37125	C16H24N2	[M]+	Benzene and substituted derivatives	Phenylpropanes	C07913		526-36-3	HMDB0015640	mzCloud	1	pos	1.45871e+07	1.47461e+07	9.51206e+06	1.84199e+07	1.81825e+07	1.43314e+07	1.62154e+07	1.07335e+07	1.57098e+07
M228T258	aspernigrin A	228.089	257.6	228.247	3.8478	C13H12N2O2	[M]+	Endogenous Metabolites; Natural Products/Medicines				773855-60-0		mzCloud	1	pos	26876.2	202533	13076.3	123477	119098	115530	65658	115343	88563.3
M230T73	Propyphenazon	230.14	72.9	230.305	9.61682	C14H18N2O	[M]+	Therapeutics/Prescription Drugs; Sports Doping Drugs		D01380		479-92-5		mzCloud	1	pos	1.88541e+06	3.07276e+06	3.28182e+06	863248	3.33746e+06	3.37483e+06	2.4171e+06	3.21733e+06	3.79972e+06
M230T411	1-adamantyl(piperidino)methanone	230.184	410.9	247.194	10.3414	C16H25NO	[M+H-H2O]+							mzCloud	1	pos	1.10866e+06	1.10068e+06	1.15412e+06	1.04602e+06	1.12557e+06	1.12246e+06	1.06984e+06	1.17262e+06	1.29055e+06
M231T250	6-Hydroxymelatonin	231.114	249.5	248.116	21.3488	C13H16N2O3	[M+H-H2O]+	Indoles and derivatives	Hydroxyindoles	C05643	Amino acid metabolism	2208-41-5	HMDB0004081	mzCloud	1	pos	315156	167334	58319	49663	179553	127347	120577	148281	103925
M231T212	tert-Butyl N-[1-(aminocarbonyl)-3-methylbutyl]carbamate	231.171	211.5	230.163	2.08251	C11H22N2O3	[M+H]+							mzCloud	1	pos	101164	193569	241593	577736	443250	2549.14	1702.89	29169.6	28049.6
M232T634	Marindinin	232.108	634.2	232.11	9.23872	C14H16O3	[M]+	Kavalactones				587-63-3	HMDB0029504	mzCloud	1	pos	768752	2.98787e+06	2.42125e+06	698977	602703	1.51938e+06	3.38491e+06	760663	3.63472e+06
M232T146	NP-020155	232.155	145.6	231.147	2.86805	C11H21NO4	[M+H]+	Endogenous Metabolites; Natural Products/Medicines						mzCloud	1	pos	3.08305e+06	1.59173e+06	1.44273e+06	2.21387e+06	2.11032e+06	1.54328e+06	1.76984e+06	2.06457e+06	2.19508e+06
M232T262	?-Piperidinobutiophenone	232.171	262.3	231.162	3.91823	C15H21NO	[M+H]+	Drugs of Abuse/Illegal Drugs						mzCloud	1	pos	2.37427e+06	3.54321e+06	2.38131e+06	2.88403e+06	1.95659e+06	3.10764e+06	2.74204e+06	3.30634e+06	2.03329e+06
M233T81	N1-pyrazin-2-yl-4-chlorobenzamide	233.03	80.5	233.036	21.841	C11H8ClN3O	[M]+							mzCloud	1	pos	507964	427708	2.80826e+06	1.8362e+06	1.07589e+06	1.40909e+06	1.691e+06	1.79576e+06	2.02283e+06
M251T466	OPEO	251.201	466.4	250.193	2.56336	C16H26O2	[M+H]+	Extractables/Leachables; Textile Chemicals/Auxiliary/Dyes		D05229				mzCloud	1	pos	684182	932765	855282	865544	626792	757347	766836	1.11119e+06	1.0208e+06
M234T40_3	Methylphenidate	234.145	40.2	233.142	15.6997	C14H19NO2	[M+H]+	Organonitrogen compounds	Amines	C07196		113-45-1	HMDB0014566	mzCloud	1	pos	776890	547079	612169	54152.4	388824	332308	383513	101252	344292
M234T271	3',4'-Dimethyl-?-ethylaminovalerophenone	234.19	271.2	233.178	21.1778	C15H23NO	[M+H]+	Drugs of Abuse/Illegal Drugs						mzCloud	1	pos	85379.3	45710	82865.2	57644.6	240712	97054.7	45266.7	62361.9	303067
M234T351	DODECA-2(E),4(E)-DIENOIC ACID ISOBUTYLAMIDE	234.223	351.2	251.225	22.711	C16H29NO	[M+H-H2O]+	Endogenous Metabolites; Natural Products/Medicines				24738-51-0		mzCloud	1	pos	126303	117294	183892	71440.8	114269	22970.6	126466	130048	138231
M235T44	ethyl 5-hydroxy-4-oxo-4H-chromene-2-carboxylate	235.057	43.9	234.053	13.6113	C12H10O5	[M+H]+							mzCloud	1	pos	1.37259e+07	1.58966e+07	1.54197e+07	1.48208e+07	1.29104e+07	1.45018e+07	1.36665e+07	1.23333e+07	1.38732e+07
M235T470	4-Fluoro-?-pyrrolidinobutiophenone	235.133	470.4	235.137	15.9161	C14H18FNO	[M]+	Drugs of Abuse/Illegal Drugs						mzCloud	1	pos	8.61557e+06	8.19384e+06	9.37489e+06	1.09591e+07	8.59391e+06	8.58716e+06	1.06761e+07	1.09306e+07	1.03785e+07
M236T87	Cybutryne	236.129	86.9	253.136	1.83798	C11H19N5S	[M+H-H2O]+	Pesticides/Herbicides		C10927		28159-98-0		mzCloud	1	pos	786696	225649	820091	665260	783510	198461	816645	907671	829593
M236T470	NP-020240	236.137	470.3	236.141	19.2452	C14H20O3	[M]+	Endogenous Metabolites; Natural Products/Medicines						mzCloud	1	pos	1.28726e+06	886931	1.27853e+06	1.2458e+06	1.15576e+06	1.0137e+06	1.40379e+06	1.35431e+06	1.30592e+06
M236T521	NP-012616	236.173	521	236.178	20.0278	C15H24O2	[M]+	Endogenous Metabolites; Natural Products/Medicines						mzCloud	1	pos	3.21777e+06	3.02333e+06	2.92024e+06	3.26997e+06	2.60957e+06	2.91324e+06	3.47879e+06	3.38056e+06	3.23201e+06
M237T79	Biopterin	237.087	79.2	237.086	4.63964	C9H11N5O3	[M]+	Pteridines and derivatives	Pterins and derivatives	C06313	Metabolism of cofactors and vitamins	22150-76-1	HMDB0000468	mzCloud	1	pos	2.13516e+06	3.38326e+06	2.84794e+06	3.76978e+06	2.90074e+06	2.84455e+06	1.65661e+06	2.05326e+06	1.64279e+06
M237T488	NP-004713	237.185	487.9	236.178	1.66108	C15H24O2	[M+H]+	Endogenous Metabolites; Natural Products/Medicines						mzCloud	1	pos	3.86569e+06	3.51543e+06	3.60821e+06	2.86886e+06	3.81031e+06	4.74744e+06	3.70065e+06	4.51364e+06	5.43799e+06
M238T425	5-Methoxy methylone	238.108	424.8	237.1	3.00714	C12H15NO4	[M+H]+	Drugs of Abuse/Illegal Drugs						mzCloud	1	pos	197532	39381.4	50439.8	218048	48019.8	182414	57860.8	213146	168735
M238T86	PEG n5	238.145	86.2	238.142	13.2758	C10H22O6	[M]+	Industrial Chemicals						mzCloud	1	pos	568725	549916	573143	507569	425978	732717	140328	535300	640335
M241T442	NP-003117	241.142	441.7	240.136	4.29261	C13H20O4	[M+H]+	Endogenous Metabolites; Natural Products/Medicines						mzCloud	1	pos	310826	269821	371996	35053	248034	31468.1	292817	325831	214314
M241T64	Pirbuterol	241.155	63.7	240.147	0.928864	C12H20N2O3	[M+H]+	Pyridines and derivatives	Hydroxypyridines	C07807		38677-81-5	HMDB0015407	mzCloud	1	pos	1.55569e+07	1.64183e+07	1.20362e+07	1.31398e+07	1.15419e+07	1.53515e+07	1.31658e+07	1.16668e+07	1.24774e+07
M241T53	2-[(7-methyl-2,3-dihydro-1H-inden-4-yl)oxy]pyridin-3-amine	241.13	52.5	240.126	14.2626	C15H16N2O	[M+H]+							mzCloud	1	pos	526427	961686	967200	985471	685344	1.34048e+06	1.57279e+06	1.11208e+06	1.15886e+06
M241T105	NP-012972	241.185	105.2	240.173	21.06	C14H24O3	[M+H]+	Endogenous Metabolites; Natural Products/Medicines						mzCloud	1	pos	1.50493e+06	3.22668e+06	3.22425e+06	2.94101e+06	2.95099e+06	3.37216e+06	3.20885e+06	3.23418e+06	4.05336e+06
M242T293	Norbutorphanol	242.155	293	259.157	20.256	C16H21NO2	[M+H-H2O]+	Phenanthrenes and derivatives				3792-68-5	HMDB0041954	mzCloud	1	pos	5.21501e+08	7.4714e+08	8.63853e+08	3.51976e+08	5.34544e+08	3.41977e+08	5.01405e+08	5.37772e+08	5.15586e+08
M260T341	Hexanoylcarnitine	260.186	340.6	259.178	2.17479	C13H25NO4	[M+H]+	Endogenous Metabolites						mzCloud	1	pos	268077	65327.8	298004	308054	75019.1	198454	436042	298138	291428
M242T349	(2E,4E)-N-(1,3-dihydroxy-3-methylpentan-2-yl)-2-methylhexa-2,4-dienamide	242.176	349.4	241.168	2.19016	C13H23NO3	[M+H]+	Endogenous Metabolites; Natural Products/Medicines						mzCloud	1	pos	1.52205e+06	1.33538e+06	1.40681e+06	1.60207e+06	1.94459e+06	1.41636e+06	1.50262e+06	1.41217e+06	1.4116e+06
M242T653	Bis(2-ethylhexyl) amine	242.287	653.4	241.277	10.2105	C16H35N	[M+H]+	Industrial Chemicals						mzCloud	1	pos	4.53204e+06	8.45533e+06	7.85314e+06	5.70763e+06	1.21161e+06	4.71101e+06	1.57722e+06	1.45703e+06	1.33977e+06
M261T61	Glucose 6-phosphate	261.037	61.2	260.03	1.17023	C6H13O9P	[M+H]+	Organooxygen compounds	Carbohydrates and carbohydrate conjugates	C00092	Endocrine and metabolic disease; Cancer: overview; Digestive system; Endocrine system; Carbohydrate metabolism; Biosynthesis of other secondary metabolites	56-73-5	HMDB0001401	mzCloud	1	pos	694280	916369	1.07502e+06	3.97409e+06	776531	528432	1.09043e+06	1.31828e+06	2.84279e+06
M244T40_2	N1-(3,5-dichlorophenyl)-3-amino-3-hydroxyiminopropanamide	243.997	39.6	261.007	10.0328	C9H9Cl2N3O2	[M+H-H2O]+							mzCloud	1	pos	632266	84065.2	734508	2.78477e+06	1.69986e+06	271776	22204.1	452678	348089
M244T39	Oxolinic acid	244.056	38.7	261.064	1.9094	C13H11NO5	[M+H-H2O]+	Therapeutics/Prescription Drugs; Pesticides/Herbicides; Excipients/Additives/Colorants		C11342		14698-29-4		mzCloud	1	pos	787843	1.36326e+06	1.53589e+06	651542	518434	332845	317955	544022	68744.9
M244T221	(3S,9aS)-3-benzyl-octahydro-1H-pyrido[1,2-a]pyrazin-1-one	244.155	221.3	244.158	9.6794	C15H20N2O	[M]+	Endogenous Metabolites; Natural Products/Medicines						mzCloud	1	pos	504553	544035	381883	316690	244432	215885	35020.1	128255	27972.6
M262T645	Piperocaine	262.182	645	261.173	5.04994	C16H23NO2	[M+H]+	Therapeutics/Prescription Drugs; Sports Doping Drugs		C14173		136-82-3		mzCloud	1	pos	1.86532e+07	1.18413e+06	2.44845e+07	1.04371e+07	3.75641e+06	4.00373e+06	4.65486e+06	2.0995e+07	4.02273e+06
M245T269	3,3'-Dimethoxybenzidine	245.129	269.1	244.121	3.36149	C14H16N2O2	[M+H]+	Industrial Chemicals		C19231		119-90-4		mzCloud	1	pos	644287	289242	189578	193601	127368	385622	359857	279938	206118
M245T374_1	NP-006888	245.175	373.7	244.167	3.11915	C13H24O4	[M+H]+	Endogenous Metabolites; Natural Products/Medicines						mzCloud	1	pos	836014	907175	852802	977125	1.11902e+06	793676	819450	804489	894124
M247T258	Diallyl phthalate	247.091	257.5	246.089	20.1744	C14H14O4	[M+H]+	Extractables/Leachables; Textile Chemicals/Auxiliary/Dyes; Industrial Chemicals						mzCloud	1	pos	434445	742396	435121	597626	586795	539489	412718	461019	528482
M247T93	(3S,3aS,5aR,9R,9aS,9bS)-9-hydroxy-3,5a,9-trimethyl-2H,3H,3aH,4H,5H,5aH,6H,9H,9aH,9bH-naphtho[1,2-b]furan-2,6-dione	247.129	92.7	264.136	2.73083	C15H20O4	[M+H-H2O]+	Endogenous Metabolites; Natural Products/Medicines						mzCloud	1	pos	638551	1.5283e+06	614246	978917	782704	739545	476086	605113	666396
M264T82	Valyl-Phenylalanine	264.144	82.1	264.147	10.9505	C14H20N2O3	[M]+	Carboxylic acids and derivatives	Amino acids, peptides, and analogues				HMDB0029134	mzCloud	1	pos	651641	2.80635e+06	2.86952e+06	498494	1.65394e+06	1.26724e+06	904803	1.52866e+06	1.83508e+06
M247T580	NP-004038	247.167	579.7	264.173	6.43033	C16H24O3	[M+H-H2O]+	Endogenous Metabolites; Natural Products/Medicines						mzCloud	1	pos	3.58723e+06	1.92162e+07	2.17252e+07	8.39199e+06	1.10929e+07	1.28897e+07	4.0717e+06	3.83523e+06	1.98078e+07
M247T561	NP-022474	247.166	560.8	264.173	5.21658	C16H24O3	[M+H-H2O]+	Endogenous Metabolites; Natural Products/Medicines						mzCloud	1	pos	2.60163e+06	1.3122e+07	1.14126e+06	9.29261e+06	2.32243e+06	1.24146e+07	1.30286e+06	1.18398e+07	1.65066e+07
M248T63	Mirtazapine	248.15	63.5	265.158	2.68386	C17H19N3	[M+H-H2O]+	Piperazinoazepines		C07570		c("85650-52-8", "61337-67-5")	HMDB0014514	mzCloud	1	pos	3.26822e+07	2.96338e+07	3.18811e+07	2.59675e+07	2.31002e+07	2.39432e+07	3.07063e+07	2.99791e+07	2.93537e+07
M248T41	Ethylphenidate	248.161	41	247.157	13.3177	C15H21NO2	[M+H]+	Drugs of Abuse/Illegal Drugs						mzCloud	1	pos	537024	39655.7	461427	46700	697182	69736.3	322316	483017	465986
M249T80	4,4'-Methylene-bis-(2-chloroaniline)	249.03	79.7	266.038	1.87126	C13H12Cl2N2	[M+H-H2O]+	Extractables/Leachables		C10999		101-14-4		mzCloud	1	pos	2.99067e+06	2.39396e+06	3.77859e+06	4.07034e+06	3.2523e+06	1.98259e+06	3.16187e+06	3.68066e+06	3.60791e+06
M249T522	Tetranor-12(S)-HETE	249.185	521.8	266.188	18.6179	C16H26O3	[M+H-H2O]+	Endogenous Metabolites						mzCloud	1	pos	1.36371e+07	1.30736e+07	1.34746e+07	1.25285e+07	1.0427e+07	1.12888e+07	1.41021e+07	1.33271e+07	1.36939e+07
M251T47_2	N1-[5-(2-furyl)-3-methylisoxazol-4-yl]-2,2-dimethylhydrazine-1-carboxamide	251.112	47.2	250.107	9.42345	C11H14N4O3	[M+H]+							mzCloud	1	pos	552202	4.10482e+06	6.05645e+06	5.19989e+06	3.9004e+06	6.89791e+06	1.03937e+07	8.02635e+06	6.91001e+06
M251T411	PPG n4	251.182	410.6	250.178	13.5358	C12H26O5	[M+H]+	Extractables/Leachables; Industrial Chemicals						mzCloud	1	pos	6.91728e+06	6.00303e+06	6.61686e+06	8.22744e+06	6.42665e+06	6.19588e+06	7.58914e+06	6.65002e+06	6.88751e+06
M252T64	Deoxyadenosine	252.109	64.2	251.102	1.28516	C10H13N5O3	[M+H]+	Purine nucleosides	Purine 2'-deoxyribonucleosides	C00559	Membrane transport; Nucleotide metabolism	958-09-8	HMDB0000101	mzCloud	1	pos	781465	150982	191537	1.09908e+06	692024	86124	1.01268e+06	307406	1.0499e+06
M252T424	Prosulfocarb	252.139	423.9	251.134	9.81997	C14H21NOS	[M+H]+	Pesticides/Herbicides		C18760		52888-80-9		mzCloud	1	pos	744749	774203	1.10862e+06	382310	741943	342280	585156	593093	355252
M253T351	Zedoarondiol	253.181	350.7	252.173	4.26322	C15H24O3	[M+H]+	Prenol lipids	Sesquiterpenoids			98644-24-7	HMDB0036448	mzCloud	1	pos	1.22747e+06	899994	1.54413e+06	856180	1.02241e+06	1.19722e+06	1.11543e+06	1.6478e+06	1.22211e+06
M253T330	2-[2-(1-isobutylcyclohexyl)-1-methylethylidene]hydrazine-1-carboxamide	253.221	329.8	253.215	21.2759	C14H27N3O	[M]+							mzCloud	1	pos	51281.8	166035	111959	48148.5	266116	50359.7	405275	217914	680521
M255T453	NP-020014	255.195	453.3	254.188	0.668907	C15H26O3	[M+H]+	Endogenous Metabolites; Natural Products/Medicines						mzCloud	1	pos	147588	1.27697e+06	559495	352797	328625	306316	206940	204404	173604
M254T621	1-Dodecyl-2-pyrrolidinone	254.25	620.6	253.241	8.49312	C16H31NO	[M+H]+	Extractables/Leachables; Personal Care Products/Cosmetics; Textile Chemicals/Auxiliary/Dyes						mzCloud	1	pos	1.90289e+06	3.28083e+06	4.63338e+06	838037	3.00564e+06	1.76626e+06	971891	953961	892311
M256T333	Tilidine	256.168	333.4	273.173	10.3644	C17H23NO2	[M+H-H2O]+	Therapeutics/Prescription Drugs; Drugs of Abuse/Illegal Drugs				51931-66-9		mzCloud	1	pos	249757	175638	162716	238859	252066	379735	136978	137136	252145
M256T469	N-Methyldioctylamine	256.3	469.4	255.293	1.26341	C17H37N	[M+H]+	Extractables/Leachables; Industrial Chemicals				4455-26-9		mzCloud	1	pos	1.32667e+06	1.32595e+06	1.07939e+06	910312	1.04176e+06	1.24876e+06	1.51461e+06	1.17391e+06	1.45863e+06
M257T287	Tolmetin	257.104	286.6	257.105	5.80837	C15H15NO3	[M]+	Organooxygen compounds	Carbonyl compounds	C07149		26171-23-3	HMDB0014643	mzCloud	1	pos	911455	1.13684e+06	1.11787e+06	1.34925e+06	968748	1.18329e+06	1.14337e+06	1.21016e+06	1.17592e+06
M257T48	5?amino?3,3?dimethyl?6?[(1E)?2?(4?methylphenyl)diazen?1?yl]cyclohexa?1,5?dien?1?ol	257.148	48.2	257.153	18.325	C15H19N3O	[M]+	Textile Chemicals/Auxiliary/Dyes						mzCloud	1	pos	2.14956e+06	1.66677e+06	1.89669e+06	156949	482054	750007	3.18623e+06	2.7047e+06	2.25252e+06
M257T228_2	Nandrolone	257.185	228.3	274.193	2.58957	C18H26O2	[M+H-H2O]+	Steroids and steroid derivatives	Estrane steroids	C07254		434-22-0	HMDB0002725	mzCloud	1	pos	5.34333e+07	5.42795e+07	5.75464e+07	4.3665e+07	3.26557e+07	4.02698e+07	4.38306e+07	2.50206e+07	3.74329e+07
M259T48	4-Benzoylbiphenyl	259.113	47.6	258.104	6.78825	C19H14O	[M+H]+	Extractables/Leachables						mzCloud	1	pos	2.93116e+06	3.02416e+06	3.58412e+06	2.90013e+06	1.92073e+06	2.59628e+06	2.45291e+06	2.22072e+06	1.90602e+06
M261T83	3-bromo-2,6-dimethoxybenzoic acid	260.973	83.1	259.968	11.8687	C9H9BrO4	[M+H]+							mzCloud	1	pos	6.5018e+06	6.86203e+06	3.48582e+06	3.17821e+06	2.70649e+06	3.80964e+06	7.12237e+06	7.40224e+06	2.47516e+06
M260T50	3-[(4-hydroxyphenyl)methyl]-octahydropyrrolo[1,2-a]pyrazine-1,4-dione	260.113	50	260.116	10.7353	C14H16N2O3	[M]+							mzCloud	1	pos	1.46493e+06	2.40311e+06	2.09992e+06	2.15828e+06	1.8633e+06	1.61674e+06	1.71232e+06	1.63613e+06	1.76923e+06
M260T122	Propranolol	260.161	121.7	259.157	13.361	C16H21NO2	[M+H]+	Naphthalenes		C07407		525-66-6	HMDB0001849	mzCloud	1	pos	25421	198644	416684	548619	224148	3106.73	198662	124753	27292.7
M261T48_2	D-Glucose 1-phosphate	261.037	47.9	260.03	0.858115	C6H13O9P	[M+H]+	Organooxygen compounds	Carbohydrates and carbohydrate conjugates	C00103	Carbohydrate metabolism; Lipid metabolism; Endocrine system	59-56-3	HMDB0001586	mzCloud	1	pos	1.47415e+06	1.43644e+06	2.19379e+06	444244	1.28116e+06	1.13164e+06	2.40023e+06	2.55938e+06	1.91887e+06
M262T84	N-{[(2R,4S,5R)-5-Ethyl-1-azabicyclo[2.2.2]oct-2-yl]methyl}-2-furamide	262.165	83.7	262.168	11.1684	C15H22N2O2	[M]+							mzCloud	1	pos	4.34275e+06	4.21198e+06	3.88453e+06	3.45688e+06	3.3703e+06	4.08191e+06	2.52847e+06	2.86389e+06	2.6525e+06
M263T87	?-Aspartylphenylalanine	263.096	86.8	280.106	8.69505	C13H16N2O5	[M+H-H2O]+	Endogenous Metabolites						mzCloud	1	pos	9.4604e+06	1.28033e+07	1.14916e+07	1.26214e+07	1.24338e+07	1.26297e+07	8.7597e+06	9.54044e+06	1.0703e+07
M266T411	Verrucarol	266.152	410.7	266.152	1.09263	C15H22O4	[M]+	Natural Toxins; Endogenous Metabolites				2198-92-7		mzCloud	1	pos	2.23448e+06	2.02073e+06	2.44685e+06	2.51143e+06	2.54878e+06	1.9766e+06	2.38493e+06	2.0411e+06	2.592e+06
M266T374	1,4-Dibenzylpiperazine	266.174	373.7	266.178	16.5257	C18H22N2	[M]+	Drugs of Abuse/Illegal Drugs				2298-55-7		mzCloud	1	pos	6.68076e+06	3.47294e+06	5.2136e+06	8.77723e+06	9.3687e+06	5.72228e+06	7.26938e+06	6.92857e+06	8.06802e+06
M266T238	4-methyl-3-(methylthio)-5-undecyl-4H-1,2,4-triazole	266.196	238.5	283.208	16.4714	C15H29N3S	[M+H-H2O]+							mzCloud	1	pos	903165	895646	823757	1.1681e+06	1.04498e+06	1.18775e+06	1.22198e+06	908858	1.91353e+06
M267T104	Methyl 4-cyano-1-oxo-1H-benzo[d]pyrido[2,1-b][1,3]thiazole-3-carboxylate	267.014	104.3	284.026	13.5904	C14H8N2O3S	[M+H-H2O]+							mzCloud	1	pos	1.13875e+06	1.5825e+06	2.18635e+06	1.90999e+06	1.88972e+06	1.48803e+06	1.67224e+06	1.26477e+06	1.3714e+06
M267T317	Retinal	267.207	317.1	284.214	0.875726	C20H28O	[M+H-H2O]+	Prenol lipids	Retinoids	C00376	Metabolism of cofactors and vitamins; Sensory system; Digestive system	116-31-4	HMDB0001358	mzCloud	1	pos	2.40608e+06	595463	333328	441876	128540	419284	273402	279941	247468
M268T43	4-chlorophenyl (cyclohexylamino)methanedithioate	268.028	42.7	285.041	21.7687	C13H16ClNS2	[M+H-H2O]+							mzCloud	1	pos	2.83039e+06	3.12658e+06	496548	2.32533e+06	1.79611e+06	2.04446e+06	1.38436e+06	1.9938e+06	2.12848e+06
M268T259	Pipradrol	268.176	258.6	267.162	22.7824	C18H21NO	[M+H]+	Therapeutics/Prescription Drugs; Drugs of Abuse/Illegal Drugs						mzCloud	1	pos	771300	384291	341091	352968	323201	336979	379740	376456	343699
M286T354	(-)-Pentazocine	286.213	354.5	285.209	11.6714	C19H27NO	[M+H]+	Therapeutics/Prescription Drugs; Drugs of Abuse/Illegal Drugs; Sports Doping Drugs						mzCloud	1	pos	100173	55151.7	58903.8	109974	441274	98577.8	99366	85216	92557.8
M268T105	4-ANPP-d5	268.212	105.5	285.225	20.8734	C19H19[2]H5N2	[M+H-H2O]+	Drugs of Abuse/Illegal Drugs						mzCloud	1	pos	653315	1.70806e+06	1.62201e+06	1.50771e+06	1.56621e+06	1.47076e+06	1.5785e+06	1.65593e+06	2.20898e+06
M269T66	1-(3,4-dimethylphenyl)-3-piperidinopyrrolidine-2,5-dione	269.162	65.8	286.168	3.36615	C17H22N2O2	[M+H-H2O]+							mzCloud	1	pos	4.30845e+06	3.31804e+06	2.4942e+06	979064	1.24935e+06	2.25033e+06	2.03995e+06	1.87771e+06	2.44758e+06
M286T300	NP-011878	286.18	299.7	286.178	5.85665	C15H26O5	[M]+	Endogenous Metabolites; Natural Products/Medicines						mzCloud	1	pos	301061	518634	655300	50036.9	341584	51722.2	250819	81941.6	215061
M271T280	NP-020214	271.215	279.6	288.23	29.591	C16H32O4	[M+H-H2O]+	Endogenous Metabolites; Natural Products/Medicines						mzCloud	1	pos	355665	112833	138909	120067	127659	128409	134382	119664	156038
M272T250	N-1-Desalkylflurazepam	271.698	250.3	288.705	2.70153	C15H10ClFN2O	[M+H-H2O]+	Drugs of Abuse/Illegal Drugs; Sports Doping Drugs				2886-65-9		mzCloud	1	pos	159407	182345	192487	102059	134885	139204	32095.1	196206	191829
M273T79	N6-[(5-nitro-2-thienyl)methylidene]-2,3-dihydro-1,4-benzodioxin-6-amine	273.031	79.4	290.036	6.98269	C13H10N2O4S	[M+H-H2O]+							mzCloud	1	pos	886582	269541	1.82533e+06	2.1881e+06	645410	1.01107e+06	1.54133e+06	1.37763e+06	332841
M274T410	Fenpropidin	274.258	409.7	273.246	19.4124	C19H31N	[M+H]+	Pesticides/Herbicides		C18726		67306-00-7		mzCloud	1	pos	1.94023e+07	1.90367e+07	1.90681e+07	1.51982e+07	1.35428e+07	9.5058e+06	1.20728e+07	1.54356e+07	2.02803e+07
M275T62	5-{[amino(imino)methyl]amino}-2-[(tert-butoxycarbonyl)amino]pentanoic acid hydrochloride hydrate	275.172	62.4	274.164	2.24871	C11H22N4O4	[M+H]+							mzCloud	1	pos	616747	843079	600638	33233.3	439517	585707	400196	74800	555664
M276T275	Simeconazole	276.127	274.8	293.136	7.48208	C14H20FN3OSi	[M+H-H2O]+	Pesticides/Herbicides		C18544		149508-90-7		mzCloud	1	pos	251215	384217	447008	267328	738755	348572	289751	197806	395588
M277T386	Triethyl citrate	277.129	386.4	276.121	2.96254	C12H20O7	[M+H]+	Carboxylic acids and derivatives	Tricarboxylic acids and derivatives	D06228		77-93-0	HMDB0034263	mzCloud	1	pos	411069	332529	387259	265558	539845	228311	381969	421751	324478
M277T309	N-(1,3,4,6,7,11b-hexahydro-2H-pyrido[2,1-a]isoquinolin-2-yl)-N-methylmethanesulfonamide	277.129	309	294.14	13.9453	C15H22N2O2S	[M+H-H2O]+							mzCloud	1	pos	251936	20355.5	243592	314837	237371	240273	303767	353119	334409
M277T531	[6]-Shogaol	277.18	530.7	276.173	1.89047	C17H24O3	[M+H]+	Benzene and substituted derivatives	Phenols and derivatives	C10494		c("555-66-8", "36700-45-5")	HMDB0031463	mzCloud	1	pos	1.16562e+06	714159	941244	824271	613358	1.15735e+06	1.08389e+06	1.0061e+06	1.04432e+06
M278T317	8-(2,3-dihydroxy-3-methylbutyl)-7-methoxy-2H-chromen-2-one	278.115	317.3	278.115	2.96169	C15H18O5	[M]+	Endogenous Metabolites; Natural Products/Medicines						mzCloud	1	pos	699569	609450	757995	546582	663538	686984	670595	646291	691746
M278T439	Esmolol	278.176	439.4	295.178	18.0965	C16H25NO4	[M+H-H2O]+	Phenol ethers		C06980		103598-03-4	HMDB0014333	mzCloud	1	pos	405126	506403	423711	577013	447644	609807	591375	442807	474213
M278T257	NP-021085	278.186	257.2	278.188	8.96776	C17H26O3	[M]+	Endogenous Metabolites; Natural Products/Medicines						mzCloud	1	pos	2.1603e+06	1.76511e+06	2.04582e+06	1.58362e+06	1.46488e+06	1.7341e+06	1.48236e+06	1.48939e+06	2.01795e+06
M278T463	Venlafaxine	278.21	462.5	277.204	6.74312	C17H27NO2	[M+H]+	Phenol ethers	Anisoles	C07187		93413-69-5	HMDB0005016	mzCloud	1	pos	3.89559e+06	2.64303e+06	3.51886e+06	3.17335e+06	2.84988e+06	3.20055e+06	3.50114e+06	3.26725e+06	3.54066e+06
M279T274	Tolycaine	279.171	274.3	278.163	2.08265	C15H22N2O3	[M+H]+	Therapeutics/Prescription Drugs						mzCloud	1	pos	468369	1.09658e+06	1.5114e+06	2.54e+06	3.44781e+06	118885	1.07739e+06	1.045e+06	1.12652e+06
M280T46	2'-O-Methylguanosine	280.092	46.3	297.107	26.722	C11H15N5O5	[M+H-H2O]+	Endogenous Metabolites						mzCloud	1	pos	3.48276e+07	3.65923e+07	4.49986e+07	3.41764e+07	2.42446e+07	3.12981e+07	2.00658e+07	2.20986e+07	2.12924e+07
M280T54	(1E)-5-hydroxy-1,7-diphenylhept-1-en-3-one	280.14	53.6	280.146	22.9524	C19H20O2	[M]+	Endogenous Metabolites; Natural Products/Medicines						mzCloud	1	pos	1.7358e+07	2.14954e+07	2.31942e+07	1.77262e+07	2.18563e+07	2.30951e+07	2.93752e+07	2.79751e+07	2.76876e+07
M281T485	Coumafuryl	281.082	484.7	298.084	17.9094	C17H14O5	[M+H-H2O]+	Pesticides/Herbicides		C18599		117-52-2		mzCloud	1	pos	61618.8	314196	90097.1	92015.4	308724	44728.3	423095	380450	412462
M282T328	(2S,8R)-8-hydroxy-2-[(1S)-1-hydroxyheptyl]-3,4,5,6,7,8-hexahydro-2H-1-benzopyran-5-one	282.186	328	282.183	9.18075	C16H26O4	[M]+	Endogenous Metabolites; Natural Products/Medicines						mzCloud	1	pos	656677	672085	658118	627603	549485	587070	658765	652798	642243
M283T628	PEG n6	283.178	628.1	282.168	9.07843	C12H26O7	[M+H]+	Industrial Chemicals						mzCloud	1	pos	6.787e+06	2.68219e+06	2.82657e+06	2.41903e+06	1.32333e+07	2.318e+06	1.43875e+07	2.57042e+06	7.12662e+06
M284T60	Rhein	284.025	60.5	284.032	25.6597	C15H8O6	[M]+	Anthracenes	Anthracenecarboxylic acids and derivatives	C10401		478-43-3	HMDB0032876	mzCloud	1	pos	520375	232095	885501	626094	250012	381245	1.50943e+06	314964	1.27123e+06
M284T316	1-[2-(2-Chlorophenyl)-5-(3-pyridyl)-2,3-dihydro-1,3,4-oxadiazol-3-yl]ethan-1-one	284.058	316	301.062	13.1298	C15H12ClN3O2	[M+H-H2O]+							mzCloud	1	pos	493087	2.9384e+06	1.40116e+06	647557	987654	600507	574847	500961	533465
M284T339	2-[(1-benzothiophen-3-ylmethyl)amino]-1-phenylethan-1-ol	284.111	338.8	283.103	2.60157	C17H17NOS	[M+H]+							mzCloud	1	pos	218110	204214	426494	1.77902e+06	395119	173958	238018	674531	422700
M285T250_3	Androsta-1,4-diene-3,17-dione	285.188	249.5	284.178	10.9542	C19H24O2	[M+H]+	Steroids and steroid derivatives	Androstane steroids	C20144		897-06-3	HMDB0003422	mzCloud	1	pos	451895	470900	519161	351470	235510	340831	410713	284694	385998
M285T158	9-cis-Retinal	285.217	158	284.214	15.6933	C20H28O	[M+H]+	Prenol lipids	Retinoids	C16681	Metabolism of cofactors and vitamins	514-85-2	HMDB0006218	mzCloud	1	pos	313735	1.90902e+06	2.38764e+06	2.21029e+06	1.8765e+06	2.25354e+06	2.77066e+06	2.2585e+06	2.68768e+06
M285T57	Ellagic acid	284.997	56.8	302.006	5.84567	C14H6O8	[M+H-H2O]+	Tannins	Hydrolyzable tannins	C10788		476-66-4	HMDB0002899	mzCloud	1	pos	4.62764e+06	5.84336e+06	5.08762e+06	4.59687e+06	5.37352e+06	5.2762e+06	3.39737e+06	3.99905e+06	4.18277e+06
M286T411	Fenpropimorph	286.249	410.7	303.256	0.81747	C20H33NO	[M+H-H2O]+	Pesticides/Herbicides		C18787		67564-91-4		mzCloud	1	pos	1.02205e+07	8.82137e+06	8.31608e+06	8.67819e+06	9.09881e+06	7.959e+06	8.34304e+06	8.82443e+06	8.73922e+06
M288T374	Ritodrine	288.155	373.7	287.152	16.5744	C17H21NO3	[M+H]+	Benzene and substituted derivatives	Phenethylamines	C07239		26652-09-5	HMDB0015005	mzCloud	1	pos	444160	55990.2	86946.7	625234	658129	377895	506858	499329	509203
M288T340	2-(3,4-dihydroxyphenyl)-5,7-dihydroxy-3,4-dihydro-2H-1-benzopyran-4-one	288.255	340.1	288.253	7.63213	C15H12O6	[M]+	Endogenous Metabolites; Natural Products/Medicines						mzCloud	1	pos	119316	413360	86351	111346	388063	455825	461721	365925	400429
M289T47	(2E)-N-(4-acetamidobutyl)-3-(4-hydroxy-3-methoxyphenyl)prop-2-enamide	289.151	47.3	306.158	0.957341	C16H22N2O4	[M+H-H2O]+	Endogenous Metabolites; Natural Products/Medicines						mzCloud	1	pos	97316.5	123608	916265	190324	100711	804376	1.54669e+06	1.34698e+06	1.57796e+06
M290T278_3	2-(3,4-Dimethoxyphenyl)-5-methylamino-2-isopropylvaleronitrile	290.198	278.2	290.199	5.61028	C17H26N2O2	[M]+	Therapeutics/Prescription Drugs						mzCloud	1	pos	278631	470793	325985	251279	287841	255548	170312	347222	398454
M290T261	Etiocholanolone	290.233	260.8	290.225	29.9759	C19H30O2	[M]+	Steroids and steroid derivatives	Androstane steroids	C04373	Lipid metabolism	53-42-9	HMDB0000490	mzCloud	1	pos	650767	530162	610826	576674	500700	559718	652157	582561	651102
M291T238_3	N1-(3,3,5-trimethylcyclohexyl)-5-chloro-2-(methylamino)benzamide	291.155	238.1	308.166	9.98488	C17H25ClN2O	[M+H-H2O]+							mzCloud	1	pos	1.2108e+06	583768	587749	444855	67215.1	1.24857e+06	794354	377769	361754
M292T48	4-hydroxy-6-[2-(2-methyl-1,2,4a,5,6,7,8,8a-octahydronaphthalen-1-yl)ethyl]oxan-2-one	292.198	47.7	292.204	21.3717	C18H28O3	[M]+	Endogenous Metabolites; Natural Products/Medicines						mzCloud	1	pos	3.37443e+07	3.205e+07	3.08014e+07	1.40658e+07	1.44173e+07	1.46491e+07	3.38115e+07	3.45812e+07	3.05535e+07
M292T290	XLR11 N-(4-pentenyl) analog	292.201	290.1	309.209	4.21113	C21H27NO	[M+H-H2O]+	Drugs of Abuse/Illegal Drugs; Sports Doping Drugs						mzCloud	1	pos	7.09246e+06	7.84514e+06	6.81073e+06	5.52537e+06	5.45109e+06	5.72199e+06	5.7107e+06	5.46756e+06	8.37517e+06
M292T346	Penbutolol	292.228	346.2	291.22	1.79312	C18H29NO2	[M+H]+	Phenol ethers		C07416		c("38363-40-5", "36507-48-9")	HMDB0015447	mzCloud	1	pos	777056	1.05088e+06	809703	452921	614065	472382	843157	799928	867985
M293T353	Cannabinol	293.189	353.4	310.193	9.32506	C21H26O2	[M+H-H2O]+	Drugs of Abuse/Illegal Drugs; Sports Doping Drugs		C07580		521-35-7		mzCloud	1	pos	225707	53234.8	44813	63929.8	56905.3	113846	224408	160296	204911
M293T232	Altrenogest	293.191	231.7	310.193	18.2609	C21H26O2	[M+H-H2O]+	Therapeutics/Prescription Drugs				850-52-2		mzCloud	1	pos	1.40129e+07	1.7076e+07	1.54924e+07	154998	8.95251e+06	1.37819e+07	1.33369e+07	1.03274e+07	1.38814e+07
M293T48	6-Isopropyl-3-(4-isopropylphenyl)-3,4-dihydroquinazoline	293.202	48.5	292.194	0.938665	C20H24N2	[M+H]+							mzCloud	1	pos	2.80902e+06	2.92646e+06	3.02047e+06	978188	877335	1.03743e+06	3.01897e+06	1.78304e+06	1.92409e+06
M294T309	AH 8532	294.155	309.1	294.15	18.048	C16H23ClN2O	[M]+	Drugs of Abuse/Illegal Drugs						mzCloud	1	pos	280197	44892.4	222373	273205	261767	271510	398113	334585	340447
M294T301	9-OxoODE	294.228	300.5	294.219	28.2094	C18H30O3	[M]+	Fatty Acyls	Lineolic acids and derivatives	C14766	Lipid metabolism	54232-59-6	HMDB0004669	mzCloud	1	pos	261504	185294	706011	721190	764086	564296	647674	723513	984301
M295T54	Estazolam	295.078	54.1	294.067	12.2815	C16H11ClN4	[M+H]+	Benzodiazepines	1,4-benzodiazepines	C06981		29975-16-4	HMDB0015346	mzCloud	1	pos	4.38087e+06	5.02002e+06	5.3869e+06	4.88625e+06	3.85234e+06	4.48175e+06	3.04557e+06	4.00054e+06	4.18921e+06
M313T220	2',5,6-Trimethoxyflavone	313.106	219.6	312.1	4.9492	C18H16O5	[M+H]+	Flavonoids	O-methylated flavonoids			16266-97-0	HMDB0037331	mzCloud	1	pos	452068	790675	614411	119101	390417	444251	420840	308385	439622
M295T462	Norfluoxetine	295.118	461.7	295.118	2.02886	C16H16F3NO	[M]+	Benzene and substituted derivatives	Trifluoromethylbenzenes			83891-03-6	HMDB0060551	mzCloud	1	pos	556268	685472	190098	951723	592080	917462	134910	575085	652220
M295T104	Pethoxamid	295.129	103.8	295.804	17.642	C16H22ClNO2	[M]+	Pesticides/Herbicides				106700-29-2		mzCloud	1	pos	480577	474086	433591	16070.2	353393	203132	25147.3	36639.2	61213.2
M295T70	Imidazosagatriazinone	295.157	70.4	312.159	20.6944	C17H20N4O2	[M+H-H2O]+	Counterfeit Drug (Therapeutic); Illegal Additives						mzCloud	1	pos	3.58772e+07	5.85705e+07	2.15109e+07	6.26208e+07	7.35021e+07	7.27831e+07	6.304e+07	2.35e+07	2.70564e+07
M312T281	Granisetron	312.196	281	312.195	2.20562	C18H24N4O	[M]+	Benzopyrazoles	Indazoles	C07023		109889-09-0	HMDB0015026	mzCloud	1	pos	208207	42657.9	30964	48657.4	104123	154568	128006	142317	45848.5
M296T252_1	Butyl palmitate	295.529	252.4	312.531	18.049	C20H40O2	[M+H-H2O]+	Extractables/Leachables				c("111-06-8", "111-06-8")		mzCloud	1	pos	1.9126e+06	1.78096e+06	2.04401e+06	1.85956e+06	1.22595e+06	1.51943e+06	1.54602e+06	1.45779e+06	1.74605e+06
M296T46	Hexaconazole	296.066	46.3	313.075	3.93831	C14H17Cl2N3O	[M+H-H2O]+	Pesticides/Herbicides		C18466		79983-71-4		mzCloud	1	pos	1.12513e+07	8.29359e+06	1.17511e+07	7.96382e+06	6.72679e+06	8.01069e+06	5.01723e+06	6.16502e+06	5.70492e+06
M296T220	4-[2-(2-Thienyl)-4-quinolyl]morpholine	296.097	219.6	296.098	4.16701	C17H16N2OS	[M]+							mzCloud	1	pos	265923	530917	355059	260938	256371	241995	199829	145605	276169
M296T358	Ethylmorphine	296.164	357.7	313.168	12.2702	C19H23NO3	[M+H-H2O]+	Morphinans		C07537		76-58-4	HMDB0015509	mzCloud	1	pos	1.00339e+06	812343	849725	1.103e+06	737629	906288	1.06614e+06	1.02473e+06	1.07978e+06
M296T338	NP-020521	296.243	337.6	296.235	24.828	C18H32O3	[M]+	Endogenous Metabolites; Natural Products/Medicines						mzCloud	1	pos	1.2203e+06	212590	224442	861865	198874	619023	401470	214585	1.14755e+06
M298T86	N7-Methylguanosine	298.115	85.9	298.115	0.335441	C11H16N5O5	[M]+	Purine nucleosides		C20674		20244-86-4	HMDB0001107	mzCloud	1	pos	26092.7	36870.4	247231	146114	287657	206093	20595.1	299939	77926.3
M299T261	(2S,3R,4S,5S,6R)-2-(3,4-dimethoxyphenoxy)-6-(hydroxymethyl)oxane-3,4,5-triol	299.106	260.9	316.116	6.63182	C14H20O8	[M+H-H2O]+	Endogenous Metabolites; Natural Products/Medicines						mzCloud	1	pos	793092	688562	468961	587096	91564.4	431909	496658	533097	649128
M299T270_1	NP-014175	299.201	269.6	316.204	15.3383	C20H28O3	[M+H-H2O]+	Endogenous Metabolites; Natural Products/Medicines						mzCloud	1	pos	7.88475e+06	1.00767e+07	1.10299e+07	7.68264e+06	6.75606e+06	7.55801e+06	6.19345e+06	6.96733e+06	8.81826e+06
M300T187	N1-[3-(trifluoromethyl)phenyl]-4-chlorobenzamide	300.043	186.9	299.032	9.15786	C14H9ClF3NO	[M+H]+							mzCloud	1	pos	134758	194868	448721	240115	178375	316914	131825	159942	178074
M300T50	NP-005405	300.105	49.7	300.1	18.4148	C17H16O5	[M]+	Endogenous Metabolites; Natural Products/Medicines						mzCloud	1	pos	1.35567e+06	2.44996e+06	2.11999e+06	1.81949e+06	1.78073e+06	1.73846e+06	1.43095e+06	1.38383e+06	1.66272e+06
M300T612	Methandienone	300.205	612.3	300.209	13.0915	C20H28O2	[M]+	Drugs of Abuse/Illegal Drugs; Sports Doping Drugs		D00389				mzCloud	1	pos	2.04223e+07	3.55973e+06	1.23769e+07	8.70912e+06	1.11286e+07	3.32337e+06	6.88826e+06	1.10533e+07	9.51453e+06
M300T578	Isotretinoin	300.201	578.1	300.209	26.7492	C20H28O2	[M]+	Therapeutics/Prescription Drugs; Endogenous Metabolites		D00348				mzCloud	1	pos	3.19049e+06	1.0532e+06	1.17063e+06	2.20238e+06	4.81829e+06	3.79823e+06	4.56095e+06	1.14966e+06	2.16699e+06
M302T283	NP-001134	302.174	282.8	302.174	1.9061	C16H22N4O2	[M]+	Endogenous Metabolites; Natural Products/Medicines						mzCloud	1	pos	15109.8	29095.9	107228	34935.6	79078.8	116747	115260	33524.3	123384
M302T307_1	5?-Androstan-3,6,17-trione	302.186	306.5	302.188	8.25553	C19H26O3	[M]+	Drugs of Abuse/Illegal Drugs; Sports Doping Drugs						mzCloud	1	pos	154308	1.08547e+06	327524	138711	647957	140113	106136	137768	121645
M303T54	Enoxacin	303.125	53.9	320.128	11.762	C15H17FN4O3	[M+H-H2O]+	Diazanaphthalenes	Naphthyridines	C06979		74011-58-8	HMDB0014610	mzCloud	1	pos	371031	582091	806823	567002	716366	623815	694943	838637	790316
M303T156	ethyl 2-{[(hexylamino)carbonyl]amino}-3-phenylpropanoate	303.203	156	320.21	0.465771	C18H28N2O3	[M+H-H2O]+							mzCloud	1	pos	3.09145e+06	3.20839e+06	1.89856e+06	2.23181e+06	2.05999e+06	3.6863e+06	2.89782e+06	1.14223e+06	1.89931e+06
M305T424	N-(p-Coumaroyl) serotonin	305.123	423.6	322.132	5.59924	C19H18N2O3	[M+H-H2O]+	Endogenous Metabolites; Natural Products/Medicines						mzCloud	1	pos	539660	31731.1	27625.1	151492	162437	160338	42885.7	182442	25230
[truncated: 2,390 more rows]

## Sheet: 注释
标题	注释
ID	代谢物一级名称
name	鉴定结果
mz	质荷比
rt	保留时间（单位秒）
exact_mass	精确分子质量
ppm	检测分子量与理论分子量的误差，单位为 ppm
formula	分子式
precursor_type	代谢物加和方式
class	化学结构一级分类名称
sub_class	化学结构二级分类名称
[truncated: 9 more rows]
